# Supplementary material for: Mechanisms of chemotherapy failure in refractory/relapsed acute myeloid leukemia: the role of cytarabine resistance and mitochondrial metabolism
Source: Cell Death Dis. 2025 Apr 23;16(1):331. doi: 10.1038/s41419-025-07653-6 (PMC12019594; doi:10.1038/s41419-025-07653-6)
Supplement: Supplementary file 3 — Supplementary Data [file 41419_2025_7653_MOESM3_ESM.xlsx]

## Sheet: S. Data 1. Global Protein
	Supple Data 1, Global Protein. The list of proteins from the proteomics analysis. The list of proteins identified from each conditions. Protein ID, Symbol, coverage, number of unique are shown.
	Protein ID	Description	FASTA Title Lines	Gene name	Coverage [%]	# Unique Peptides	# PSMs	TMT label
								SHI_1	SHI_2	SHI_3	640S_1	640S_2	640S_3	D0.61_1	D0.61_2	D0.61_3	D2_1	D2_2	D2_3	C0.61_1	C0.61_2	C0.61_3	C2_1	C2_2	C2_3
								126	127N	128N	131N	129N	130N	130C	131C	132C	132N	133N	134N	127C	128C	129C	135N	133C	134C
	Q15149	Plectin OS=Homo sapiens OX=9606 GN=PLEC PE=1 SV=3	>sp|Q15149|PLEC_HUMAN Plectin OS=Homo sapiens OX=9606 GN=PLEC PE=1 SV=3	PLEC	70	387	636	2141.3	6015.7	5808.4	4841.7	4486.8	5723	1470.4	5747.9	2484.7	2542.4	2462.4	1610.7	4745.2	4272.1	5411	1302.2	1705.6	956.6
	P35579	Myosin-9 OS=Homo sapiens OX=9606 GN=MYH9 PE=1 SV=4	>sp|P35579|MYH9_HUMAN Myosin-9 OS=Homo sapiens OX=9606 GN=MYH9 PE=1 SV=4	MYH9	78	208	738	4118.8	10761.5	10769.7	8887.1	8928.9	10467.6	1160.8	4335.4	1468.3	1902	2039.9	956.3	3302.1	2759.7	3994.8	1182.8	1464.3	747.4
	Q9Y490	Talin-1 OS=Homo sapiens OX=9606 GN=TLN1 PE=1 SV=3	>sp|Q9Y490|TLN1_HUMAN Talin-1 OS=Homo sapiens OX=9606 GN=TLN1 PE=1 SV=3	TLN1	86	203	706	5500.5	16383.3	14414.3	14650.9	13771.7	17562.6	1085.1	5574.6	1963.9	3342.7	3561.1	1757.7	3655.7	2693.5	4329.9	1906.4	2194.9	1381.3
	Q14204	Cytoplasmic dynein 1 heavy chain 1 OS=Homo sapiens OX=9606 GN=DYNC1H1 PE=1 SV=5	>sp|Q14204|DYHC1_HUMAN Cytoplasmic dynein 1 heavy chain 1 OS=Homo sapiens OX=9606 GN=DYNC1H1 PE=1 SV=5	DYNC1H1	57	278	526	2243.2	5451.9	5910.3	6174.1	5565.5	7252.7	923.5	3334.5	1249	2789	2724.1	1648.3	2579.3	2779.3	2878.5	1553.5	1964.3	1099.2
	P78527	DNA-dependent protein kinase catalytic subunit OS=Homo sapiens OX=9606 GN=PRKDC PE=1 SV=3	>sp|P78527|PRKDC_HUMAN DNA-dependent protein kinase catalytic subunit OS=Homo sapiens OX=9606 GN=PRKDC PE=1 SV=3	PRKDC	55	264	659	3550.8	7971.9	8785.5	9504.8	9204	11036.8	2027.1	6669.1	2237	4357	4767.8	2667.7	4137.2	5324.8	4901.9	2659.4	3373	1847.5
	P21333	Filamin-A OS=Homo sapiens OX=9606 GN=FLNA PE=1 SV=4	>sp|P21333|FLNA_HUMAN Filamin-A OS=Homo sapiens OX=9606 GN=FLNA PE=1 SV=4	FLNA	65	152	380	3887.7	11066.2	11415.4	7669.2	6624.4	8816	675.4	2992.3	1191.5	1685.2	1601.9	880.6	1882.1	1928.4	2290.3	820.4	1145.9	536
	Q9UPN3	Microtubule-actin cross-linking factor 1, isoforms 1/2/3/4/5 OS=Homo sapiens OX=9606 GN=MACF1 PE=1 SV=4	>sp|Q9UPN3|MACF1_HUMAN Microtubule-actin cross-linking factor 1, isoforms 1/2/3/4/5 OS=Homo sapiens OX=9606 GN=MACF1 PE=1 SV=4	MACF1	34	148	264	525.4	1754.8	1648.7	1381.8	1349.6	1590.9	236.7	1063.9	436	699.9	612.2	411.6	889.2	781.1	942.3	365.7	467.6	239.5
	P49327	Fatty acid synthase OS=Homo sapiens OX=9606 GN=FASN PE=1 SV=3	>sp|P49327|FAS_HUMAN Fatty acid synthase OS=Homo sapiens OX=9606 GN=FASN PE=1 SV=3	FASN	64	145	416	4434.6	12051.5	11799.5	10554.3	10183.9	12356.8	788.8	2999.1	1247.4	3158.4	3483.5	2094.4	2158.5	2355.3	2516.5	1841.1	2435.7	1289.9
	P12270	Nucleoprotein TPR OS=Homo sapiens OX=9606 GN=TPR PE=1 SV=3	>sp|P12270|TPR_HUMAN Nucleoprotein TPR OS=Homo sapiens OX=9606 GN=TPR PE=1 SV=3	TPR	63	191	340	1311.4	3754.5	3445.2	3652.5	3517.2	4309.5	698.9	3565.4	1259.8	1742.5	1627.3	973.4	2644.3	1908.4	3190.6	956.2	1054.7	692.5
	Q14980	Nuclear mitotic apparatus protein 1 OS=Homo sapiens OX=9606 GN=NUMA1 PE=1 SV=2	>sp|Q14980|NUMA1_HUMAN Nuclear mitotic apparatus protein 1 OS=Homo sapiens OX=9606 GN=NUMA1 PE=1 SV=2	NUMA1	76	188	316	1481.9	4187.7	4031.4	4418.3	4046.6	5294.4	460.1	2208.3	736.8	692.9	781.3	404.7	1211.9	1057.7	1412.9	432.7	494	274.9
	P10809	60 kDa heat shock protein, mitochondrial OS=Homo sapiens OX=9606 GN=HSPD1 PE=1 SV=2	>sp|P10809|CH60_HUMAN 60 kDa heat shock protein, mitochondrial OS=Homo sapiens OX=9606 GN=HSPD1 PE=1 SV=2	HSPD1	92	94	1226	3657	11647.7	10395.9	11648.9	14390.8	13537.3	4892.8	18984.5	9192.3	14693.2	17697.5	9796.2	15072	12353.5	17732.7	8213.4	10867.8	6388.7
	Q00610	Clathrin heavy chain 1 OS=Homo sapiens OX=9606 GN=CLTC PE=1 SV=5	>sp|Q00610|CLH1_HUMAN Clathrin heavy chain 1 OS=Homo sapiens OX=9606 GN=CLTC PE=1 SV=5	CLTC	70	115	494	2200.3	6426.4	6096	5933.9	5716	6936.4	910.3	4154.8	1696.5	2856.9	2857.2	1815.4	3545.3	3155.1	3844.5	1502.7	1939.7	1082.8
	P07900	Heat shock protein HSP 90-alpha OS=Homo sapiens OX=9606 GN=HSP90AA1 PE=1 SV=5	>sp|P07900|HS90A_HUMAN Heat shock protein HSP 90-alpha OS=Homo sapiens OX=9606 GN=HSP90AA1 PE=1 SV=5	HSP90AA1	78	72	1018	4217.8	10963.2	11451.1	12673.1	12831.8	14578.3	902.7	3684.9	1413.4	2608	2769.1	1418.8	2715.9	2537.5	3208.5	1556.8	1983.1	1006.2
	P13639	Elongation factor 2 OS=Homo sapiens OX=9606 GN=EEF2 PE=1 SV=4	>sp|P13639|EF2_HUMAN Elongation factor 2 OS=Homo sapiens OX=9606 GN=EEF2 PE=1 SV=4	EEF2	88	102	840	8231.3	21684.6	21387.1	22039.4	27374.1	24794	1898.4	5772.5	2113.9	4320.4	5411	2313	3660.7	3494	4484.6	2899	4236.5	1861.9
	P49792	E3 SUMO-protein ligase RanBP2 OS=Homo sapiens OX=9606 GN=RANBP2 PE=1 SV=2	>sp|P49792|RBP2_HUMAN E3 SUMO-protein ligase RanBP2 OS=Homo sapiens OX=9606 GN=RANBP2 PE=1 SV=2	RANBP2	55	111	279	756.1	2245.8	1984	2138.1	2134.2	2594.7	564.7	2155.8	880.7	1162.7	1296	836.3	1416.9	1458.8	1733.3	666.4	925.7	521.3
	P46013	Proliferation marker protein Ki-67 OS=Homo sapiens OX=9606 GN=MKI67 PE=1 SV=2	>sp|P46013|KI67_HUMAN Proliferation marker protein Ki-67 OS=Homo sapiens OX=9606 GN=MKI67 PE=1 SV=2	MKI67	62	174	253	1206.5	3305.4	3305.5	3768.8	3005.8	4365.6	405.6	1921.6	646.5	724.1	819.9	403.3	973.9	1069.4	1336.9	423.8	562.3	289.3
	P08238	Heat shock protein HSP 90-beta OS=Homo sapiens OX=9606 GN=HSP90AB1 PE=1 SV=4	>sp|P08238|HS90B_HUMAN Heat shock protein HSP 90-beta OS=Homo sapiens OX=9606 GN=HSP90AB1 PE=1 SV=4	HSP90AB1	78	42	966	2080.8	5433.9	5648.7	6660.8	6553.7	7884.7	621.7	2344.6	1174.1	2065	2227.7	1502.2	1963.1	1885.6	2066.9	1147.8	1625.6	801
	P07814	Bifunctional glutamate/proline--tRNA ligase OS=Homo sapiens OX=9606 GN=EPRS1 PE=1 SV=5	>sp|P07814|SYEP_HUMAN Bifunctional glutamate/proline--tRNA ligase OS=Homo sapiens OX=9606 GN=EPRS1 PE=1 SV=5	EPRS1	72	126	313	2171.1	5754.5	5512.2	6250.4	6081.3	7486.8	858.6	3224.3	1041.6	2518.8	2585.5	1411.8	2516.1	2266.7	2978.4	1582.2	1898.8	1058.6
	Q92616	eIF-2-alpha kinase activator GCN1 OS=Homo sapiens OX=9606 GN=GCN1 PE=1 SV=7	>sp|Q92616|GCN1_HUMAN eIF-2-alpha kinase activator GCN1 OS=Homo sapiens OX=9606 GN=GCN1 PE=1 SV=7	GCN1	54	140	266	1815.4	4797.3	4778.1	5059.2	4419.8	5879.3	646	2628.8	803.4	2161.4	2124.1	1180.8	1922.2	1756.9	2116.7	1418.4	1635.5	972.4
	P11142	Heat shock cognate 71 kDa protein OS=Homo sapiens OX=9606 GN=HSPA8 PE=1 SV=1	>sp|P11142|HSP7C_HUMAN Heat shock cognate 71 kDa protein OS=Homo sapiens OX=9606 GN=HSPA8 PE=1 SV=1	HSPA8	89	55	825	4935.8	13859.5	13618.2	13263.3	16315	14696.7	1719.5	6498.4	2388.7	4016.7	4498.1	1886.5	4684.5	2868.5	5436	2411.7	3217.9	1741.3
	P55072	Transitional endoplasmic reticulum ATPase OS=Homo sapiens OX=9606 GN=VCP PE=1 SV=4	>sp|P55072|TERA_HUMAN Transitional endoplasmic reticulum ATPase OS=Homo sapiens OX=9606 GN=VCP PE=1 SV=4	VCP	87	97	456	3176.6	8632.8	8377.5	9629.6	10439.2	11067.4	1328.8	4566.2	1555.1	1707.3	2065.3	866.1	3084.1	2446.8	3542.9	1158.4	1363.3	748.6
	O75643	U5 small nuclear ribonucleoprotein 200 kDa helicase OS=Homo sapiens OX=9606 GN=SNRNP200 PE=1 SV=2	>sp|O75643|U520_HUMAN U5 small nuclear ribonucleoprotein 200 kDa helicase OS=Homo sapiens OX=9606 GN=SNRNP200 PE=1 SV=2	SNRNP200	58	126	266	1598.6	3507.1	4170.7	4466.3	4240.9	5054.1	912.4	2489.9	951.5	1630.8	1607.5	890.5	1759.4	2043.7	1834.7	928.3	1166.6	574.3
	P14618	Pyruvate kinase PKM OS=Homo sapiens OX=9606 GN=PKM PE=1 SV=4	>sp|P14618|KPYM_HUMAN Pyruvate kinase PKM OS=Homo sapiens OX=9606 GN=PKM PE=1 SV=4	PKM	85	70	714	7070.5	18896.3	18049.3	12156.6	13166.6	14144.7	1493.4	5183.8	2247.2	2301.2	2683.9	1420.2	3649	3353.3	4162.5	1288	1752.8	754
	P60709	Actin, cytoplasmic 1 OS=Homo sapiens OX=9606 GN=ACTB PE=1 SV=1	>sp|P60709|ACTB_HUMAN Actin, cytoplasmic 1 OS=Homo sapiens OX=9606 GN=ACTB PE=1 SV=1	ACTB	89	24	1572	4847	13868.9	15137.3	9229.3	13080.2	10618.9	1613.2	4778.7	1499.7	3273.5	3814.4	1580.5	3049.5	1988.3	3446.2	2018.4	2526.1	1240.8
	P42704	Leucine-rich PPR motif-containing protein, mitochondrial OS=Homo sapiens OX=9606 GN=LRPPRC PE=1 SV=3	>sp|P42704|LPPRC_HUMAN Leucine-rich PPR motif-containing protein, mitochondrial OS=Homo sapiens OX=9606 GN=LRPPRC PE=1 SV=3	LRPPRC	72	111	310	2068.2	5278.8	5752.8	6133.2	5986.8	7083.2	1130.9	3492.5	1565.9	2581.9	2517.8	1787.3	2608	3050.8	2794.4	1430.1	1944.7	939.5
	P06733	Alpha-enolase OS=Homo sapiens OX=9606 GN=ENO1 PE=1 SV=2	>sp|P06733|ENOA_HUMAN Alpha-enolase OS=Homo sapiens OX=9606 GN=ENO1 PE=1 SV=2	ENO1	97	58	1292	6586.8	20672.9	19121	20095.8	23771.9	22747.1	1720.3	7764.3	3468.5	2637	3367.1	1589.7	4755.5	4210.3	5851.5	1500.5	2174.5	822.3
	Q6P2Q9	Pre-mRNA-processing-splicing factor 8 OS=Homo sapiens OX=9606 GN=PRPF8 PE=1 SV=2	>sp|Q6P2Q9|PRP8_HUMAN Pre-mRNA-processing-splicing factor 8 OS=Homo sapiens OX=9606 GN=PRPF8 PE=1 SV=2	PRPF8	49	127	242	986.3	2492.6	2766.9	3059.6	2717.9	3536.8	660	2291	949.3	1306.4	1274.2	800.9	1438.2	1663.1	1540.9	665.5	909.6	410.3
	P38646	Stress-70 protein, mitochondrial OS=Homo sapiens OX=9606 GN=HSPA9 PE=1 SV=2	>sp|P38646|GRP75_HUMAN Stress-70 protein, mitochondrial OS=Homo sapiens OX=9606 GN=HSPA9 PE=1 SV=2	HSPA9	77	78	518	1523.4	4137.3	4010.7	3823.9	4504.2	4379.9	1251.6	5591.9	1878.8	3878.7	3959.3	2001.3	4085.4	2886.2	5087.2	2450.6	2597.3	1868.6
	O43707	Alpha-actinin-4 OS=Homo sapiens OX=9606 GN=ACTN4 PE=1 SV=2	>sp|O43707|ACTN4_HUMAN Alpha-actinin-4 OS=Homo sapiens OX=9606 GN=ACTN4 PE=1 SV=2	ACTN4	83	66	314	1734.6	4840.4	5801.3	4686	4440	5452.9	558.6	1852.8	683.6	483.7	549.8	243.9	961.6	1050.9	1111	299.3	366.7	77.4
	P26038	Moesin OS=Homo sapiens OX=9606 GN=MSN PE=1 SV=3	>sp|P26038|MOES_HUMAN Moesin OS=Homo sapiens OX=9606 GN=MSN PE=1 SV=3	MSN	85	76	582	3055.8	7315.9	7711.2	7132.9	7305.5	8315.5	493	2011.8	594.5	893.6	1002.8	434.8	1218.6	1190.2	1532.9	634.3	777.3	342.1
	P20700	Lamin-B1 OS=Homo sapiens OX=9606 GN=LMNB1 PE=1 SV=2	>sp|P20700|LMNB1_HUMAN Lamin-B1 OS=Homo sapiens OX=9606 GN=LMNB1 PE=1 SV=2	LMNB1	83	86	424	995.9	3117.5	3029.8	3573.5	3688.5	4115.6	1261.5	4066.4	1722.6	2049.2	2233.7	1352.3	3836.5	3137.1	3595.5	1210.4	1456.5	823.6
	P08133	Annexin A6 OS=Homo sapiens OX=9606 GN=ANXA6 PE=1 SV=3	>sp|P08133|ANXA6_HUMAN Annexin A6 OS=Homo sapiens OX=9606 GN=ANXA6 PE=1 SV=3	ANXA6	85	89	363	1566.1	4185.7	4560	3541.8	3266	4000.1	575.1	1939.9	864.7	1821.1	1759.1	1153.8	1811.2	1723	1797.6	923.8	1224.2	599.8
	Q14683	Structural maintenance of chromosomes protein 1A OS=Homo sapiens OX=9606 GN=SMC1A PE=1 SV=2	>sp|Q14683|SMC1A_HUMAN Structural maintenance of chromosomes protein 1A OS=Homo sapiens OX=9606 GN=SMC1A PE=1 SV=2	SMC1A	71	116	228	1358.3	3656.2	3565.8	4029.1	4071	4758.4	759.4	2942.4	1111.2	1687.3	1679.3	918.8	2085.6	1831.7	2490.3	920.8	1172	694
	P19338	Nucleolin OS=Homo sapiens OX=9606 GN=NCL PE=1 SV=3	>sp|P19338|NUCL_HUMAN Nucleolin OS=Homo sapiens OX=9606 GN=NCL PE=1 SV=3	NCL	60	96	551	1715.8	5087.6	5106.4	6433.9	6013.6	7338.1	1194.4	4414	1564.8	3027.9	2936.8	1681.6	3301.2	3054	3600.6	1511.9	2137.4	1008.2
	P27708	CAD protein OS=Homo sapiens OX=9606 GN=CAD PE=1 SV=3	>sp|P27708|PYR1_HUMAN CAD protein OS=Homo sapiens OX=9606 GN=CAD PE=1 SV=3	CAD	62	110	220	983.5	2596.1	2538	3398	3172.2	4046.7	599.7	2024.7	1007.9	2203.7	2499.4	1681.6	1848.6	1948.6	1950.5	1248.6	1758.1	935.1
	Q14789	Golgin subfamily B member 1 OS=Homo sapiens OX=9606 GN=GOLGB1 PE=1 SV=2	>sp|Q14789|GOGB1_HUMAN Golgin subfamily B member 1 OS=Homo sapiens OX=9606 GN=GOLGB1 PE=1 SV=2	GOLGB1	50	126	175	405.6	1116.5	1039.6	1113.1	984.5	1310.1	189.3	1010.8	253.6	445.2	383.6	224	666.4	521.5	821.9	273.6	282.8	178
	P06576	ATP synthase subunit beta, mitochondrial OS=Homo sapiens OX=9606 GN=ATP5F1B PE=1 SV=3	>sp|P06576|ATPB_HUMAN ATP synthase subunit beta, mitochondrial OS=Homo sapiens OX=9606 GN=ATP5F1B PE=1 SV=3	ATP5F1B	88	44	603	1467.3	4281.1	4009.7	3191.6	4461.8	3704.5	2175.2	7357.7	3607.1	5268.8	6756.8	3571.2	6341.6	5124.1	7558.3	3179.4	4282.3	2430.3
	P04406	Glyceraldehyde-3-phosphate dehydrogenase OS=Homo sapiens OX=9606 GN=GAPDH PE=1 SV=3	>sp|P04406|G3P_HUMAN Glyceraldehyde-3-phosphate dehydrogenase OS=Homo sapiens OX=9606 GN=GAPDH PE=1 SV=3	GAPDH	97	54	1131	10220	24400.9	24430.9	21269.8	27806.9	24187.1	2630.3	7453.3	2731	3906.4	4869	2119.4	4711.5	4632.1	5811.3	2400	3419.9	1404.2
	Q7Z6Z7	E3 ubiquitin-protein ligase HUWE1 OS=Homo sapiens OX=9606 GN=HUWE1 PE=1 SV=3	>sp|Q7Z6Z7|HUWE1_HUMAN E3 ubiquitin-protein ligase HUWE1 OS=Homo sapiens OX=9606 GN=HUWE1 PE=1 SV=3	HUWE1	34	118	187	871.2	2453.8	2347	2460.9	2198.2	2844	349.7	1261.9	524	1076.5	1074.3	672.7	1010.5	1063.9	1218.8	587.5	786.6	419.5
	Q92878	DNA repair protein RAD50 OS=Homo sapiens OX=9606 GN=RAD50 PE=1 SV=1	>sp|Q92878|RAD50_HUMAN DNA repair protein RAD50 OS=Homo sapiens OX=9606 GN=RAD50 PE=1 SV=1	RAD50	74	132	222	770.1	1964.3	1950.2	2312.5	2053.5	2682.5	343.2	1774.8	537.5	1257.5	1196.3	649.6	1319.6	1123.4	1600.9	784.5	866.8	566
	P07237	Protein disulfide-isomerase OS=Homo sapiens OX=9606 GN=P4HB PE=1 SV=3	>sp|P07237|PDIA1_HUMAN Protein disulfide-isomerase OS=Homo sapiens OX=9606 GN=P4HB PE=1 SV=3	P4HB	86	79	522	4023.2	10366.8	10261.5	8117.5	8385.7	9243.7	2141.3	6610.3	2542.7	3747.1	3875.7	2066.1	4517.8	4782.7	5463.8	2064	2995.5	1375.8
	P06737	Glycogen phosphorylase, liver form OS=Homo sapiens OX=9606 GN=PYGL PE=1 SV=4	>sp|P06737|PYGL_HUMAN Glycogen phosphorylase, liver form OS=Homo sapiens OX=9606 GN=PYGL PE=1 SV=4	PYGL	77	76	369	3489.3	7889.3	9077.8	9455.6	9434.2	10470.6	591.9	1993	757	931.8	1032.2	471.4	1379.7	1471.3	1452.6	542.6	769.5	239.8
	P40939	Trifunctional enzyme subunit alpha, mitochondrial OS=Homo sapiens OX=9606 GN=HADHA PE=1 SV=2	>sp|P40939|ECHA_HUMAN Trifunctional enzyme subunit alpha, mitochondrial OS=Homo sapiens OX=9606 GN=HADHA PE=1 SV=2	HADHA	84	83	271	1359.2	3362.6	3500.9	3572.6	3867.3	4235.2	1529	5417.5	2050.5	3393.3	3417.7	2005.9	4113.9	3950.3	4948.4	1906.1	2254.7	1411.1
	P11021	Endoplasmic reticulum chaperone BiP OS=Homo sapiens OX=9606 GN=HSPA5 PE=1 SV=2	>sp|P11021|BIP_HUMAN Endoplasmic reticulum chaperone BiP OS=Homo sapiens OX=9606 GN=HSPA5 PE=1 SV=2	HSPA5	76	72	591	3557.2	9837.1	9376.9	5945.1	7204.9	6622.1	2376.8	8110.7	3152.8	4670.4	5375.4	2658.8	5729.1	4030	6408.3	2963.4	4018.7	2275.2
	Q9P2E9	Ribosome-binding protein 1 OS=Homo sapiens OX=9606 GN=RRBP1 PE=1 SV=5	>sp|Q9P2E9|RRBP1_HUMAN Ribosome-binding protein 1 OS=Homo sapiens OX=9606 GN=RRBP1 PE=1 SV=5	RRBP1	73	107	226	1108.4	2984.6	2688.9	2575.7	2257.3	3038	494.7	2318.7	507.6	756.5	747.7	334.7	1476.1	1410.1	1775.7	496.8	588.6	290.5
	Q92598	Heat shock protein 105 kDa OS=Homo sapiens OX=9606 GN=HSPH1 PE=1 SV=1	>sp|Q92598|HS105_HUMAN Heat shock protein 105 kDa OS=Homo sapiens OX=9606 GN=HSPH1 PE=1 SV=1	HSPH1	70	78	282	1037.3	2776.2	2594.6	3915.1	3890.1	4589.3	375.9	1434.9	544.3	1285.5	1391.4	791	1325.1	1256.6	1443.9	727.7	966.1	516.3
	P11586	C-1-tetrahydrofolate synthase, cytoplasmic OS=Homo sapiens OX=9606 GN=MTHFD1 PE=1 SV=4	>sp|P11586|C1TC_HUMAN C-1-tetrahydrofolate synthase, cytoplasmic OS=Homo sapiens OX=9606 GN=MTHFD1 PE=1 SV=4	MTHFD1	78	83	280	1566.5	4701.7	4018.9	4585.4	4829	5448.7	531.8	2519.6	1022.3	1667.5	1799.3	1033.1	1747	1312.8	2167.6	1040.2	1125.9	787.8
	P14625	Endoplasmin OS=Homo sapiens OX=9606 GN=HSP90B1 PE=1 SV=1	>sp|P14625|ENPL_HUMAN Endoplasmin OS=Homo sapiens OX=9606 GN=HSP90B1 PE=1 SV=1	HSP90B1	78	95	517	2048.6	5993.4	5452.5	4454.8	4235.8	5224.5	1109.3	4566.1	2082.2	3130.9	3177.8	2019.4	3304.1	3020.1	3947.1	1599.1	2151.5	1248
	Q14690	Protein RRP5 homolog OS=Homo sapiens OX=9606 GN=PDCD11 PE=1 SV=3	>sp|Q14690|RRP5_HUMAN Protein RRP5 homolog OS=Homo sapiens OX=9606 GN=PDCD11 PE=1 SV=3	PDCD11	56	99	168	1022.5	2777.3	2604.6	3293.6	3283.3	3888.2	692.4	2373.2	953	2116.4	2280.2	1402.8	1227.2	1515.9	1572	1147.5	1642.6	871
	Q08211	ATP-dependent RNA helicase A OS=Homo sapiens OX=9606 GN=DHX9 PE=1 SV=4	>sp|Q08211|DHX9_HUMAN ATP-dependent RNA helicase A OS=Homo sapiens OX=9606 GN=DHX9 PE=1 SV=4	DHX9	60	90	332	2002.4	5277.2	5342.2	6060.5	5871.6	7037.3	1377.2	4598.9	1799.7	2919.2	3200	1995.8	3503.3	3097.7	3612.2	1672.7	2085.1	1239.7
	P78371	T-complex protein 1 subunit beta OS=Homo sapiens OX=9606 GN=CCT2 PE=1 SV=4	>sp|P78371|TCPB_HUMAN T-complex protein 1 subunit beta OS=Homo sapiens OX=9606 GN=CCT2 PE=1 SV=4	CCT2	92	65	511	2587.9	7858.3	7182.1	8748.4	9741.6	10630.7	845	3524.1	1718.9	2668.3	3140.7	1851.6	2783	2362	3093	1499.8	1968.6	1116.1
	P34932	Heat shock 70 kDa protein 4 OS=Homo sapiens OX=9606 GN=HSPA4 PE=1 SV=4	>sp|P34932|HSP74_HUMAN Heat shock 70 kDa protein 4 OS=Homo sapiens OX=9606 GN=HSPA4 PE=1 SV=4	HSPA4	76	79	254	1526.5	4123.1	4026.1	5046.1	4820.3	5955.5	395.8	1793.2	665.6	1015.3	1076.6	637.9	1245.8	1098.8	1428.1	627.8	818.6	416.8
	P12814	Alpha-actinin-1 OS=Homo sapiens OX=9606 GN=ACTN1 PE=1 SV=2	>sp|P12814|ACTN1_HUMAN Alpha-actinin-1 OS=Homo sapiens OX=9606 GN=ACTN1 PE=1 SV=2	ACTN1	77	51	243	827	2464.4	2689.3	2076.6	1975.9	2334.2	252.4	954.1	425.1	293.2	300.7	183.7	520.1	562.4	574.4	157.8	218.8	55.4
	P29401	Transketolase OS=Homo sapiens OX=9606 GN=TKT PE=1 SV=3	>sp|P29401|TKT_HUMAN Transketolase OS=Homo sapiens OX=9606 GN=TKT PE=1 SV=3	TKT	93	63	482	4591.5	14497.5	12038.9	11635.5	12051.1	13794.4	874.2	4026.9	1936.3	1252.1	1823.3	934	2859.6	2491.1	3169.6	761.9	1196.8	440.1
	P02545	Prelamin-A/C OS=Homo sapiens OX=9606 GN=LMNA PE=1 SV=1	>sp|P02545|LMNA_HUMAN Prelamin-A/C OS=Homo sapiens OX=9606 GN=LMNA PE=1 SV=1	LMNA	80	92	307	872.8	2395.1	2647.5	1871.5	1707.6	2209.1	676	2776	1290.3	1306.9	1109.6	753.7	3285.4	2297.4	3004.9	577.1	747.6	366.8
	P52272	Heterogeneous nuclear ribonucleoprotein M OS=Homo sapiens OX=9606 GN=HNRNPM PE=1 SV=3	>sp|P52272|HNRPM_HUMAN Heterogeneous nuclear ribonucleoprotein M OS=Homo sapiens OX=9606 GN=HNRNPM PE=1 SV=3	HNRNPM	73	76	429	982.8	3097.2	2767.2	2792.2	3058.9	3320.6	1070.4	4190.4	1427.1	2662.3	2886.8	1396.9	2863.8	2159.7	3125.1	1599.4	2085.7	1253.9
	P36776	Lon protease homolog, mitochondrial OS=Homo sapiens OX=9606 GN=LONP1 PE=1 SV=2	>sp|P36776|LONM_HUMAN Lon protease homolog, mitochondrial OS=Homo sapiens OX=9606 GN=LONP1 PE=1 SV=2	LONP1	70	78	251	939.5	2579.5	2516.3	2626.2	2535.3	3017.2	979.9	3770.4	1283.1	2703	2687.1	1486.2	3049.6	2433.5	3289.5	1582.5	1930.4	1171.2
	Q16891	MICOS complex subunit MIC60 OS=Homo sapiens OX=9606 GN=IMMT PE=1 SV=1	>sp|Q16891|MIC60_HUMAN MICOS complex subunit MIC60 OS=Homo sapiens OX=9606 GN=IMMT PE=1 SV=1	IMMT	81	89	278	985.7	2782.5	2624.8	2883	2867.3	3553.8	982.4	4031.8	1258.6	2578	2727.1	1398.2	3249.6	2555.6	3469.4	1718.7	1995.4	1231.3
	P13010	X-ray repair cross-complementing protein 5 OS=Homo sapiens OX=9606 GN=XRCC5 PE=1 SV=3	>sp|P13010|XRCC5_HUMAN X-ray repair cross-complementing protein 5 OS=Homo sapiens OX=9606 GN=XRCC5 PE=1 SV=3	XRCC5	89	74	287	1755.1	4476.7	4517.5	4776.3	4976.7	5255.2	725.3	2520.1	1318.2	1849	1996.4	1263.1	1963.9	2053.1	2191.1	883.5	1348.5	693.5
	P68104	Elongation factor 1-alpha 1 OS=Homo sapiens OX=9606 GN=EEF1A1 PE=1 SV=1	>sp|P68104|EF1A1_HUMAN Elongation factor 1-alpha 1 OS=Homo sapiens OX=9606 GN=EEF1A1 PE=1 SV=1	EEF1A1	85	52	684	3852	10119.6	10553.5	10998.5	11976.1	12710.4	1930.3	5221.3	2062.9	5042.8	6163.3	3141.3	4436.1	4224.2	4633.1	3286.6	4447.5	2198.4
	P00558	Phosphoglycerate kinase 1 OS=Homo sapiens OX=9606 GN=PGK1 PE=1 SV=3	>sp|P00558|PGK1_HUMAN Phosphoglycerate kinase 1 OS=Homo sapiens OX=9606 GN=PGK1 PE=1 SV=3	PGK1	97	52	433	3403.1	9429.4	8576.2	8305.7	10287.5	9678.1	825.2	2759.1	958.3	828.7	1275	355.8	1436.9	1452	1832.7	575.8	841.5	296.5
	P53621	Coatomer subunit alpha OS=Homo sapiens OX=9606 GN=COPA PE=1 SV=2	>sp|P53621|COPA_HUMAN Coatomer subunit alpha OS=Homo sapiens OX=9606 GN=COPA PE=1 SV=2	COPA	67	97	204	1284.6	3247.1	3446.5	3400	3157.7	3956.3	528	1840.6	613.4	1663	1662	939.3	1369.9	1364.1	1468	959.4	1259	630.8
	O95347	Structural maintenance of chromosomes protein 2 OS=Homo sapiens OX=9606 GN=SMC2 PE=1 SV=2	>sp|O95347|SMC2_HUMAN Structural maintenance of chromosomes protein 2 OS=Homo sapiens OX=9606 GN=SMC2 PE=1 SV=2	SMC2	64	103	205	1187.3	3145.7	3074.6	3863.8	3845.9	4565.2	626.8	2062.7	845.9	2017.6	2058.9	1210.5	1642.2	1912.3	2033.6	1066.5	1549	798.3
	Q00839	Heterogeneous nuclear ribonucleoprotein U OS=Homo sapiens OX=9606 GN=HNRNPU PE=1 SV=6	>sp|Q00839|HNRPU_HUMAN Heterogeneous nuclear ribonucleoprotein U OS=Homo sapiens OX=9606 GN=HNRNPU PE=1 SV=6	HNRNPU	66	80	478	1936.5	5179.7	4782.5	5337.6	5909	5840	1427.7	5767.9	2112.3	3308.1	3618.3	2106.8	3940.4	3702.9	4848.3	1865.1	2499.1	1352
	P46940	Ras GTPase-activating-like protein IQGAP1 OS=Homo sapiens OX=9606 GN=IQGAP1 PE=1 SV=1	>sp|P46940|IQGA1_HUMAN Ras GTPase-activating-like protein IQGAP1 OS=Homo sapiens OX=9606 GN=IQGAP1 PE=1 SV=1	IQGAP1	61	92	169	1758.2	4253.7	5123.5	4821.1	4491.8	5491	404	2142.2	661.9	994.1	952.8	513.1	1222.9	1359.3	1373.1	656.1	764.9	386.8
	Q9UQE7	Structural maintenance of chromosomes protein 3 OS=Homo sapiens OX=9606 GN=SMC3 PE=1 SV=2	>sp|Q9UQE7|SMC3_HUMAN Structural maintenance of chromosomes protein 3 OS=Homo sapiens OX=9606 GN=SMC3 PE=1 SV=2	SMC3	68	107	200	921.2	2165.7	2336.8	2849.6	2448.1	3360.5	457.4	1476.8	509.6	916	878	457.3	1072	1007.1	1167.3	554.5	674.9	380.3
	P07437	Tubulin beta chain OS=Homo sapiens OX=9606 GN=TUBB PE=1 SV=2	>sp|P07437|TBB5_HUMAN Tubulin beta chain OS=Homo sapiens OX=9606 GN=TUBB PE=1 SV=2	TUBB	86	9	842	1046.4	3327.2	3145.4	3534.7	3644.6	3885.9	343.3	2149.9	762.1	2146.6	2156.6	1132.1	1731	1273	2043.3	1112.9	1145.9	926.8
	Q9NYU2	UDP-glucose:glycoprotein glucosyltransferase 1 OS=Homo sapiens OX=9606 GN=UGGT1 PE=1 SV=3	>sp|Q9NYU2|UGGG1_HUMAN UDP-glucose:glycoprotein glucosyltransferase 1 OS=Homo sapiens OX=9606 GN=UGGT1 PE=1 SV=3	UGGT1	56	86	174	898.6	2393.5	2456.1	2445.6	2278.4	2795.3	660.2	2136.5	748	1441.6	1430.2	803.5	1508.6	1573.5	1603.9	875.2	1144.2	625.8
	P25705	ATP synthase subunit alpha, mitochondrial OS=Homo sapiens OX=9606 GN=ATP5F1A PE=1 SV=1	>sp|P25705|ATPA_HUMAN ATP synthase subunit alpha, mitochondrial OS=Homo sapiens OX=9606 GN=ATP5F1A PE=1 SV=1	ATP5F1A	78	71	532	2031.9	4827.1	5094.1	5063	5611.6	5748.5	2708.6	7225.3	2716.8	5728.6	5843.1	3375.5	6266.7	6415.7	6630.5	3238.2	4330.1	2125.9
	P78347	General transcription factor II-I OS=Homo sapiens OX=9606 GN=GTF2I PE=1 SV=2	>sp|P78347|GTF2I_HUMAN General transcription factor II-I OS=Homo sapiens OX=9606 GN=GTF2I PE=1 SV=2	GTF2I	70	90	209	1365.2	3028	3345.9	4400.3	3912.1	5025.2	721.9	2049.9	761.9	1431.9	1539.6	788.1	1520.5	1633.4	1640	843.8	1160.6	599.7
	Q15029	116 kDa U5 small nuclear ribonucleoprotein component OS=Homo sapiens OX=9606 GN=EFTUD2 PE=1 SV=1	>sp|Q15029|U5S1_HUMAN 116 kDa U5 small nuclear ribonucleoprotein component OS=Homo sapiens OX=9606 GN=EFTUD2 PE=1 SV=1	EFTUD2	75	81	212	1020.7	2500.3	2654.9	3002.4	2861.8	3424.2	566.3	1644.2	568.8	951.2	1015.4	521.1	1058.6	1382.4	1254.1	528.8	757.9	352.8
	P26358	DNA (cytosine-5)-methyltransferase 1 OS=Homo sapiens OX=9606 GN=DNMT1 PE=1 SV=2	>sp|P26358|DNMT1_HUMAN DNA (cytosine-5)-methyltransferase 1 OS=Homo sapiens OX=9606 GN=DNMT1 PE=1 SV=2	DNMT1	54	102	208	1001.2	2787.4	2575.3	2952.1	2740.6	3515.1	382	1835.6	697.6	1237.1	1386.3	843.5	1284	1320.4	1556.6	737.7	1021.9	594.5
	P53396	ATP-citrate synthase OS=Homo sapiens OX=9606 GN=ACLY PE=1 SV=3	>sp|P53396|ACLY_HUMAN ATP-citrate synthase OS=Homo sapiens OX=9606 GN=ACLY PE=1 SV=3	ACLY	65	79	221	1206.2	3574.6	3129.5	3485.4	3541.7	4158.2	363.1	1540.5	618.7	1181.1	1167.4	678.2	1012.1	912.3	1091.8	597.4	817	439.9
	Q86UP2	Kinectin OS=Homo sapiens OX=9606 GN=KTN1 PE=1 SV=1	>sp|Q86UP2|KTN1_HUMAN Kinectin OS=Homo sapiens OX=9606 GN=KTN1 PE=1 SV=1	KTN1	65	93	151	1011.7	2989	2575.9	3087.7	2856.9	3777.4	393	2388.6	633.4	887.3	872.4	435	1730.7	1245.4	2053.8	516.7	547.7	392.3
	P22102	Trifunctional purine biosynthetic protein adenosine-3 OS=Homo sapiens OX=9606 GN=GART PE=1 SV=1	>sp|P22102|PUR2_HUMAN Trifunctional purine biosynthetic protein adenosine-3 OS=Homo sapiens OX=9606 GN=GART PE=1 SV=1	GART	84	78	214	1257.6	3661.5	3358	4049.7	4154.6	4806.8	731.2	2875.2	1338.7	3023.1	3182.1	1980.9	2374.7	2230.4	2898.4	1498.6	2141.3	1191.8
	Q92614	Unconventional myosin-XVIIIa OS=Homo sapiens OX=9606 GN=MYO18A PE=1 SV=3	>sp|Q92614|MY18A_HUMAN Unconventional myosin-XVIIIa OS=Homo sapiens OX=9606 GN=MYO18A PE=1 SV=3	MYO18A	45	94	183	452.9	1408.7	1258.5	1482.7	1348.5	1773.9	234.1	1259.7	397.4	940	957.4	535.7	1039.4	836.6	1254.7	587.6	574.4	438.7
	P12956	X-ray repair cross-complementing protein 6 OS=Homo sapiens OX=9606 GN=XRCC6 PE=1 SV=2	>sp|P12956|XRCC6_HUMAN X-ray repair cross-complementing protein 6 OS=Homo sapiens OX=9606 GN=XRCC6 PE=1 SV=2	XRCC6	78	74	325	1389.2	3396.2	3879.2	3869.7	4024.8	4291.2	688.8	2416.3	720.2	2411.7	2298.1	1086	1934.5	1518.4	1968.7	1390.5	1731.5	966.2
	O60610	Protein diaphanous homolog 1 OS=Homo sapiens OX=9606 GN=DIAPH1 PE=1 SV=2	>sp|O60610|DIAP1_HUMAN Protein diaphanous homolog 1 OS=Homo sapiens OX=9606 GN=DIAPH1 PE=1 SV=2	DIAPH1	60	89	196	964.7	2249.5	2439.5	2618.6	2585.9	2962.4	297.8	939.8	317.7	839.4	805.8	479.1	723.1	734.1	760.8	503.1	576.6	272.4
	Q9NTJ3	Structural maintenance of chromosomes protein 4 OS=Homo sapiens OX=9606 GN=SMC4 PE=1 SV=2	>sp|Q9NTJ3|SMC4_HUMAN Structural maintenance of chromosomes protein 4 OS=Homo sapiens OX=9606 GN=SMC4 PE=1 SV=2	SMC4	58	89	175	1050.5	2717.2	2784.8	3551.1	3415.3	4154	417.6	1656.9	645.4	1400.4	1482.7	845.3	1315.8	1307.7	1510.6	842.7	1090.4	589.6
	Q14566	DNA replication licensing factor MCM6 OS=Homo sapiens OX=9606 GN=MCM6 PE=1 SV=1	>sp|Q14566|MCM6_HUMAN DNA replication licensing factor MCM6 OS=Homo sapiens OX=9606 GN=MCM6 PE=1 SV=1	MCM6	74	85	231	925.5	2339.4	2565.1	2901.5	2995.2	3473.8	499.3	1845.5	839.9	1461.5	1569.7	991.3	1730.8	1484.4	1757.1	876.2	1076.4	639
	P05164	Myeloperoxidase OS=Homo sapiens OX=9606 GN=MPO PE=1 SV=1	>sp|P05164|PERM_HUMAN Myeloperoxidase OS=Homo sapiens OX=9606 GN=MPO PE=1 SV=1	MPO	82	74	453	1680.4	3929.5	3667.4	1899.8	2217	2226.7	508.2	1895.6	946.4	1464.7	1776.5	1201	1402.4	1374.5	1775.5	912.7	1183.4	745.4
	Q92900	Regulator of nonsense transcripts 1 OS=Homo sapiens OX=9606 GN=UPF1 PE=1 SV=2	>sp|Q92900|RENT1_HUMAN Regulator of nonsense transcripts 1 OS=Homo sapiens OX=9606 GN=UPF1 PE=1 SV=2	UPF1	66	77	186	1207.1	3375.9	3132	3686.9	3447.6	4259.4	414.8	1557.9	591.9	1182	1225	702.9	1211	1163.8	1390.3	645.8	867.1	500.1
	Q5T4S7	E3 ubiquitin-protein ligase UBR4 OS=Homo sapiens OX=9606 GN=UBR4 PE=1 SV=1	>sp|Q5T4S7|UBR4_HUMAN E3 ubiquitin-protein ligase UBR4 OS=Homo sapiens OX=9606 GN=UBR4 PE=1 SV=1	UBR4	26	105	146	512.2	1271.7	1250.4	1471.2	1303.5	1694.8	182.2	636.6	243.2	471.5	501.5	296.3	425.1	525.9	506.5	259.5	355.6	175.1
	P33991	DNA replication licensing factor MCM4 OS=Homo sapiens OX=9606 GN=MCM4 PE=1 SV=5	>sp|P33991|MCM4_HUMAN DNA replication licensing factor MCM4 OS=Homo sapiens OX=9606 GN=MCM4 PE=1 SV=5	MCM4	70	69	231	1139.6	3271.3	3001.5	3548	3623.3	4194.2	692.9	2601.1	1316.2	2134	2306.3	1409.8	1925.6	1537.6	2162.5	1175.8	1430.4	968.7
	Q99832	T-complex protein 1 subunit eta OS=Homo sapiens OX=9606 GN=CCT7 PE=1 SV=2	>sp|Q99832|TCPH_HUMAN T-complex protein 1 subunit eta OS=Homo sapiens OX=9606 GN=CCT7 PE=1 SV=2	CCT7	92	62	285	1947.2	5767.8	5330.4	6945.9	7335.3	8280.9	480.2	2603.5	1101.4	1833.3	2046.3	1203.6	1898.7	1460.3	2142.6	1050.8	1248.4	810.4
	P15144	Aminopeptidase N OS=Homo sapiens OX=9606 GN=ANPEP PE=1 SV=4	>sp|P15144|AMPN_HUMAN Aminopeptidase N OS=Homo sapiens OX=9606 GN=ANPEP PE=1 SV=4	ANPEP	56	67	251	1587.9	3165.8	4038	2751.7	2714.4	3145.2	932.7	2389.5	986.5	1354.6	1281.6	909.1	2293.9	2415.3	2186.7	744.7	1013.8	423
	P09874	Poly [ADP-ribose] polymerase 1 OS=Homo sapiens OX=9606 GN=PARP1 PE=1 SV=4	>sp|P09874|PARP1_HUMAN Poly [ADP-ribose] polymerase 1 OS=Homo sapiens OX=9606 GN=PARP1 PE=1 SV=4	PARP1	73	87	199	1059.6	2793.8	2803.5	3194.1	3410.6	3834.4	874.8	2448.4	1130.9	1666.7	1995.2	1121.1	1699.3	2101.4	1965.4	891.4	1467.4	680.4
	P46939	Utrophin OS=Homo sapiens OX=9606 GN=UTRN PE=1 SV=2	>sp|P46939|UTRN_HUMAN Utrophin OS=Homo sapiens OX=9606 GN=UTRN PE=1 SV=2	UTRN	36	102	136	351.2	1024.9	1015.3	1131.4	1076.2	1324.4	291.4	927.7	366.2	675.5	662.3	434	714.4	732.2	805.3	355.9	493.8	266
	P29144	Tripeptidyl-peptidase 2 OS=Homo sapiens OX=9606 GN=TPP2 PE=1 SV=4	>sp|P29144|TPP2_HUMAN Tripeptidyl-peptidase 2 OS=Homo sapiens OX=9606 GN=TPP2 PE=1 SV=4	TPP2	67	81	161	1449.8	3426.9	3405.8	4735.6	4429.4	5262.3	412.4	1222.3	468.3	762.1	887.3	484.9	907.4	1033.4	1081.1	450.7	609	247.4
	P68371	Tubulin beta-4B chain OS=Homo sapiens OX=9606 GN=TUBB4B PE=1 SV=1	>sp|P68371|TBB4B_HUMAN Tubulin beta-4B chain OS=Homo sapiens OX=9606 GN=TUBB4B PE=1 SV=1	TUBB4B	85	2	717	432.5	1085.7	1078	1038.7	1075.1	1313.6	89.4	351.9	135.6	258.8	309.6	141.8	243.4	281.5	347.7	144	229.4	91.5
	O60506	Heterogeneous nuclear ribonucleoprotein Q OS=Homo sapiens OX=9606 GN=SYNCRIP PE=1 SV=2	>sp|O60506|HNRPQ_HUMAN Heterogeneous nuclear ribonucleoprotein Q OS=Homo sapiens OX=9606 GN=SYNCRIP PE=1 SV=2	SYNCRIP	65	47	281	891.8	2192.4	2220.1	2896.3	2640.3	3188.1	634.8	2365.8	947.8	1798.8	1811.6	1065.8	1951.1	1862.2	2226	890.2	1223.7	665.4
	P30101	Protein disulfide-isomerase A3 OS=Homo sapiens OX=9606 GN=PDIA3 PE=1 SV=4	>sp|P30101|PDIA3_HUMAN Protein disulfide-isomerase A3 OS=Homo sapiens OX=9606 GN=PDIA3 PE=1 SV=4	PDIA3	86	66	345	1970.5	5313.3	5059.7	5135.6	5121.9	5986.7	1299.7	5202.1	2279	3348.3	3297.6	2007.9	3705.9	3458.2	4628.5	1676.1	2277.3	1313.9
	Q14152	Eukaryotic translation initiation factor 3 subunit A OS=Homo sapiens OX=9606 GN=EIF3A PE=1 SV=1	>sp|Q14152|EIF3A_HUMAN Eukaryotic translation initiation factor 3 subunit A OS=Homo sapiens OX=9606 GN=EIF3A PE=1 SV=1	EIF3A	64	109	245	1253.3	2992.3	3119.8	3662.4	3492.1	4132.8	253	1026.4	413.9	750	790.3	384.6	679.1	715.4	879.8	415.8	557.6	244.5
	Q9P2J5	Leucine--tRNA ligase, cytoplasmic OS=Homo sapiens OX=9606 GN=LARS1 PE=1 SV=2	>sp|Q9P2J5|SYLC_HUMAN Leucine--tRNA ligase, cytoplasmic OS=Homo sapiens OX=9606 GN=LARS1 PE=1 SV=2	LARS1	67	85	174	938.8	2166.6	2454.3	2742.8	2452.5	3113.6	357.8	1130.5	391.4	997.6	930.3	512.3	780.1	894.6	905.1	503.3	743.8	347.5
	P50990	T-complex protein 1 subunit theta OS=Homo sapiens OX=9606 GN=CCT8 PE=1 SV=4	>sp|P50990|TCPQ_HUMAN T-complex protein 1 subunit theta OS=Homo sapiens OX=9606 GN=CCT8 PE=1 SV=4	CCT8	90	63	257	2447.2	6253.6	5909.2	7048.9	8045.6	8165.2	662.6	2391.6	828.3	1563.9	1795.5	820.9	1591.9	1390.4	1895.4	924.4	1305.4	662.7
	P11388	DNA topoisomerase 2-alpha OS=Homo sapiens OX=9606 GN=TOP2A PE=1 SV=3	>sp|P11388|TOP2A_HUMAN DNA topoisomerase 2-alpha OS=Homo sapiens OX=9606 GN=TOP2A PE=1 SV=3	TOP2A	53	79	193	483.7	1393.6	1332.9	1462.4	1233.3	1727	289.7	1050.9	370.5	783.5	881.4	501.5	687.8	808.2	783.7	527.8	648.9	384.1
	O75923	Dysferlin OS=Homo sapiens OX=9606 GN=DYSF PE=1 SV=1	>sp|O75923|DYSF_HUMAN Dysferlin OS=Homo sapiens OX=9606 GN=DYSF PE=1 SV=1	DYSF	50	90	159	664.9	1813	1688.4	1649.1	1356.4	1923.3	361.1	1396.4	465.2	957.7	986.9	604.8	1126	1024.5	1191.1	617.7	763.5	447.1
	Q8WUM4	Programmed cell death 6-interacting protein OS=Homo sapiens OX=9606 GN=PDCD6IP PE=1 SV=1	>sp|Q8WUM4|PDC6I_HUMAN Programmed cell death 6-interacting protein OS=Homo sapiens OX=9606 GN=PDCD6IP PE=1 SV=1	PDCD6IP	76	80	195	1593	4368	4077.1	4950.1	4606.6	5826.8	487.6	2288.6	736.2	1472.9	1428.7	772.4	1725.9	1452.1	2101	807.4	954.3	575.7
	Q7KZF4	Staphylococcal nuclease domain-containing protein 1 OS=Homo sapiens OX=9606 GN=SND1 PE=1 SV=1	>sp|Q7KZF4|SND1_HUMAN Staphylococcal nuclease domain-containing protein 1 OS=Homo sapiens OX=9606 GN=SND1 PE=1 SV=1	SND1	77	78	211	712.4	1916.1	1887.3	1952.6	2001	2357.1	469.2	1597.2	708.2	1156.9	1283.8	766.6	1232.1	1384.9	1479.9	612.8	897.7	405.9
	Q01082	Spectrin beta chain, non-erythrocytic 1 OS=Homo sapiens OX=9606 GN=SPTBN1 PE=1 SV=2	>sp|Q01082|SPTB2_HUMAN Spectrin beta chain, non-erythrocytic 1 OS=Homo sapiens OX=9606 GN=SPTBN1 PE=1 SV=2	SPTBN1	44	97	146	376.7	994.9	1103.2	1281.9	1172.1	1500	193.1	665	317.8	422.8	434.9	268.4	412.5	524.8	459.7	220.7	308.2	137.9
	Q29RF7	Sister chromatid cohesion protein PDS5 homolog A OS=Homo sapiens OX=9606 GN=PDS5A PE=1 SV=1	>sp|Q29RF7|PDS5A_HUMAN Sister chromatid cohesion protein PDS5 homolog A OS=Homo sapiens OX=9606 GN=PDS5A PE=1 SV=1	PDS5A	59	77	145	392.6	1131.6	1080	1601.7	1633.7	1903.5	271	1343	426.4	724.4	802	421.1	1017.1	744.6	1101.8	481.5	577.2	357.7
	O43390	Heterogeneous nuclear ribonucleoprotein R OS=Homo sapiens OX=9606 GN=HNRNPR PE=1 SV=1	>sp|O43390|HNRPR_HUMAN Heterogeneous nuclear ribonucleoprotein R OS=Homo sapiens OX=9606 GN=HNRNPR PE=1 SV=1	HNRNPR	58	43	266	888.7	2145	2138.3	2623.1	2415.6	2932.2	857.4	2485.4	913.9	1559.1	1642.4	938.5	1809.4	2104.8	2060.2	785.1	1117.7	561.6
	Q13813	Spectrin alpha chain, non-erythrocytic 1 OS=Homo sapiens OX=9606 GN=SPTAN1 PE=1 SV=3	>sp|Q13813|SPTN1_HUMAN Spectrin alpha chain, non-erythrocytic 1 OS=Homo sapiens OX=9606 GN=SPTAN1 PE=1 SV=3	SPTAN1	40	90	117	235.5	653.5	681.1	760.9	710	902	110.7	430	183.4	259	247.9	142.5	326.8	301.6	335.7	132	162.7	85
	P13796	Plastin-2 OS=Homo sapiens OX=9606 GN=LCP1 PE=1 SV=6	>sp|P13796|PLSL_HUMAN Plastin-2 OS=Homo sapiens OX=9606 GN=LCP1 PE=1 SV=6	LCP1	80	45	279	1784.2	5274.7	5077.5	4041.6	3648.1	4424.5	268.1	1513.8	525	474.3	595.4	261	1041	659.2	1185.1	292.9	370	116.5
	Q9NR30	Nucleolar RNA helicase 2 OS=Homo sapiens OX=9606 GN=DDX21 PE=1 SV=5	>sp|Q9NR30|DDX21_HUMAN Nucleolar RNA helicase 2 OS=Homo sapiens OX=9606 GN=DDX21 PE=1 SV=5	DDX21	65	74	189	1112.6	2831.1	2828.4	3876.2	3435.4	4428.1	492	1619.4	603.1	1411.4	1546.1	874.4	975.9	1145.3	1142.7	831.1	1099.8	583.9
	P49915	GMP synthase [glutamine-hydrolyzing] OS=Homo sapiens OX=9606 GN=GMPS PE=1 SV=1	>sp|P49915|GUAA_HUMAN GMP synthase [glutamine-hydrolyzing] OS=Homo sapiens OX=9606 GN=GMPS PE=1 SV=1	GMPS	87	67	189	1053.4	2862.2	2623.5	3329.4	3289.2	3739.8	429	1508.8	587.4	1112.6	1238.1	721	1060.2	1001	1271.4	668	919.8	479.3
	A6NHR9	Structural maintenance of chromosomes flexible hinge domain-containing protein 1 OS=Homo sapiens OX=9606 GN=SMCHD1 PE=1 SV=2	>sp|A6NHR9|SMHD1_HUMAN Structural maintenance of chromosomes flexible hinge domain-containing protein 1 OS=Homo sapiens OX=9606 GN=SMCHD1 PE=1 SV=2	SMCHD1	50	86	164	369.7	1042.1	932.7	1087.7	1049.4	1327.5	371.8	1594.8	658.3	1094.1	1029.5	679.4	1187.8	1011.7	1389.6	542.9	692.6	482.3
	P18206	Vinculin OS=Homo sapiens OX=9606 GN=VCL PE=1 SV=4	>sp|P18206|VINC_HUMAN Vinculin OS=Homo sapiens OX=9606 GN=VCL PE=1 SV=4	VCL	72	88	163	820.8	2720.3	2848.1	2966.1	2832.2	3541.9	238.2	1248.4	466.9	622.6	597.4	319.5	833.7	703.8	874.6	311.3	390.5	176.4
	Q14008	Cytoskeleton-associated protein 5 OS=Homo sapiens OX=9606 GN=CKAP5 PE=1 SV=3	>sp|Q14008|CKAP5_HUMAN Cytoskeleton-associated protein 5 OS=Homo sapiens OX=9606 GN=CKAP5 PE=1 SV=3	CKAP5	42	86	147	887.7	2395.1	2323.4	3129.3	2870.5	3664.6	265.5	968.7	343	736.1	786.2	395.8	685.7	717.5	837.6	386.8	513.7	273.3
	P55265	Double-stranded RNA-specific adenosine deaminase OS=Homo sapiens OX=9606 GN=ADAR PE=1 SV=4	>sp|P55265|DSRAD_HUMAN Double-stranded RNA-specific adenosine deaminase OS=Homo sapiens OX=9606 GN=ADAR PE=1 SV=4	ADAR	59	85	206	717.4	2230.6	1943	2310.6	2436	2781.6	932.3	3472.6	1348.8	2142.6	2097	1165.7	2165.8	2295.4	2771.8	934.2	1482.1	749.2
	P40926	Malate dehydrogenase, mitochondrial OS=Homo sapiens OX=9606 GN=MDH2 PE=1 SV=3	>sp|P40926|MDHM_HUMAN Malate dehydrogenase, mitochondrial OS=Homo sapiens OX=9606 GN=MDH2 PE=1 SV=3	MDH2	77	49	495	2253.2	7051.4	6582	6477.5	7132.7	7355.6	2514.1	11756.8	4591.4	7904.1	8127	4306.4	9223.5	6959.5	11477	3984.3	5097.7	3034.1
	P50991	T-complex protein 1 subunit delta OS=Homo sapiens OX=9606 GN=CCT4 PE=1 SV=4	>sp|P50991|TCPD_HUMAN T-complex protein 1 subunit delta OS=Homo sapiens OX=9606 GN=CCT4 PE=1 SV=4	CCT4	95	57	326	1347.3	3893.1	3543.8	4958.2	5031.5	5899.1	402.8	1628.7	760.7	1263.1	1346.5	807.5	1174.5	1132.2	1402.3	644	863	526.7
	Q9Y5B9	FACT complex subunit SPT16 OS=Homo sapiens OX=9606 GN=SUPT16H PE=1 SV=1	>sp|Q9Y5B9|SP16H_HUMAN FACT complex subunit SPT16 OS=Homo sapiens OX=9606 GN=SUPT16H PE=1 SV=1	SUPT16H	60	82	216	1061	2527.7	2640.4	3126.3	2776.5	3644.3	645.9	2377.3	628.5	1652.7	1516.3	818.9	1556	1800.2	1951.7	964	1181.2	640.5
	Q15393	Splicing factor 3B subunit 3 OS=Homo sapiens OX=9606 GN=SF3B3 PE=1 SV=4	>sp|Q15393|SF3B3_HUMAN Splicing factor 3B subunit 3 OS=Homo sapiens OX=9606 GN=SF3B3 PE=1 SV=4	SF3B3	61	72	189	1247.2	3297.8	3322.7	3821.1	3729.3	4568.8	806.5	2647.3	1178.1	1582.3	1705.4	1085.5	1932.7	2217.6	2202.1	830.9	1161.3	560.5
	Q02880	DNA topoisomerase 2-beta OS=Homo sapiens OX=9606 GN=TOP2B PE=1 SV=3	>sp|Q02880|TOP2B_HUMAN DNA topoisomerase 2-beta OS=Homo sapiens OX=9606 GN=TOP2B PE=1 SV=3	TOP2B	44	69	184	522.2	1320.7	1380.4	1742.3	1678.8	1995.9	443.1	1372.5	532.3	957.7	1056.5	606.7	893.6	1109.2	1069.1	545.5	757	385.7
	P04075	Fructose-bisphosphate aldolase A OS=Homo sapiens OX=9606 GN=ALDOA PE=1 SV=2	>sp|P04075|ALDOA_HUMAN Fructose-bisphosphate aldolase A OS=Homo sapiens OX=9606 GN=ALDOA PE=1 SV=2	ALDOA	96	41	601	2504.7	7395.8	6973.8	6869.6	7474.9	7847.2	477.7	2211.8	1122.6	726.6	868.7	391.4	1194	1134.1	1597.2	382.2	558.8	154.8
	P22626	Heterogeneous nuclear ribonucleoproteins A2/B1 OS=Homo sapiens OX=9606 GN=HNRNPA2B1 PE=1 SV=2	>sp|P22626|ROA2_HUMAN Heterogeneous nuclear ribonucleoproteins A2/B1 OS=Homo sapiens OX=9606 GN=HNRNPA2B1 PE=1 SV=2	HNRNPA2B1	81	43	641	1290.2	4008.7	3649.1	4404.1	4215.3	5154.4	1228.2	4491.5	1997.7	2095.2	2243.3	1312.3	3426.9	2946.2	3896	1023.6	1444.5	744.1
	P04843	Dolichyl-diphosphooligosaccharide--protein glycosyltransferase subunit 1 OS=Homo sapiens OX=9606 GN=RPN1 PE=1 SV=1	>sp|P04843|RPN1_HUMAN Dolichyl-diphosphooligosaccharide--protein glycosyltransferase subunit 1 OS=Homo sapiens OX=9606 GN=RPN1 PE=1 SV=1	RPN1	81	72	306	1378	3912.3	3959.7	4081.3	3866	4644.7	1369.8	4978	2220.8	4131.4	4237	2573.6	3747.4	4182.6	4383	2106.2	2844.7	1530.8
	P31939	Bifunctional purine biosynthesis protein ATIC OS=Homo sapiens OX=9606 GN=ATIC PE=1 SV=3	>sp|P31939|PUR9_HUMAN Bifunctional purine biosynthesis protein ATIC OS=Homo sapiens OX=9606 GN=ATIC PE=1 SV=3	ATIC	95	62	212	1161	3396.5	2967.5	3391.3	3912.2	4004.7	482.4	2020.2	972.2	1374.6	1612.6	968.6	1791.1	1523.5	2127.3	781	1035	590.8
	P49588	Alanine--tRNA ligase, cytoplasmic OS=Homo sapiens OX=9606 GN=AARS1 PE=1 SV=2	>sp|P49588|SYAC_HUMAN Alanine--tRNA ligase, cytoplasmic OS=Homo sapiens OX=9606 GN=AARS1 PE=1 SV=2	AARS1	69	64	174	1231	3169.1	3043.3	3565.2	3197.4	4148	303.1	1544.9	582.1	1516.2	1562	902.1	1260.8	1000	1426.5	917.8	1067.7	643.9
	P49736	DNA replication licensing factor MCM2 OS=Homo sapiens OX=9606 GN=MCM2 PE=1 SV=4	>sp|P49736|MCM2_HUMAN DNA replication licensing factor MCM2 OS=Homo sapiens OX=9606 GN=MCM2 PE=1 SV=4	MCM2	65	73	196	1535.8	3981.5	3961.4	4559	4433.7	5111.8	686.2	2917.1	1402.1	2171.5	2316.3	1494.2	2284.9	2025.6	2600.8	1128.6	1582.2	867.3
	P0DMV9	Heat shock 70 kDa protein 1B OS=Homo sapiens OX=9606 GN=HSPA1B PE=1 SV=1	>sp|P0DMV9|HS71B_HUMAN Heat shock 70 kDa protein 1B OS=Homo sapiens OX=9606 GN=HSPA1B PE=1 SV=1 >sp|P0DMV8|HS71A_HUMAN Heat shock 70 kDa protein 1A OS=Homo sapiens OX=9606 GN=HSPA1A PE=1 SV=1	HSPA1B	79	32	242	1133.6	2937.6	2785.6	2689	2478.8	3268.7	143.2	882.5	188.8	454.7	438.1	187.4	501.1	517.2	694.5	286.1	330.3	181.1
	P25205	DNA replication licensing factor MCM3 OS=Homo sapiens OX=9606 GN=MCM3 PE=1 SV=3	>sp|P25205|MCM3_HUMAN DNA replication licensing factor MCM3 OS=Homo sapiens OX=9606 GN=MCM3 PE=1 SV=3	MCM3	66	65	219	1378.9	4004.1	3714.2	4820	4460.3	5611.5	849.6	3467.6	1588.4	2826.1	2914.6	1834.9	3020.9	2522.6	3262.8	1416.7	1866.4	1083.9
	Q99996	A-kinase anchor protein 9 OS=Homo sapiens OX=9606 GN=AKAP9 PE=1 SV=4	>sp|Q99996|AKAP9_HUMAN A-kinase anchor protein 9 OS=Homo sapiens OX=9606 GN=AKAP9 PE=1 SV=4	AKAP9	28	92	111	253.2	844	812.5	790.5	806.9	965.1	145.1	524.9	211.9	441.3	437.4	235.4	452.8	483.5	543.2	226.7	301.4	164.6
	Q13263	Transcription intermediary factor 1-beta OS=Homo sapiens OX=9606 GN=TRIM28 PE=1 SV=5	>sp|Q13263|TIF1B_HUMAN Transcription intermediary factor 1-beta OS=Homo sapiens OX=9606 GN=TRIM28 PE=1 SV=5	TRIM28	69	64	265	900.8	2371.9	2298.9	2680.3	2903.8	3333	674.8	2057.3	902.4	1691.2	1787.6	1127.9	1508.3	1684.8	1835.2	949.4	1400.9	694
	P51659	Peroxisomal multifunctional enzyme type 2 OS=Homo sapiens OX=9606 GN=HSD17B4 PE=1 SV=3	>sp|P51659|DHB4_HUMAN Peroxisomal multifunctional enzyme type 2 OS=Homo sapiens OX=9606 GN=HSD17B4 PE=1 SV=3	HSD17B4	80	65	193	1092.4	3069.5	2604.3	2914.4	2867.5	3605.4	836.9	3043	1299.4	2016.7	2018.4	1318.8	2505.4	2780.9	2819.1	1122.2	1384.3	848.3
	Q92945	Far upstream element-binding protein 2 OS=Homo sapiens OX=9606 GN=KHSRP PE=1 SV=4	>sp|Q92945|FUBP2_HUMAN Far upstream element-binding protein 2 OS=Homo sapiens OX=9606 GN=KHSRP PE=1 SV=4	KHSRP	71	53	267	1295.8	3603.2	3072.6	3770.8	3664.1	4472	354.2	2035.5	553	389.9	426.1	169.1	1271.5	848.3	1517.8	281.1	317.9	156.8
	Q71U36	Tubulin alpha-1A chain OS=Homo sapiens OX=9606 GN=TUBA1A PE=1 SV=1	>sp|Q71U36|TBA1A_HUMAN Tubulin alpha-1A chain OS=Homo sapiens OX=9606 GN=TUBA1A PE=1 SV=1	TUBA1A	75	1	839
	P48643	T-complex protein 1 subunit epsilon OS=Homo sapiens OX=9606 GN=CCT5 PE=1 SV=1	>sp|P48643|TCPE_HUMAN T-complex protein 1 subunit epsilon OS=Homo sapiens OX=9606 GN=CCT5 PE=1 SV=1	CCT5	85	57	258	1828.9	4268.3	4257.1	5261.5	5976.2	6017	539.4	1496.5	682.4	1049.1	1227	612.7	929.9	1044.5	1222.6	635.8	908.4	408.4
	P31948	Stress-induced-phosphoprotein 1 OS=Homo sapiens OX=9606 GN=STIP1 PE=1 SV=1	>sp|P31948|STIP1_HUMAN Stress-induced-phosphoprotein 1 OS=Homo sapiens OX=9606 GN=STIP1 PE=1 SV=1	STIP1	81	78	229	2145.2	5459.3	5253.4	6652.6	7220.1	7895.5	479.5	1617.3	459.3	696.6	784	295.7	919.1	975	1182.7	505.8	650.2	228.3
	P17987	T-complex protein 1 subunit alpha OS=Homo sapiens OX=9606 GN=TCP1 PE=1 SV=1	>sp|P17987|TCPA_HUMAN T-complex protein 1 subunit alpha OS=Homo sapiens OX=9606 GN=TCP1 PE=1 SV=1	TCP1	91	60	275	1480.3	4010.1	3849.5	4627.3	5393.2	5507.6	470	1637.5	662	1082.8	1399.5	754.7	1153.9	1119	1376	656.7	886	492.2
	P43243	Matrin-3 OS=Homo sapiens OX=9606 GN=MATR3 PE=1 SV=2	>sp|P43243|MATR3_HUMAN Matrin-3 OS=Homo sapiens OX=9606 GN=MATR3 PE=1 SV=2	MATR3	64	72	246	1385.6	3950.2	3533.7	3948.4	4564.9	4598	1274.2	4026.6	1932.3	2079.8	2323.4	1444.3	2500.7	2921.9	3115.7	1136.6	1721.4	765.9
	Q92841	Probable ATP-dependent RNA helicase DDX17 OS=Homo sapiens OX=9606 GN=DDX17 PE=1 SV=2	>sp|Q92841|DDX17_HUMAN Probable ATP-dependent RNA helicase DDX17 OS=Homo sapiens OX=9606 GN=DDX17 PE=1 SV=2	DDX17	66	52	246	983.9	2896.8	2613.1	2698	2669.8	3215.2	506.9	2094.4	900.8	1013.2	1048.4	591.6	1443.4	1325.3	1790.6	531	706.9	360.2
	P40227	T-complex protein 1 subunit zeta OS=Homo sapiens OX=9606 GN=CCT6A PE=1 SV=3	>sp|P40227|TCPZ_HUMAN T-complex protein 1 subunit zeta OS=Homo sapiens OX=9606 GN=CCT6A PE=1 SV=3	CCT6A	89	45	279	2342	6847	7068.2	8277.8	9465.8	9758.2	797.7	2944.1	1561.8	2282.8	2608.1	1666.7	2371.3	2283.5	2706.9	1167.3	1609.6	906.7
	Q14839	Chromodomain-helicase-DNA-binding protein 4 OS=Homo sapiens OX=9606 GN=CHD4 PE=1 SV=2	>sp|Q14839|CHD4_HUMAN Chromodomain-helicase-DNA-binding protein 4 OS=Homo sapiens OX=9606 GN=CHD4 PE=1 SV=2	CHD4	43	62	176	380.9	1041.9	937.3	1083.8	1084.1	1268.6	191	670.2	196.3	402.3	449.7	237.1	372.7	453	507.8	297.9	374	215.9
	O60313	Dynamin-like 120 kDa protein, mitochondrial OS=Homo sapiens OX=9606 GN=OPA1 PE=1 SV=3	>sp|O60313|OPA1_HUMAN Dynamin-like 120 kDa protein, mitochondrial OS=Homo sapiens OX=9606 GN=OPA1 PE=1 SV=3	OPA1	63	75	127	568.9	1620.8	1474.2	1891.1	1728.1	2234.9	500.6	2297.2	762.3	1047.6	984	593.9	1895.1	1490.3	2045.8	583.6	662.6	425.7
	P49368	T-complex protein 1 subunit gamma OS=Homo sapiens OX=9606 GN=CCT3 PE=1 SV=4	>sp|P49368|TCPG_HUMAN T-complex protein 1 subunit gamma OS=Homo sapiens OX=9606 GN=CCT3 PE=1 SV=4	CCT3	85	49	258	1451.8	4380.5	3710.6	4402.9	5541.5	5289.5	378.4	2062.3	668.2	1455.5	1701.4	868	1397.9	968.7	1641.3	853.9	1088.7	654.9
	Q12906	Interleukin enhancer-binding factor 3 OS=Homo sapiens OX=9606 GN=ILF3 PE=1 SV=3	>sp|Q12906|ILF3_HUMAN Interleukin enhancer-binding factor 3 OS=Homo sapiens OX=9606 GN=ILF3 PE=1 SV=3	ILF3	62	54	219	1368.2	3190.6	3379.4	3195.4	3686.1	3473.2	796.6	2159.2	826.1	727.1	919.4	361.6	1406.1	1375.5	1715.7	500.2	667.9	366
	P22314	Ubiquitin-like modifier-activating enzyme 1 OS=Homo sapiens OX=9606 GN=UBA1 PE=1 SV=3	>sp|P22314|UBA1_HUMAN Ubiquitin-like modifier-activating enzyme 1 OS=Homo sapiens OX=9606 GN=UBA1 PE=1 SV=3	UBA1	71	66	250	1598	4620	4141.4	4953.3	4624.4	5980.5	427.1	2086	842.4	1069.9	1255	702	1426.8	1179.1	1604.8	672.6	764.8	507.7
	Q9BQE3	Tubulin alpha-1C chain OS=Homo sapiens OX=9606 GN=TUBA1C PE=1 SV=1	>sp|Q9BQE3|TBA1C_HUMAN Tubulin alpha-1C chain OS=Homo sapiens OX=9606 GN=TUBA1C PE=1 SV=1	TUBA1C	75	2	659	53.4	190.2	181.4	208.8	209.8	259.4	27.1	121.8	41.2	147.4	139.4	73.2	80	50.5	93.8	91.2	80.2	54.4
	Q92499	ATP-dependent RNA helicase DDX1 OS=Homo sapiens OX=9606 GN=DDX1 PE=1 SV=2	>sp|Q92499|DDX1_HUMAN ATP-dependent RNA helicase DDX1 OS=Homo sapiens OX=9606 GN=DDX1 PE=1 SV=2	DDX1	76	68	184	552.2	1636.3	1596.3	1878.1	1690.1	2136.8	241.5	1289.6	444.1	808.3	799.8	440.5	958.8	724.7	1096.6	452.8	509.2	356.4
	P61978	Heterogeneous nuclear ribonucleoprotein K OS=Homo sapiens OX=9606 GN=HNRNPK PE=1 SV=1	>sp|P61978|HNRPK_HUMAN Heterogeneous nuclear ribonucleoprotein K OS=Homo sapiens OX=9606 GN=HNRNPK PE=1 SV=1	HNRNPK	69	50	440	2980.6	9317	8293.9	9445.3	10327.7	11090.9	2049.4	6306.3	3720.4	2751.5	3886	2589	4765.7	5420.4	5412.1	1433.5	2384.6	888.3
	Q13423	NAD(P) transhydrogenase, mitochondrial OS=Homo sapiens OX=9606 GN=NNT PE=1 SV=3	>sp|Q13423|NNTM_HUMAN NAD(P) transhydrogenase, mitochondrial OS=Homo sapiens OX=9606 GN=NNT PE=1 SV=3	NNT	44	64	177	1076.7	3130.7	3009.4	2884.1	2738.8	3349.1	1189.3	4656.5	1737.1	3746.8	3606.7	1960.8	3601.4	3678.1	4549.1	1897.4	2439.6	1431.7
	P06396	Gelsolin OS=Homo sapiens OX=9606 GN=GSN PE=1 SV=1	>sp|P06396|GELS_HUMAN Gelsolin OS=Homo sapiens OX=9606 GN=GSN PE=1 SV=1	GSN	74	63	320	1643.2	4402.5	4051.5	3156.9	3114.3	3703.4	638.2	2503.5	1069.1	1408.6	1585.9	933.4	1875.5	1752.5	2137.5	730.1	1102.9	570.9
	B0I1T2	Unconventional myosin-Ig OS=Homo sapiens OX=9606 GN=MYO1G PE=1 SV=2	>sp|B0I1T2|MYO1G_HUMAN Unconventional myosin-Ig OS=Homo sapiens OX=9606 GN=MYO1G PE=1 SV=2	MYO1G	70	69	248	862.2	2350	2363	2523.3	2323.2	3054	861.9	3199.4	1355.6	2342.4	2234.1	1374.8	2726.3	2480.7	3062.9	1171.6	1498.3	851.5
	O75533	Splicing factor 3B subunit 1 OS=Homo sapiens OX=9606 GN=SF3B1 PE=1 SV=3	>sp|O75533|SF3B1_HUMAN Splicing factor 3B subunit 1 OS=Homo sapiens OX=9606 GN=SF3B1 PE=1 SV=3	SF3B1	56	76	154	954.7	2254.6	2347.1	3021.7	2508.7	3574.4	494.2	1477.5	491.3	591.6	634.1	384	1021.4	1017.6	967.6	412.8	503.8	236.6
	Q9NU22	Midasin OS=Homo sapiens OX=9606 GN=MDN1 PE=1 SV=2	>sp|Q9NU22|MDN1_HUMAN Midasin OS=Homo sapiens OX=9606 GN=MDN1 PE=1 SV=2	MDN1	20	81	115	409	1172.9	1112.8	1279.8	1103.9	1486.3	214.6	673.8	264.5	753.1	736.7	428.3	448.2	570.7	510.6	366.5	576.4	267.8
	Q03252	Lamin-B2 OS=Homo sapiens OX=9606 GN=LMNB2 PE=1 SV=4	>sp|Q03252|LMNB2_HUMAN Lamin-B2 OS=Homo sapiens OX=9606 GN=LMNB2 PE=1 SV=4	LMNB2	67	73	223	993.8	2917.3	2813.9	2753.1	2667.9	3290.8	1063.3	3101.5	995.2	1393.7	1273.3	686.1	2634.6	2201.8	2582.2	690.2	926.7	437.5
	P05455	Lupus La protein OS=Homo sapiens OX=9606 GN=SSB PE=1 SV=2	>sp|P05455|LA_HUMAN Lupus La protein OS=Homo sapiens OX=9606 GN=SSB PE=1 SV=2	SSB	89	61	230	596.4	1535.5	1514.7	1982.2	1997.2	2411.3	412.1	1681.4	633.3	1693.5	1759.3	1003.6	1484.4	1400.3	1565.2	905.6	1190.2	720.6
	O00160	Unconventional myosin-If OS=Homo sapiens OX=9606 GN=MYO1F PE=1 SV=3	>sp|O00160|MYO1F_HUMAN Unconventional myosin-If OS=Homo sapiens OX=9606 GN=MYO1F PE=1 SV=3	MYO1F	60	73	169	781.3	1991.9	1967.1	1986.2	1755.2	2355.4	266	1630.4	541.3	1104.3	1179.1	701.5	1031.8	1021.5	1397.3	671.8	795.2	534
	P14866	Heterogeneous nuclear ribonucleoprotein L OS=Homo sapiens OX=9606 GN=HNRNPL PE=1 SV=2	>sp|P14866|HNRPL_HUMAN Heterogeneous nuclear ribonucleoprotein L OS=Homo sapiens OX=9606 GN=HNRNPL PE=1 SV=2	HNRNPL	84	39	249	1184.6	3300.1	3060.4	2954.1	3427.7	3403.8	841.3	3588.8	1182.1	1544	1666.9	777.3	2259.5	1422.5	2686.7	918.6	1036.4	695.5
	P09651	Heterogeneous nuclear ribonucleoprotein A1 OS=Homo sapiens OX=9606 GN=HNRNPA1 PE=1 SV=5	>sp|P09651|ROA1_HUMAN Heterogeneous nuclear ribonucleoprotein A1 OS=Homo sapiens OX=9606 GN=HNRNPA1 PE=1 SV=5	HNRNPA1	76	12	605	345.9	1213.5	1161	1207.4	1130.8	1445.7	382.1	1015	495.5	513.5	442.9	294.7	861.1	668.8	789.2	262.2	325.9	134.3
	Q9Y4L1	Hypoxia up-regulated protein 1 OS=Homo sapiens OX=9606 GN=HYOU1 PE=1 SV=1	>sp|Q9Y4L1|HYOU1_HUMAN Hypoxia up-regulated protein 1 OS=Homo sapiens OX=9606 GN=HYOU1 PE=1 SV=1	HYOU1	58	64	161	606.6	1548	1622.8	1434.5	1358.1	1672.2	395.5	1338.1	582.8	1208.3	1200.2	705.9	1148.9	1046	1322.4	629	774.7	471.9
	Q09666	Neuroblast differentiation-associated protein AHNAK OS=Homo sapiens OX=9606 GN=AHNAK PE=1 SV=2	>sp|Q09666|AHNK_HUMAN Neuroblast differentiation-associated protein AHNAK OS=Homo sapiens OX=9606 GN=AHNAK PE=1 SV=2	AHNAK	30	85	106	893.3	2417.8	2356.6	885	739.4	1076.9	164.6	834.4	258.8	312.3	276.7	186.4	478.7	589.4	617.5	131.4	179.6	55.1
	P39023	60S ribosomal protein L3 OS=Homo sapiens OX=9606 GN=RPL3 PE=1 SV=2	>sp|P39023|RL3_HUMAN 60S ribosomal protein L3 OS=Homo sapiens OX=9606 GN=RPL3 PE=1 SV=2	RPL3	82	55	277	1482.6	4233.3	3794.2	4022.9	4961.2	4989.8	708.1	5088.5	2449.2	3260.6	4561	2673.6	1776.5	2682.6	3591.4	1847.4	2904.3	1523.1
	P16615	Sarcoplasmic/endoplasmic reticulum calcium ATPase 2 OS=Homo sapiens OX=9606 GN=ATP2A2 PE=1 SV=1	>sp|P16615|AT2A2_HUMAN Sarcoplasmic/endoplasmic reticulum calcium ATPase 2 OS=Homo sapiens OX=9606 GN=ATP2A2 PE=1 SV=1	ATP2A2	45	47	158	686	2034.9	1879.3	1778.9	1650.4	2177.2	608	2377.5	680.8	1888.9	1833.8	911.5	1527.7	1381.3	1887.2	914.3	1201.4	684.1
	P68366	Tubulin alpha-4A chain OS=Homo sapiens OX=9606 GN=TUBA4A PE=1 SV=1	>sp|P68366|TBA4A_HUMAN Tubulin alpha-4A chain OS=Homo sapiens OX=9606 GN=TUBA4A PE=1 SV=1	TUBA4A	75	16	637	617.4	1914.5	1693.9	1912.1	1929.8	2139.9	304.2	1096.4	345.5	682.9	920.7	480.7	818.7	781.4	855	492.5	659.2	388.2
	O00567	Nucleolar protein 56 OS=Homo sapiens OX=9606 GN=NOP56 PE=1 SV=4	>sp|O00567|NOP56_HUMAN Nucleolar protein 56 OS=Homo sapiens OX=9606 GN=NOP56 PE=1 SV=4	NOP56	83	55	162	628	1593.3	1599.1	2159	2222.8	2562.3	594.4	3437.2	1191.8	1836.2	2266	1324.3	1472.4	2278.6	2292.6	1011.2	1488.6	752.1
	Q92974	Rho guanine nucleotide exchange factor 2 OS=Homo sapiens OX=9606 GN=ARHGEF2 PE=1 SV=4	>sp|Q92974|ARHG2_HUMAN Rho guanine nucleotide exchange factor 2 OS=Homo sapiens OX=9606 GN=ARHGEF2 PE=1 SV=4	ARHGEF2	69	74	150	574.8	1452.9	1467.2	1698.8	1493.5	1989.9	179.5	788.5	296	599.2	564.1	345.6	656.4	548.3	756.9	349.2	400.8	254.3
	P04114	Apolipoprotein B-100 OS=Homo sapiens OX=9606 GN=APOB PE=1 SV=2	>sp|P04114|APOB_HUMAN Apolipoprotein B-100 OS=Homo sapiens OX=9606 GN=APOB PE=1 SV=2	APOB	23	91	134	793.5	1929.9	2206	1203	1085.6	1467.4	88	269.1	131.5	1572.2	1456.2	763.7	91	124.2	157.4	694.3	1023.3	537.5
	P68133	Actin, alpha skeletal muscle OS=Homo sapiens OX=9606 GN=ACTA1 PE=1 SV=1	>sp|P68133|ACTS_HUMAN Actin, alpha skeletal muscle OS=Homo sapiens OX=9606 GN=ACTA1 PE=1 SV=1	ACTA1	53	3	870	12.9	95.6	37.1	11.5	32.8	10.2	15.8	43.1	40	10.9	37.3	18	16.8	17.6	19.5	11.1	36.7	11.6
	O75083	WD repeat-containing protein 1 OS=Homo sapiens OX=9606 GN=WDR1 PE=1 SV=4	>sp|O75083|WDR1_HUMAN WD repeat-containing protein 1 OS=Homo sapiens OX=9606 GN=WDR1 PE=1 SV=4	WDR1	73	53	193	1194.3	3437.1	3084.2	5203.7	5300.4	6193.8	671.2	2596.1	1316.5	1671.4	1972.6	1265	2139.2	2067.1	2415.4	903.7	1273	640.2
	Q15075	Early endosome antigen 1 OS=Homo sapiens OX=9606 GN=EEA1 PE=1 SV=2	>sp|Q15075|EEA1_HUMAN Early endosome antigen 1 OS=Homo sapiens OX=9606 GN=EEA1 PE=1 SV=2	EEA1	56	83	123	791	2366	2080.9	2491.9	2420.8	2964.8	309.4	1578.5	504.8	409.8	451.1	220.6	1074.1	895.6	1319.4	258.7	288.8	155.3
	P41252	Isoleucine--tRNA ligase, cytoplasmic OS=Homo sapiens OX=9606 GN=IARS1 PE=1 SV=2	>sp|P41252|SYIC_HUMAN Isoleucine--tRNA ligase, cytoplasmic OS=Homo sapiens OX=9606 GN=IARS1 PE=1 SV=2	IARS1	50	68	149	941.5	2356.4	2383.4	2641.3	2428.9	3144.4	364.8	1352.7	512.6	1217.1	1250.5	817.5	982.1	1132.8	1187.5	679.3	829.9	538
	P49454	Centromere protein F OS=Homo sapiens OX=9606 GN=CENPF PE=1 SV=3	>sp|P49454|CENPF_HUMAN Centromere protein F OS=Homo sapiens OX=9606 GN=CENPF PE=1 SV=3	CENPF	31	82	106	419.1	1391.8	1320.9	1453.4	1397.7	1668.6	141.2	715.7	224.6	474.6	413.9	239.8	514.5	421.9	613.8	257.8	300.5	173
	Q14203	Dynactin subunit 1 OS=Homo sapiens OX=9606 GN=DCTN1 PE=1 SV=3	>sp|Q14203|DCTN1_HUMAN Dynactin subunit 1 OS=Homo sapiens OX=9606 GN=DCTN1 PE=1 SV=3	DCTN1	55	69	121	313.3	888.9	851.9	931.1	774.5	1114.6	112.7	467.8	181	385.8	353.3	220.9	460	361.8	458.3	224.5	256	142.9
	P21796	Voltage-dependent anion-selective channel protein 1 OS=Homo sapiens OX=9606 GN=VDAC1 PE=1 SV=2	>sp|P21796|VDAC1_HUMAN Voltage-dependent anion-selective channel protein 1 OS=Homo sapiens OX=9606 GN=VDAC1 PE=1 SV=2	VDAC1	91	38	244	976.1	2620.7	2707.1	2746.4	2851.9	3298.3	997.9	3719	1693.5	3232.7	3465.9	2212.3	3744.5	3561.1	3944.6	1665.6	2254.7	1299
	P33993	DNA replication licensing factor MCM7 OS=Homo sapiens OX=9606 GN=MCM7 PE=1 SV=4	>sp|P33993|MCM7_HUMAN DNA replication licensing factor MCM7 OS=Homo sapiens OX=9606 GN=MCM7 PE=1 SV=4	MCM7	69	60	235	757.7	2033.3	1966.5	2298.1	2319.9	2712.3	442.4	1753	633.2	1199.1	1329.5	779.1	1395.9	1096.1	1378.8	858.2	901.9	600.3
	P46459	Vesicle-fusing ATPase OS=Homo sapiens OX=9606 GN=NSF PE=1 SV=3	>sp|P46459|NSF_HUMAN Vesicle-fusing ATPase OS=Homo sapiens OX=9606 GN=NSF PE=1 SV=3	NSF	73	61	149	350.1	1071.5	966.9	1076.8	1013.5	1350.2	218.9	1256.7	418.6	700.5	676	414.3	1146.7	710.1	1148.3	418.1	438.1	343.9
	P08670	Vimentin OS=Homo sapiens OX=9606 GN=VIM PE=1 SV=4	>sp|P08670|VIME_HUMAN Vimentin OS=Homo sapiens OX=9606 GN=VIM PE=1 SV=4	VIM	89	58	159	280.9	768.4	729.5	995.4	982.1	1282.2	550.8	2284.9	731	301.2	285.5	199.3	1782.8	1621	1938.8	117.3	163.3	14.4
	P05023	Sodium/potassium-transporting ATPase subunit alpha-1 OS=Homo sapiens OX=9606 GN=ATP1A1 PE=1 SV=1	>sp|P05023|AT1A1_HUMAN Sodium/potassium-transporting ATPase subunit alpha-1 OS=Homo sapiens OX=9606 GN=ATP1A1 PE=1 SV=1	ATP1A1	48	58	147	1096.3	3000.6	2973.4	3074.6	2995.1	3708.1	722.5	2891.6	1109.1	1619.7	1689.1	1033.2	2239.3	2043.6	2599	922.2	1128.8	672.8
	P12268	Inosine-5'-monophosphate dehydrogenase 2 OS=Homo sapiens OX=9606 GN=IMPDH2 PE=1 SV=2	>sp|P12268|IMDH2_HUMAN Inosine-5'-monophosphate dehydrogenase 2 OS=Homo sapiens OX=9606 GN=IMPDH2 PE=1 SV=2	IMPDH2	77	49	227	1209.4	3190	3068.7	3851.4	3968.7	4558.9	542.2	2286.3	1117.4	2341.5	2322.8	1373.7	1855.5	1814.6	2325.9	1078.9	1505.5	873.5
	P11940	Polyadenylate-binding protein 1 OS=Homo sapiens OX=9606 GN=PABPC1 PE=1 SV=2	>sp|P11940|PABP1_HUMAN Polyadenylate-binding protein 1 OS=Homo sapiens OX=9606 GN=PABPC1 PE=1 SV=2	PABPC1	63	44	221	769.2	2169	2211.7	2237	2197.2	2609.2	330.7	1338.8	668.6	1038.3	1022	664.2	1332.5	1268	1535.1	546.8	766.2	401
	Q9UIG0	Tyrosine-protein kinase BAZ1B OS=Homo sapiens OX=9606 GN=BAZ1B PE=1 SV=2	>sp|Q9UIG0|BAZ1B_HUMAN Tyrosine-protein kinase BAZ1B OS=Homo sapiens OX=9606 GN=BAZ1B PE=1 SV=2	BAZ1B	44	82	135	787.7	1941.7	2039.8	2339.5	2100.1	2838.2	583.3	3598.5	935.5	1695	2081.9	1090.8	1414.9	2234	2500	1120.4	1482.5	830.5
	P17844	Probable ATP-dependent RNA helicase DDX5 OS=Homo sapiens OX=9606 GN=DDX5 PE=1 SV=1	>sp|P17844|DDX5_HUMAN Probable ATP-dependent RNA helicase DDX5 OS=Homo sapiens OX=9606 GN=DDX5 PE=1 SV=1	DDX5	73	54	211	900.7	2791	2546.7	3216.4	2983.6	3734.4	503.5	2148	757.3	1244.4	1248.7	685.5	1543.9	1483.3	1861.2	684	902.6	486.1
	O75369	Filamin-B OS=Homo sapiens OX=9606 GN=FLNB PE=1 SV=2	>sp|O75369|FLNB_HUMAN Filamin-B OS=Homo sapiens OX=9606 GN=FLNB PE=1 SV=2	FLNB	37	68	107	527.6	1662.9	1628.8	1593.4	1479.3	1811.2	219.4	884.5	368.5	453.6	468.1	261.2	480.6	497.2	581	223.3	308.2	133.2
	P04350	Tubulin beta-4A chain OS=Homo sapiens OX=9606 GN=TUBB4A PE=1 SV=2	>sp|P04350|TBB4A_HUMAN Tubulin beta-4A chain OS=Homo sapiens OX=9606 GN=TUBB4A PE=1 SV=2	TUBB4A	78	3	514	13.4	22.3	30.5	7.4	39.2	7.2	5.8	7.8	7.6	6	12.9	8	9	7.5	9.5	8.7	6.9	5.6
	Q92608	Dedicator of cytokinesis protein 2 OS=Homo sapiens OX=9606 GN=DOCK2 PE=1 SV=2	>sp|Q92608|DOCK2_HUMAN Dedicator of cytokinesis protein 2 OS=Homo sapiens OX=9606 GN=DOCK2 PE=1 SV=2	DOCK2	38	69	115	512.1	1234.6	1301	1375.5	1247.6	1663.5	133.4	490.6	251.6	399.5	471.9	328.2	385.2	463.4	474.7	193.9	318.2	149
	P54136	Arginine--tRNA ligase, cytoplasmic OS=Homo sapiens OX=9606 GN=RARS1 PE=1 SV=2	>sp|P54136|SYRC_HUMAN Arginine--tRNA ligase, cytoplasmic OS=Homo sapiens OX=9606 GN=RARS1 PE=1 SV=2	RARS1	70	61	132	893.3	2392.1	2315.2	2677.4	2562.1	3141.7	383.7	1581.1	447.3	1352.2	1259.8	708.9	1242.4	1136.1	1445.5	786.1	819.9	605
	P29350	Tyrosine-protein phosphatase non-receptor type 6 OS=Homo sapiens OX=9606 GN=PTPN6 PE=1 SV=1	>sp|P29350|PTN6_HUMAN Tyrosine-protein phosphatase non-receptor type 6 OS=Homo sapiens OX=9606 GN=PTPN6 PE=1 SV=1	PTPN6	84	58	201	1448.5	3783.6	3783.8	3364.3	3256.1	3967.4	557.8	2329	778.5	2065.1	1932.7	1069.1	1981.3	1874	2358	1125.3	1427.5	833.4
	Q9Y678	Coatomer subunit gamma-1 OS=Homo sapiens OX=9606 GN=COPG1 PE=1 SV=1	>sp|Q9Y678|COPG1_HUMAN Coatomer subunit gamma-1 OS=Homo sapiens OX=9606 GN=COPG1 PE=1 SV=1	COPG1	69	54	128	1057.9	2750.7	2948.9	2845.5	2597.7	3240.7	454.1	1719	841.8	1743.4	1738.8	1342.6	1585.9	1456.8	1574.4	967	1178.6	682.9
	Q5JPE7	Nodal modulator 2 OS=Homo sapiens OX=9606 GN=NOMO2 PE=1 SV=1	>sp|Q5JPE7|NOMO2_HUMAN Nodal modulator 2 OS=Homo sapiens OX=9606 GN=NOMO2 PE=1 SV=1	NOMO2	62	1	151
	P06748	Nucleophosmin OS=Homo sapiens OX=9606 GN=NPM1 PE=1 SV=2	>sp|P06748|NPM_HUMAN Nucleophosmin OS=Homo sapiens OX=9606 GN=NPM1 PE=1 SV=2	NPM1	67	39	474	1748.4	4431	4142.1	5005.2	5812	5590.8	1517	4677.7	1865.5	2587.9	3089.6	1463.1	3040.4	2538.6	3633.5	1555.6	2255	1196.6
	P28838	Cytosol aminopeptidase OS=Homo sapiens OX=9606 GN=LAP3 PE=1 SV=3	>sp|P28838|AMPL_HUMAN Cytosol aminopeptidase OS=Homo sapiens OX=9606 GN=LAP3 PE=1 SV=3	LAP3	76	48	176	575.6	1749.2	1537.3	3077.9	3114.7	3680.9	628.2	2268.7	1012.7	1616.8	1831.5	1045.7	1850.8	1773.3	2118.7	835.2	1295.5	644.6
	P33176	Kinesin-1 heavy chain OS=Homo sapiens OX=9606 GN=KIF5B PE=1 SV=1	>sp|P33176|KINH_HUMAN Kinesin-1 heavy chain OS=Homo sapiens OX=9606 GN=KIF5B PE=1 SV=1	KIF5B	62	50	100	455.4	1227.1	1097.8	1191.5	1054	1470.8	102.1	575	174.2	294.6	325.1	182.8	374.2	356.1	502.2	199.9	217.2	143.3
	P69849	Nodal modulator 3 OS=Homo sapiens OX=9606 GN=NOMO3 PE=1 SV=2	>sp|P69849|NOMO3_HUMAN Nodal modulator 3 OS=Homo sapiens OX=9606 GN=NOMO3 PE=1 SV=2	NOMO3	63	2	150	23	67.7	61.4	67.2	58.6	71.9	15.8	44.8	12.4	39.1	36.7	16.5	25.3	46	38.5	24.3	37.2	13.3
	P54577	Tyrosine--tRNA ligase, cytoplasmic OS=Homo sapiens OX=9606 GN=YARS1 PE=1 SV=4	>sp|P54577|SYYC_HUMAN Tyrosine--tRNA ligase, cytoplasmic OS=Homo sapiens OX=9606 GN=YARS1 PE=1 SV=4	YARS1	81	61	132	1104.3	2875.7	2742	3254.5	3352.5	3957.3	441.5	1511	562	963.9	1138.2	627.1	1020.9	1259.1	1282.8	601.6	893.9	420.8
	P24752	Acetyl-CoA acetyltransferase, mitochondrial OS=Homo sapiens OX=9606 GN=ACAT1 PE=1 SV=1	>sp|P24752|THIL_HUMAN Acetyl-CoA acetyltransferase, mitochondrial OS=Homo sapiens OX=9606 GN=ACAT1 PE=1 SV=1	ACAT1	81	40	137	615.7	1754.8	1657.8	2221.4	2191.4	2573.7	760.9	3252.8	1147	2365.9	2297.1	1235	2243.3	1922.9	2790.1	1255.9	1526.1	913.7
	Q7KZ85	Transcription elongation factor SPT6 OS=Homo sapiens OX=9606 GN=SUPT6H PE=1 SV=2	>sp|Q7KZ85|SPT6H_HUMAN Transcription elongation factor SPT6 OS=Homo sapiens OX=9606 GN=SUPT6H PE=1 SV=2	SUPT6H	45	70	120	327.7	1001.6	942.8	1167.7	1213.1	1387	252.1	656.5	406.3	466.6	582.6	412.7	594	665.5	574.9	232.8	428.8	163.5
	Q7L014	Probable ATP-dependent RNA helicase DDX46 OS=Homo sapiens OX=9606 GN=DDX46 PE=1 SV=2	>sp|Q7L014|DDX46_HUMAN Probable ATP-dependent RNA helicase DDX46 OS=Homo sapiens OX=9606 GN=DDX46 PE=1 SV=2	DDX46	54	65	146	554.2	1639.7	1403	1768.7	1681	2106	415.7	1515.7	641.9	909.9	990.9	552.5	1135	1191.4	1335.2	474.9	656.9	341.6
	P63267	Actin, gamma-enteric smooth muscle OS=Homo sapiens OX=9606 GN=ACTG2 PE=1 SV=1	>sp|P63267|ACTH_HUMAN Actin, gamma-enteric smooth muscle OS=Homo sapiens OX=9606 GN=ACTG2 PE=1 SV=1	ACTG2	53	3	809	30.1	79.3	89.7	90.8	77.7	103.4	8.2	28.9	8.9	24.7	23.2	8	22.8	11.4	14.4	11.6	16.8	6.2
	Q01518	Adenylyl cyclase-associated protein 1 OS=Homo sapiens OX=9606 GN=CAP1 PE=1 SV=5	>sp|Q01518|CAP1_HUMAN Adenylyl cyclase-associated protein 1 OS=Homo sapiens OX=9606 GN=CAP1 PE=1 SV=5	CAP1	76	48	186	2401.9	5568.5	5978.8	6133.7	6410.2	7003.5	660.6	1855.4	689.9	682.5	875.2	412.5	1256.1	1376.8	1439	452.2	652.2	192.2
	Q07065	Cytoskeleton-associated protein 4 OS=Homo sapiens OX=9606 GN=CKAP4 PE=1 SV=2	>sp|Q07065|CKAP4_HUMAN Cytoskeleton-associated protein 4 OS=Homo sapiens OX=9606 GN=CKAP4 PE=1 SV=2	CKAP4	74	54	125	853.6	2384.3	2282.9	1172.8	962	1410.8	346.2	1541.3	420.2	1078.1	1010.4	522.9	993.7	1025	1371.2	676.1	736.9	455
	Q9UKV3	Apoptotic chromatin condensation inducer in the nucleus OS=Homo sapiens OX=9606 GN=ACIN1 PE=1 SV=2	>sp|Q9UKV3|ACINU_HUMAN Apoptotic chromatin condensation inducer in the nucleus OS=Homo sapiens OX=9606 GN=ACIN1 PE=1 SV=2	ACIN1	41	62	158	703	1929.8	1709	2289.7	1927.8	2671.4	548.9	2254.6	663.1	714.8	757.4	368.6	1440.8	1296	1654.7	451.2	622.3	281
	P00367	Glutamate dehydrogenase 1, mitochondrial OS=Homo sapiens OX=9606 GN=GLUD1 PE=1 SV=2	>sp|P00367|DHE3_HUMAN Glutamate dehydrogenase 1, mitochondrial OS=Homo sapiens OX=9606 GN=GLUD1 PE=1 SV=2	GLUD1	66	51	196	584.1	1564.3	1524.8	1708.7	1734.5	2013.5	766.9	2625	1028.6	1885.2	1962.3	1282.2	2180.6	1895	2400.3	1078.1	1438.7	805.6
	O00571	ATP-dependent RNA helicase DDX3X OS=Homo sapiens OX=9606 GN=DDX3X PE=1 SV=3	>sp|O00571|DDX3X_HUMAN ATP-dependent RNA helicase DDX3X OS=Homo sapiens OX=9606 GN=DDX3X PE=1 SV=3	DDX3X	72	21	186	248	761	690.6	761.2	693.5	868.6	150.2	623.6	261.2	537.8	561.9	356.8	506.1	504.9	609.1	291.3	372.1	246.6
	Q8TEM1	Nuclear pore membrane glycoprotein 210 OS=Homo sapiens OX=9606 GN=NUP210 PE=1 SV=3	>sp|Q8TEM1|PO210_HUMAN Nuclear pore membrane glycoprotein 210 OS=Homo sapiens OX=9606 GN=NUP210 PE=1 SV=3	NUP210	35	56	164	587.5	1629	1667.6	1340	1203.3	1511.4	426.1	1509.6	493.4	1475.6	1368.4	854.1	980.5	1145.9	1038.1	919.5	1056.2	617.1
	Q8WYP5	Protein ELYS OS=Homo sapiens OX=9606 GN=AHCTF1 PE=1 SV=3	>sp|Q8WYP5|ELYS_HUMAN Protein ELYS OS=Homo sapiens OX=9606 GN=AHCTF1 PE=1 SV=3	AHCTF1	35	65	104	284.9	840.1	789.5	872	761.2	1052.7	231.3	1110	459.8	638.4	604.9	429.1	643.8	690.6	821.2	330	417.7	244.7
	Q9NZI8	Insulin-like growth factor 2 mRNA-binding protein 1 OS=Homo sapiens OX=9606 GN=IGF2BP1 PE=1 SV=2	>sp|Q9NZI8|IF2B1_HUMAN Insulin-like growth factor 2 mRNA-binding protein 1 OS=Homo sapiens OX=9606 GN=IGF2BP1 PE=1 SV=2	IGF2BP1	67	50	151	840.6	2346.2	2133	1934.3	1856.1	2327.3	423.5	1541.9	507.1	1280.7	1317	672.5	1224.5	1252.5	1500.1	741.6	954	556.8
	Q15155	Nodal modulator 1 OS=Homo sapiens OX=9606 GN=NOMO1 PE=1 SV=5	>sp|Q15155|NOMO1_HUMAN Nodal modulator 1 OS=Homo sapiens OX=9606 GN=NOMO1 PE=1 SV=5	NOMO1	61	1	146
	Q14974	Importin subunit beta-1 OS=Homo sapiens OX=9606 GN=KPNB1 PE=1 SV=2	>sp|Q14974|IMB1_HUMAN Importin subunit beta-1 OS=Homo sapiens OX=9606 GN=KPNB1 PE=1 SV=2	KPNB1	51	45	154	671.3	1839.1	1736.4	1873.5	1856.8	2145.3	311.5	1431.4	597	1155	1206.3	838.8	1134.7	956.8	1247.9	692.1	879.7	518.2
	P52701	DNA mismatch repair protein Msh6 OS=Homo sapiens OX=9606 GN=MSH6 PE=1 SV=2	>sp|P52701|MSH6_HUMAN DNA mismatch repair protein Msh6 OS=Homo sapiens OX=9606 GN=MSH6 PE=1 SV=2	MSH6	53	70	108	683.1	1853.6	1844.7	2181.1	2057.7	2530	410.8	1375.2	474.3	1122.6	1173.9	683.5	1001.9	1191.4	1109.2	656.6	892.8	492.5
	P24928	DNA-directed RNA polymerase II subunit RPB1 OS=Homo sapiens OX=9606 GN=POLR2A PE=1 SV=2	>sp|P24928|RPB1_HUMAN DNA-directed RNA polymerase II subunit RPB1 OS=Homo sapiens OX=9606 GN=POLR2A PE=1 SV=2	POLR2A	46	79	114	701.3	2017.2	1829.7	2291.7	2060.2	2639.6	344.2	1259.4	488.8	502.3	554.6	293.7	835.1	901.6	1014.9	248.2	393.7	159.5
	P26640	Valine--tRNA ligase OS=Homo sapiens OX=9606 GN=VARS1 PE=1 SV=4	>sp|P26640|SYVC_HUMAN Valine--tRNA ligase OS=Homo sapiens OX=9606 GN=VARS1 PE=1 SV=4	VARS1	53	61	121	836.8	2319.3	2242.2	2167.5	2074.7	2494.2	302.7	1147.2	516.7	1079.3	1085.4	725	869.2	851.5	1013.5	577.3	846	446.6
	Q13885	Tubulin beta-2A chain OS=Homo sapiens OX=9606 GN=TUBB2A PE=1 SV=1	>sp|Q13885|TBB2A_HUMAN Tubulin beta-2A chain OS=Homo sapiens OX=9606 GN=TUBB2A PE=1 SV=1	TUBB2A	61	2	558	7.1	22.2	21.1	16.5	11.8	23.5	2.5	12.3	1.4	11	10.7	2.8	9.6	3.8	11.5	7.4	6	2.1
	Q9H0A0	RNA cytidine acetyltransferase OS=Homo sapiens OX=9606 GN=NAT10 PE=1 SV=2	>sp|Q9H0A0|NAT10_HUMAN RNA cytidine acetyltransferase OS=Homo sapiens OX=9606 GN=NAT10 PE=1 SV=2	NAT10	54	54	105	478.6	1178.6	1264.2	1384.4	1274.1	1624.6	247.3	1268.3	356.6	832.9	797.6	520.8	502	608.2	653.3	544.7	609.3	389.8
	P04040	Catalase OS=Homo sapiens OX=9606 GN=CAT PE=1 SV=3	>sp|P04040|CATA_HUMAN Catalase OS=Homo sapiens OX=9606 GN=CAT PE=1 SV=3	CAT	84	50	186	766	2261.5	1924.8	2253.3	2312.1	2598	795	3261	1747.3	1570.8	1633.7	1029.6	3066.1	2888.6	3670.6	744.9	1016	506.1
	Q99798	Aconitate hydratase, mitochondrial OS=Homo sapiens OX=9606 GN=ACO2 PE=1 SV=2	>sp|Q99798|ACON_HUMAN Aconitate hydratase, mitochondrial OS=Homo sapiens OX=9606 GN=ACO2 PE=1 SV=2	ACO2	64	53	153	851.6	2503.8	2181.9	2657.8	2474.2	3081.8	867.9	3783.3	1457	1417.4	1516.3	938.9	2314	1820.6	2712.1	835.3	984.5	630.1
	Q9BSJ8	Extended synaptotagmin-1 OS=Homo sapiens OX=9606 GN=ESYT1 PE=1 SV=1	>sp|Q9BSJ8|ESYT1_HUMAN Extended synaptotagmin-1 OS=Homo sapiens OX=9606 GN=ESYT1 PE=1 SV=1	ESYT1	56	59	122	515.6	1461.2	1337.9	1151.6	1362.8	1477.7	418.6	1171.4	616.8	715.8	893.8	598.8	848.9	1074.5	929.9	412.4	677.3	297.7
	Q00341	Vigilin OS=Homo sapiens OX=9606 GN=HDLBP PE=1 SV=2	>sp|Q00341|VIGLN_HUMAN Vigilin OS=Homo sapiens OX=9606 GN=HDLBP PE=1 SV=2	HDLBP	55	66	112	603	1661.3	1610.5	1731.3	1659.9	2047	198.8	842.4	314.6	608.1	641	352.3	659.3	611.5	784.3	376	449.9	275.4
	Q16531	DNA damage-binding protein 1 OS=Homo sapiens OX=9606 GN=DDB1 PE=1 SV=1	>sp|Q16531|DDB1_HUMAN DNA damage-binding protein 1 OS=Homo sapiens OX=9606 GN=DDB1 PE=1 SV=1	DDB1	50	58	105	592.3	1453.2	1520.3	1761.5	1721.1	1986.3	150.3	640.2	231.6	246.6	299.4	153.4	370.2	449.3	412.4	163.8	221.6	93.1
	Q92619	Rho GTPase-activating protein 45 OS=Homo sapiens OX=9606 GN=ARHGAP45 PE=1 SV=2	>sp|Q92619|HMHA1_HUMAN Rho GTPase-activating protein 45 OS=Homo sapiens OX=9606 GN=ARHGAP45 PE=1 SV=2	ARHGAP45	56	64	131	512.8	1276.5	1195.7	1358	1398.2	1644.9	208.9	844.7	339.8	664.9	719.3	446.3	647.6	668.7	789.7	433.1	530.2	335
	P52948	Nuclear pore complex protein Nup98-Nup96 OS=Homo sapiens OX=9606 GN=NUP98 PE=1 SV=4	>sp|P52948|NUP98_HUMAN Nuclear pore complex protein Nup98-Nup96 OS=Homo sapiens OX=9606 GN=NUP98 PE=1 SV=4	NUP98	37	71	127	613.1	1563.4	1593.8	1754.2	1629.9	2006.2	457.4	1618.4	576.9	1120.2	1087.5	626.2	1130.1	1158.9	1286.7	610.5	848.8	466.1
	P61247	40S ribosomal protein S3a OS=Homo sapiens OX=9606 GN=RPS3A PE=1 SV=2	>sp|P61247|RS3A_HUMAN 40S ribosomal protein S3a OS=Homo sapiens OX=9606 GN=RPS3A PE=1 SV=2	RPS3A	79	48	270	1430.3	3877.9	3667.1	3720	3910.4	4341.2	281.6	2227.7	645.5	1499.2	1793.9	922.4	825.2	1102.3	1518.4	844	1310.2	708.9
	P31146	Coronin-1A OS=Homo sapiens OX=9606 GN=CORO1A PE=1 SV=4	>sp|P31146|COR1A_HUMAN Coronin-1A OS=Homo sapiens OX=9606 GN=CORO1A PE=1 SV=4	CORO1A	62	45	238	3490.7	8812.4	9304.2	8019.2	7683.7	9333.8	820	2680.8	1083.5	1552	1934.8	875.4	2377.9	2215.3	2395.1	927.6	1328.7	564.8
	P50570	Dynamin-2 OS=Homo sapiens OX=9606 GN=DNM2 PE=1 SV=2	>sp|P50570|DYN2_HUMAN Dynamin-2 OS=Homo sapiens OX=9606 GN=DNM2 PE=1 SV=2	DNM2	57	36	127	760.4	1957.8	1984.4	1899.9	1860.3	2189.8	326.3	1085.7	515.6	914.7	1119.2	827.2	1155.2	995.4	1081.2	625.4	771.8	432
	O00410	Importin-5 OS=Homo sapiens OX=9606 GN=IPO5 PE=1 SV=4	>sp|O00410|IPO5_HUMAN Importin-5 OS=Homo sapiens OX=9606 GN=IPO5 PE=1 SV=4	IPO5	50	51	95	942	2251.7	2427.5	2731.9	2614.8	3199.9	157.5	782.7	244.5	550.8	504.7	245.8	407.9	471.2	554.1	268.4	345.8	169
	Q5VTR2	E3 ubiquitin-protein ligase BRE1A OS=Homo sapiens OX=9606 GN=RNF20 PE=1 SV=2	>sp|Q5VTR2|BRE1A_HUMAN E3 ubiquitin-protein ligase BRE1A OS=Homo sapiens OX=9606 GN=RNF20 PE=1 SV=2	RNF20	56	55	98	265.4	753.9	727.9	868.7	807.8	1060.2	94.1	454.9	170.1	458	454.5	241.3	396.1	332.2	458.2	255.4	297.7	186.4
	P42166	Lamina-associated polypeptide 2, isoform alpha OS=Homo sapiens OX=9606 GN=TMPO PE=1 SV=2	>sp|P42166|LAP2A_HUMAN Lamina-associated polypeptide 2, isoform alpha OS=Homo sapiens OX=9606 GN=TMPO PE=1 SV=2	TMPO	71	38	129	291.7	901.4	833.7	811.3	891.8	999.8	189.4	708.7	320.1	616.9	669.6	422	599.6	575.8	700.4	333.7	455.5	222.8
	Q9Y230	RuvB-like 2 OS=Homo sapiens OX=9606 GN=RUVBL2 PE=1 SV=3	>sp|Q9Y230|RUVB2_HUMAN RuvB-like 2 OS=Homo sapiens OX=9606 GN=RUVBL2 PE=1 SV=3	RUVBL2	90	53	149	643.4	1683	1892	2211.6	2200.6	2580.4	316.9	1085	483.7	1085.8	1048.5	653	1085.1	884.2	969	528.1	759.2	385.8
	P60174	Triosephosphate isomerase OS=Homo sapiens OX=9606 GN=TPI1 PE=1 SV=4	>sp|P60174|TPIS_HUMAN Triosephosphate isomerase OS=Homo sapiens OX=9606 GN=TPI1 PE=1 SV=4	TPI1	94	35	279	2637.5	8346.3	7530.1	7682.1	7604.2	9103.9	530.7	3414.2	935.9	740.8	852.2	234.7	1903.4	1177.4	2312.3	441.6	499.2	213.8
	Q1KMD3	Heterogeneous nuclear ribonucleoprotein U-like protein 2 OS=Homo sapiens OX=9606 GN=HNRNPUL2 PE=1 SV=1	>sp|Q1KMD3|HNRL2_HUMAN Heterogeneous nuclear ribonucleoprotein U-like protein 2 OS=Homo sapiens OX=9606 GN=HNRNPUL2 PE=1 SV=1	HNRNPUL2	60	60	153	550.1	1470.9	1244.5	1547.3	1566.9	1750.1	491.2	1977.9	704.1	842.6	950.7	516.2	1357.9	1173.2	1701.5	510.4	618.8	402.8
	Q86VP6	Cullin-associated NEDD8-dissociated protein 1 OS=Homo sapiens OX=9606 GN=CAND1 PE=1 SV=2	>sp|Q86VP6|CAND1_HUMAN Cullin-associated NEDD8-dissociated protein 1 OS=Homo sapiens OX=9606 GN=CAND1 PE=1 SV=2	CAND1	47	67	137	891.4	1944.3	2130.4	2196.5	2064.5	2521.1	176.8	543.3	157.6	284	307.4	118.7	258.8	321.2	353.7	148.8	223.8	67.2
	Q14697	Neutral alpha-glucosidase AB OS=Homo sapiens OX=9606 GN=GANAB PE=1 SV=3	>sp|Q14697|GANAB_HUMAN Neutral alpha-glucosidase AB OS=Homo sapiens OX=9606 GN=GANAB PE=1 SV=3	GANAB	64	59	202	740.3	1958.2	2011.2	2339.5	2171.6	2681.6	600.6	1863.7	768.8	1398.4	1356.7	840.7	1558.7	1505.8	1589.9	810.7	1020.4	511.4
	P35251	Replication factor C subunit 1 OS=Homo sapiens OX=9606 GN=RFC1 PE=1 SV=4	>sp|P35251|RFC1_HUMAN Replication factor C subunit 1 OS=Homo sapiens OX=9606 GN=RFC1 PE=1 SV=4	RFC1	51	66	112	368.4	1015.3	934.9	1615.1	1604.2	1889	345.9	1333.1	521.8	819	912.7	547.1	895.6	994.3	1091.3	473	669.5	351.1
	P26599	Polypyrimidine tract-binding protein 1 OS=Homo sapiens OX=9606 GN=PTBP1 PE=1 SV=2	>sp|P26599|PTBP1_HUMAN Polypyrimidine tract-binding protein 1 OS=Homo sapiens OX=9606 GN=PTBP1 PE=1 SV=2	PTBP1	76	39	221	1313.6	3339.8	3657.4	4023.3	5033.2	4825.1	1129.3	2659.9	1056.9	1448.5	1536.6	1005.2	1642.5	2560.9	2005.6	758.2	1261.3	469
	Q9Y3I0	RNA-splicing ligase RtcB homolog OS=Homo sapiens OX=9606 GN=RTCB PE=1 SV=1	>sp|Q9Y3I0|RTCB_HUMAN RNA-splicing ligase RtcB homolog OS=Homo sapiens OX=9606 GN=RTCB PE=1 SV=1	RTCB	76	40	117	742.8	1997.2	1996.4	2005.3	2115.8	2389.6	388.4	1606.7	476.8	1284.4	1310.4	584	1159.4	713.7	1396.2	747.6	985.2	579.3
	Q9Y520	Protein PRRC2C OS=Homo sapiens OX=9606 GN=PRRC2C PE=1 SV=4	>sp|Q9Y520|PRC2C_HUMAN Protein PRRC2C OS=Homo sapiens OX=9606 GN=PRRC2C PE=1 SV=4	PRRC2C	29	65	113	606	1725.5	1512.5	1815.2	1659.6	2187.8	71.1	383.6	134.3	131.2	154.1	59.7	211.3	230.4	303.5	83.9	116.3	29.7
	Q9NRL2	Bromodomain adjacent to zinc finger domain protein 1A OS=Homo sapiens OX=9606 GN=BAZ1A PE=1 SV=2	>sp|Q9NRL2|BAZ1A_HUMAN Bromodomain adjacent to zinc finger domain protein 1A OS=Homo sapiens OX=9606 GN=BAZ1A PE=1 SV=2	BAZ1A	42	67	111	628.6	1730.8	1605	1230.1	1279.1	1492.4	283.4	1195.5	504.6	782	938.4	564.9	704.9	881.8	961.1	446.6	688	341.2
	P42224	Signal transducer and activator of transcription 1-alpha/beta OS=Homo sapiens OX=9606 GN=STAT1 PE=1 SV=2	>sp|P42224|STAT1_HUMAN Signal transducer and activator of transcription 1-alpha/beta OS=Homo sapiens OX=9606 GN=STAT1 PE=1 SV=2	STAT1	71	57	120	633.4	1573.6	1755.7	2237	2156.6	2587	402	1328.4	468.1	1099.5	1070.3	629.6	1281.7	1292.8	1429.7	635.6	825.6	411.9
	P49916	DNA ligase 3 OS=Homo sapiens OX=9606 GN=LIG3 PE=1 SV=2	>sp|P49916|DNLI3_HUMAN DNA ligase 3 OS=Homo sapiens OX=9606 GN=LIG3 PE=1 SV=2	LIG3	54	61	125	504	1518.3	1333.6	1702.9	1674	1992.1	419.7	1849.6	657.9	1513.2	1480.3	791.1	1275.6	1100.2	1583	773.6	963	625.7
	P08575	Receptor-type tyrosine-protein phosphatase C OS=Homo sapiens OX=9606 GN=PTPRC PE=1 SV=3	>sp|P08575|PTPRC_HUMAN Receptor-type tyrosine-protein phosphatase C OS=Homo sapiens OX=9606 GN=PTPRC PE=1 SV=3	PTPRC	41	56	118	489	1297.4	1284.9	1295.9	1364	1516.5	358	1250.7	385.8	706.3	712	374.4	891.3	969.5	1229.4	407.6	449.4	301.5
	O00754	Lysosomal alpha-mannosidase OS=Homo sapiens OX=9606 GN=MAN2B1 PE=1 SV=3	>sp|O00754|MA2B1_HUMAN Lysosomal alpha-mannosidase OS=Homo sapiens OX=9606 GN=MAN2B1 PE=1 SV=3	MAN2B1	51	50	191	980.5	2578	2435.9	2051.8	1960	2419.9	651.5	2890.4	1144.5	1211.2	1220.8	803.2	2773.7	1980.2	2726.7	746.2	796.8	545
	P10412	Histone H1.4 OS=Homo sapiens OX=9606 GN=H1-4 PE=1 SV=2	>sp|P10412|H14_HUMAN Histone H1.4 OS=Homo sapiens OX=9606 GN=H1-4 PE=1 SV=2	H1-4	65	13	569	118.1	175.4	401.9	507.8	435.4	643.3	156.8	1282.7	421.4	512.3	679.8	408.9	292.1	820.7	808.2	276.6	480.7	211.3
	P34897	Serine hydroxymethyltransferase, mitochondrial OS=Homo sapiens OX=9606 GN=SHMT2 PE=1 SV=3	>sp|P34897|GLYM_HUMAN Serine hydroxymethyltransferase, mitochondrial OS=Homo sapiens OX=9606 GN=SHMT2 PE=1 SV=3	SHMT2	84	49	219	766.5	2070.8	2018.1	2065.8	2415.9	2406	845	2409.1	1408.2	2083.9	2405.6	1542.2	1965.7	1876.7	2221.3	1085.7	1646	849.4
	P49411	Elongation factor Tu, mitochondrial OS=Homo sapiens OX=9606 GN=TUFM PE=1 SV=2	>sp|P49411|EFTU_HUMAN Elongation factor Tu, mitochondrial OS=Homo sapiens OX=9606 GN=TUFM PE=1 SV=2	TUFM	79	41	221	769.8	1977.4	1931.4	2081.7	2299.2	2391.6	825.9	2656.9	1070.9	1481.4	1616	821.4	1953.1	1751.9	2289.6	834.6	1085.3	579.8
	Q9Y265	RuvB-like 1 OS=Homo sapiens OX=9606 GN=RUVBL1 PE=1 SV=1	>sp|Q9Y265|RUVB1_HUMAN RuvB-like 1 OS=Homo sapiens OX=9606 GN=RUVBL1 PE=1 SV=1	RUVBL1	91	48	161	969.6	2796	2602.7	3220.7	3231.3	3779.9	496.4	2254	1106.4	1750.9	1920.2	1209.6	1813.7	1636.7	2145.9	827.5	1170	656.3
	P05107	Integrin beta-2 OS=Homo sapiens OX=9606 GN=ITGB2 PE=1 SV=2	>sp|P05107|ITB2_HUMAN Integrin beta-2 OS=Homo sapiens OX=9606 GN=ITGB2 PE=1 SV=2	ITGB2	60	56	188	935.8	2572.1	2332	2165.6	2124.2	2596.4	382.4	1855.5	784	1448	1573.8	993.3	1460.5	1233.9	1796.5	911.8	1109.2	710.1
	O75165	DnaJ homolog subfamily C member 13 OS=Homo sapiens OX=9606 GN=DNAJC13 PE=1 SV=5	>sp|O75165|DJC13_HUMAN DnaJ homolog subfamily C member 13 OS=Homo sapiens OX=9606 GN=DNAJC13 PE=1 SV=5	DNAJC13	32	62	98	458.9	1341.4	1215.5	1200.3	1088	1370.4	282.3	981.1	586.9	843.2	840.6	655.2	870.8	902.8	984.4	387.2	572.2	314.3
	P35606	Coatomer subunit beta' OS=Homo sapiens OX=9606 GN=COPB2 PE=1 SV=2	>sp|P35606|COPB2_HUMAN Coatomer subunit beta' OS=Homo sapiens OX=9606 GN=COPB2 PE=1 SV=2	COPB2	67	55	117	386.8	1133.8	1031	1053.2	985.1	1309.6	151.1	670.5	280.3	517.5	582.8	348.6	602.9	591.9	675.6	332.1	395.6	226.9
	Q9UQ35	Serine/arginine repetitive matrix protein 2 OS=Homo sapiens OX=9606 GN=SRRM2 PE=1 SV=2	>sp|Q9UQ35|SRRM2_HUMAN Serine/arginine repetitive matrix protein 2 OS=Homo sapiens OX=9606 GN=SRRM2 PE=1 SV=2	SRRM2	25	61	117	375.1	1106.7	929.8	1106.6	1023.3	1341.1	264.1	1074.8	509.9	387.2	438.3	314.2	762.7	751	976.8	223.1	325.5	168.9
	Q05655	Protein kinase C delta type OS=Homo sapiens OX=9606 GN=PRKCD PE=1 SV=2	>sp|Q05655|KPCD_HUMAN Protein kinase C delta type OS=Homo sapiens OX=9606 GN=PRKCD PE=1 SV=2	PRKCD	69	56	119	981.5	2779.4	2534.7	2579.9	2473.2	3039.9	465.5	2031.5	700.5	1187.7	1275.8	724.1	1627.9	1379.7	1939.3	774.3	901.4	609.5
	P06744	Glucose-6-phosphate isomerase OS=Homo sapiens OX=9606 GN=GPI PE=1 SV=4	>sp|P06744|G6PI_HUMAN Glucose-6-phosphate isomerase OS=Homo sapiens OX=9606 GN=GPI PE=1 SV=4	GPI	65	41	201	2890.1	7654.7	7231.6	5216.5	5843.4	5995.1	663.6	2259.9	884.9	646.9	896.5	364.1	1081.4	1006	1289.6	412.2	547.8	225.5
	Q12931	Heat shock protein 75 kDa, mitochondrial OS=Homo sapiens OX=9606 GN=TRAP1 PE=1 SV=3	>sp|Q12931|TRAP1_HUMAN Heat shock protein 75 kDa, mitochondrial OS=Homo sapiens OX=9606 GN=TRAP1 PE=1 SV=3	TRAP1	70	51	166	860.3	2174.6	2292.6	2551.8	2420.8	2990.5	547.1	2003.8	767.2	1743.2	1610.1	974	1663.2	1773.6	1747.1	932.5	1261.3	619.6
	Q5JRA6	Transport and Golgi organization protein 1 homolog OS=Homo sapiens OX=9606 GN=MIA3 PE=1 SV=1	>sp|Q5JRA6|TGO1_HUMAN Transport and Golgi organization protein 1 homolog OS=Homo sapiens OX=9606 GN=MIA3 PE=1 SV=1	MIA3	33	72	105	366.7	1157.9	974.9	1095.2	965.3	1354	206.3	1265.8	493.4	780	744.1	474.9	941.1	634.9	1114.6	461.2	452.6	392.6
	P16885	1-phosphatidylinositol 4,5-bisphosphate phosphodiesterase gamma-2 OS=Homo sapiens OX=9606 GN=PLCG2 PE=1 SV=4	>sp|P16885|PLCG2_HUMAN 1-phosphatidylinositol 4,5-bisphosphate phosphodiesterase gamma-2 OS=Homo sapiens OX=9606 GN=PLCG2 PE=1 SV=4	PLCG2	54	62	106	310.5	779.8	864.4	968	925.4	1059.4	139.1	420.8	187.9	432.9	438.6	293.3	354.3	420.7	388.3	239.5	323.1	169.5
	Q13435	Splicing factor 3B subunit 2 OS=Homo sapiens OX=9606 GN=SF3B2 PE=1 SV=2	>sp|Q13435|SF3B2_HUMAN Splicing factor 3B subunit 2 OS=Homo sapiens OX=9606 GN=SF3B2 PE=1 SV=2	SF3B2	50	58	136	709.6	2001.9	1707.9	2276.6	2267.1	2650.5	497.6	1621	652.5	775.6	938.1	496.7	1117.6	1245.6	1482.9	402.9	646.3	322
	Q99459	Cell division cycle 5-like protein OS=Homo sapiens OX=9606 GN=CDC5L PE=1 SV=2	>sp|Q99459|CDC5L_HUMAN Cell division cycle 5-like protein OS=Homo sapiens OX=9606 GN=CDC5L PE=1 SV=2	CDC5L	62	58	109	537.9	1320.2	1270.2	1357.3	1448.8	1579.6	335.3	926.4	396.9	363.6	395.6	227.7	478.1	694.9	683	182.5	267.4	93.3
	Q15233	Non-POU domain-containing octamer-binding protein OS=Homo sapiens OX=9606 GN=NONO PE=1 SV=4	>sp|Q15233|NONO_HUMAN Non-POU domain-containing octamer-binding protein OS=Homo sapiens OX=9606 GN=NONO PE=1 SV=4	NONO	77	49	288	1089.6	3040.4	2718.8	2774.2	3305	3197.2	716.3	3065.6	1323.6	1750.4	1952.9	1219.8	2585	1717.6	2803.2	962.9	1225.8	735.3
	P49790	Nuclear pore complex protein Nup153 OS=Homo sapiens OX=9606 GN=NUP153 PE=1 SV=2	>sp|P49790|NU153_HUMAN Nuclear pore complex protein Nup153 OS=Homo sapiens OX=9606 GN=NUP153 PE=1 SV=2	NUP153	46	61	96	473.3	1270.8	1144.7	1242.3	976.4	1495.6	181.8	767.1	241	216.9	236.7	131.5	465.1	451.3	583.2	142.6	175.1	74
	O94906	Pre-mRNA-processing factor 6 OS=Homo sapiens OX=9606 GN=PRPF6 PE=1 SV=1	>sp|O94906|PRP6_HUMAN Pre-mRNA-processing factor 6 OS=Homo sapiens OX=9606 GN=PRPF6 PE=1 SV=1	PRPF6	62	70	131	614.6	1709.3	1546.5	2003.7	1816.6	2357.2	407.4	1799.6	668.4	1316.4	1302.6	763	1371.4	1221.8	1613.2	725	892.1	536.9
	P36578	60S ribosomal protein L4 OS=Homo sapiens OX=9606 GN=RPL4 PE=1 SV=5	>sp|P36578|RL4_HUMAN 60S ribosomal protein L4 OS=Homo sapiens OX=9606 GN=RPL4 PE=1 SV=5	RPL4	70	54	217	1210.9	2901.6	3065.2	3643	3794.3	4246	522.5	3158.6	1187.5	1847.1	2556.6	1626.5	1110.6	2040.6	2100.9	1069.7	1778	840.6
	P33992	DNA replication licensing factor MCM5 OS=Homo sapiens OX=9606 GN=MCM5 PE=1 SV=5	>sp|P33992|MCM5_HUMAN DNA replication licensing factor MCM5 OS=Homo sapiens OX=9606 GN=MCM5 PE=1 SV=5	MCM5	70	54	164	871.5	2449.2	2288.8	2603.4	2534.8	3161.3	481.4	1839.6	582.9	1340.1	1380.1	742.5	1259	1074.2	1410.3	808.8	1021.4	621.4
	O75717	WD repeat and HMG-box DNA-binding protein 1 OS=Homo sapiens OX=9606 GN=WDHD1 PE=1 SV=1	>sp|O75717|WDHD1_HUMAN WD repeat and HMG-box DNA-binding protein 1 OS=Homo sapiens OX=9606 GN=WDHD1 PE=1 SV=1	WDHD1	58	55	85	436.5	1285.5	1155.6	1403.7	1233.6	1649.8	174.4	813	229.6	568.9	552.1	263.9	556.6	490.5	681	341.7	397	229.2
	Q8N163	Cell cycle and apoptosis regulator protein 2 OS=Homo sapiens OX=9606 GN=CCAR2 PE=1 SV=2	>sp|Q8N163|CCAR2_HUMAN Cell cycle and apoptosis regulator protein 2 OS=Homo sapiens OX=9606 GN=CCAR2 PE=1 SV=2	CCAR2	62	55	152	892.6	2289.3	2187.9	2643.1	2251	3076.4	478.4	1869.1	555	915.6	843.2	464.8	1419.5	1179.9	1572	537.3	663.7	358.2
	O00291	Huntingtin-interacting protein 1 OS=Homo sapiens OX=9606 GN=HIP1 PE=1 SV=5	>sp|O00291|HIP1_HUMAN Huntingtin-interacting protein 1 OS=Homo sapiens OX=9606 GN=HIP1 PE=1 SV=5	HIP1	51	54	114	616.2	1675.6	1560.3	1967.1	1784.3	2308.8	172	972.8	259.4	604.2	540	232.9	705.2	514.6	835.1	354.5	393.7	230
	O00116	Alkyldihydroxyacetonephosphate synthase, peroxisomal OS=Homo sapiens OX=9606 GN=AGPS PE=1 SV=1	>sp|O00116|ADAS_HUMAN Alkyldihydroxyacetonephosphate synthase, peroxisomal OS=Homo sapiens OX=9606 GN=AGPS PE=1 SV=1	AGPS	69	41	120	528.2	1436.4	1382.2	1496.7	1325	1777.3	443.6	1735.2	580.9	1394.5	1261.4	723.5	1291.8	1104.5	1478.6	766	893.6	553.7
	P27797	Calreticulin OS=Homo sapiens OX=9606 GN=CALR PE=1 SV=1	>sp|P27797|CALR_HUMAN Calreticulin OS=Homo sapiens OX=9606 GN=CALR PE=1 SV=1	CALR	68	39	287	2087.5	5419.6	5298.3	4459.4	4261.3	5209.2	856	2867	1117.5	1871.2	2038.7	1111	1982.7	2245.8	2496.6	1119.5	1499.6	768.7
	Q04637	Eukaryotic translation initiation factor 4 gamma 1 OS=Homo sapiens OX=9606 GN=EIF4G1 PE=1 SV=4	>sp|Q04637|IF4G1_HUMAN Eukaryotic translation initiation factor 4 gamma 1 OS=Homo sapiens OX=9606 GN=EIF4G1 PE=1 SV=4	EIF4G1	42	56	133	630.5	1449.6	1491.8	1476.2	1259.5	1673.5	77.6	348.1	88.3	272.2	240.1	112.2	160.8	248.3	252.4	162.9	220.2	79.5
	Q9H2K8	Serine/threonine-protein kinase TAO3 OS=Homo sapiens OX=9606 GN=TAOK3 PE=1 SV=2	>sp|Q9H2K8|TAOK3_HUMAN Serine/threonine-protein kinase TAO3 OS=Homo sapiens OX=9606 GN=TAOK3 PE=1 SV=2	TAOK3	48	50	107	309.8	841.7	883.1	1140.4	997.4	1339.7	101.7	500.4	117.4	263.7	239.2	126.5	343.9	272	395.8	223.1	216.3	142.5
	P28340	DNA polymerase delta catalytic subunit OS=Homo sapiens OX=9606 GN=POLD1 PE=1 SV=2	>sp|P28340|DPOD1_HUMAN DNA polymerase delta catalytic subunit OS=Homo sapiens OX=9606 GN=POLD1 PE=1 SV=2	POLD1	65	65	113	377.1	982.4	948.5	1144	1028.3	1331.9	284.2	813.7	321.3	681.5	715.9	447.3	697.2	699	707	383.6	526.6	278.4
	O43143	ATP-dependent RNA helicase DHX15 OS=Homo sapiens OX=9606 GN=DHX15 PE=1 SV=2	>sp|O43143|DHX15_HUMAN ATP-dependent RNA helicase DHX15 OS=Homo sapiens OX=9606 GN=DHX15 PE=1 SV=2	DHX15	56	52	132	997.7	2232.9	2675.6	3291.2	3363.2	3519.7	459.3	1427.6	614.1	1078.3	1135.4	753.8	1079.6	1166.1	1036.7	598.1	814.7	418.3
	P51991	Heterogeneous nuclear ribonucleoprotein A3 OS=Homo sapiens OX=9606 GN=HNRNPA3 PE=1 SV=2	>sp|P51991|ROA3_HUMAN Heterogeneous nuclear ribonucleoprotein A3 OS=Homo sapiens OX=9606 GN=HNRNPA3 PE=1 SV=2	HNRNPA3	62	36	285	486.7	1661	1396.8	1498.1	1678.9	1825.2	418.5	1755.6	637.4	667.3	731.2	371.8	1033.1	887.4	1335.1	345.3	463.2	227.1
	P47897	Glutamine--tRNA ligase OS=Homo sapiens OX=9606 GN=QARS1 PE=1 SV=1	>sp|P47897|SYQ_HUMAN Glutamine--tRNA ligase OS=Homo sapiens OX=9606 GN=QARS1 PE=1 SV=1	QARS1	68	56	128	631.6	1674	1698.2	2205	1994.5	2526.7	313.8	1231.1	627.7	1082	1035.8	882	1134.9	1324.5	1213.4	559.3	755.7	419.1
	P14868	Aspartate--tRNA ligase, cytoplasmic OS=Homo sapiens OX=9606 GN=DARS1 PE=1 SV=2	>sp|P14868|SYDC_HUMAN Aspartate--tRNA ligase, cytoplasmic OS=Homo sapiens OX=9606 GN=DARS1 PE=1 SV=2	DARS1	82	55	147	777.7	1633.6	1886.9	2340.5	2273.8	2795.8	304.4	948.5	307.5	911.3	831.1	486.8	815	1009.5	864.6	479.4	620.2	319.7
	A6NKT7	RanBP2-like and GRIP domain-containing protein 3 OS=Homo sapiens OX=9606 GN=RGPD3 PE=3 SV=2	>sp|A6NKT7|RGPD3_HUMAN RanBP2-like and GRIP domain-containing protein 3 OS=Homo sapiens OX=9606 GN=RGPD3 PE=3 SV=2	RGPD3	32	1	107
	P13667	Protein disulfide-isomerase A4 OS=Homo sapiens OX=9606 GN=PDIA4 PE=1 SV=2	>sp|P13667|PDIA4_HUMAN Protein disulfide-isomerase A4 OS=Homo sapiens OX=9606 GN=PDIA4 PE=1 SV=2	PDIA4	62	52	117	912.2	2625.1	2337.1	2079.9	1821.1	2565.9	488.8	2069.8	817	1207.9	1245	725.2	1269.4	1158.8	1565.4	707.2	855.9	566.1
	P13804	Electron transfer flavoprotein subunit alpha, mitochondrial OS=Homo sapiens OX=9606 GN=ETFA PE=1 SV=1	>sp|P13804|ETFA_HUMAN Electron transfer flavoprotein subunit alpha, mitochondrial OS=Homo sapiens OX=9606 GN=ETFA PE=1 SV=1	ETFA	84	40	161	1067.9	2898.9	2625.6	2798.9	2850.4	3322.3	1006.2	3736.3	1126.5	2514.4	2638.7	1232.8	2628.6	2217.4	3362.3	1477.9	1773	1120.5
	P11717	Cation-independent mannose-6-phosphate receptor OS=Homo sapiens OX=9606 GN=IGF2R PE=1 SV=3	>sp|P11717|MPRI_HUMAN Cation-independent mannose-6-phosphate receptor OS=Homo sapiens OX=9606 GN=IGF2R PE=1 SV=3	IGF2R	29	66	92	260.3	699.6	656	579.2	528.5	682.6	142.5	528.2	226.5	437.8	434.9	270.5	479.2	493.2	566.5	207.8	307.1	156.1
	P15311	Ezrin OS=Homo sapiens OX=9606 GN=EZR PE=1 SV=4	>sp|P15311|EZRI_HUMAN Ezrin OS=Homo sapiens OX=9606 GN=EZR PE=1 SV=4	EZR	70	38	209	715.8	2113.6	1963.6	1924.7	1684.6	2287.2	113.8	623.4	177.9	218.8	238.1	108.1	362.7	307.9	424.8	132.4	153.9	49.8
	P23246	Splicing factor, proline- and glutamine-rich OS=Homo sapiens OX=9606 GN=SFPQ PE=1 SV=2	>sp|P23246|SFPQ_HUMAN Splicing factor, proline- and glutamine-rich OS=Homo sapiens OX=9606 GN=SFPQ PE=1 SV=2	SFPQ	50	50	261	1217.1	3636.2	3117	3224.1	3333.6	3749.2	650.4	3147.6	1327.7	1027.9	1145.5	692.6	2368.5	1761.5	2620.7	593.7	770.7	405.6
	P60842	Eukaryotic initiation factor 4A-I OS=Homo sapiens OX=9606 GN=EIF4A1 PE=1 SV=1	>sp|P60842|IF4A1_HUMAN Eukaryotic initiation factor 4A-I OS=Homo sapiens OX=9606 GN=EIF4A1 PE=1 SV=1	EIF4A1	82	25	217	129.2	437.1	482.5	464.8	461.2	559.9	57.7	287.2	92.4	398.8	307.1	164.8	246.5	176.7	214.8	200.1	203.8	121.6
	O75592	E3 ubiquitin-protein ligase MYCBP2 OS=Homo sapiens OX=9606 GN=MYCBP2 PE=1 SV=4	>sp|O75592|MYCB2_HUMAN E3 ubiquitin-protein ligase MYCBP2 OS=Homo sapiens OX=9606 GN=MYCBP2 PE=1 SV=4	MYCBP2	18	68	88	268.4	799.5	747.7	921.3	841.5	1078.3	158.1	640.8	220.8	598.9	568	356.9	510.9	513	594.9	339	405.5	218.8
	Q15046	Lysine--tRNA ligase OS=Homo sapiens OX=9606 GN=KARS1 PE=1 SV=3	>sp|Q15046|SYK_HUMAN Lysine--tRNA ligase OS=Homo sapiens OX=9606 GN=KARS1 PE=1 SV=3	KARS1	59	49	118	861.5	2045.3	2114.7	2704	2683.2	3176.4	300.8	1278.3	441.6	747.1	792.5	452.2	1060.4	1071.3	1159.9	492.5	594.2	342.6
	P07910	Heterogeneous nuclear ribonucleoproteins C1/C2 OS=Homo sapiens OX=9606 GN=HNRNPC PE=1 SV=4	>sp|P07910|HNRPC_HUMAN Heterogeneous nuclear ribonucleoproteins C1/C2 OS=Homo sapiens OX=9606 GN=HNRNPC PE=1 SV=4	HNRNPC	66	26	348	755	2339.3	1962.7	1856.4	2783.6	2286.2	973.8	2629.2	1446.4	1652.1	2501.9	1328.1	2062	2353	2516	925.6	1402.2	756.1
	P04083	Annexin A1 OS=Homo sapiens OX=9606 GN=ANXA1 PE=1 SV=2	>sp|P04083|ANXA1_HUMAN Annexin A1 OS=Homo sapiens OX=9606 GN=ANXA1 PE=1 SV=2	ANXA1	87	44	255	1183.4	3626.2	3255.3	3802.8	3801.2	4513.2	411.4	1521	688.3	824.8	954.6	512	1074.2	1079	1261.5	445.5	598.3	285.5
	P55084	Trifunctional enzyme subunit beta, mitochondrial OS=Homo sapiens OX=9606 GN=HADHB PE=1 SV=3	>sp|P55084|ECHB_HUMAN Trifunctional enzyme subunit beta, mitochondrial OS=Homo sapiens OX=9606 GN=HADHB PE=1 SV=3	HADHB	77	44	136	441.6	1226.7	1254.9	1383.6	1432.8	1657.1	588.1	2234.8	1022.3	1601.3	1536.2	911.5	1628.7	1548.6	1980.4	718.3	952.6	529.5
	O60841	Eukaryotic translation initiation factor 5B OS=Homo sapiens OX=9606 GN=EIF5B PE=1 SV=4	>sp|O60841|IF2P_HUMAN Eukaryotic translation initiation factor 5B OS=Homo sapiens OX=9606 GN=EIF5B PE=1 SV=4	EIF5B	45	57	105	558.7	1629	1569.8	1835.5	1756.5	2196.4	272.5	1075.4	355.3	857.9	842.1	519.6	836.8	721.7	974.7	496.6	560.5	368.3
	Q15643	Thyroid receptor-interacting protein 11 OS=Homo sapiens OX=9606 GN=TRIP11 PE=1 SV=3	>sp|Q15643|TRIPB_HUMAN Thyroid receptor-interacting protein 11 OS=Homo sapiens OX=9606 GN=TRIP11 PE=1 SV=3	TRIP11	35	63	81	258.1	770.8	696.4	684.5	639.5	819.6	100.4	573.8	212	327	330.6	190.6	426.5	368	538	186.7	206.7	112.4
	P57737	Coronin-7 OS=Homo sapiens OX=9606 GN=CORO7 PE=1 SV=2	>sp|P57737|CORO7_HUMAN Coronin-7 OS=Homo sapiens OX=9606 GN=CORO7 PE=1 SV=2	CORO7	59	47	120	549.4	1613.4	1393.4	1490.7	1363.4	1783.2	284.3	1245.4	540	1060.3	1104.1	708.6	1056.5	1052.7	1288.7	591.5	807.2	463.9
	Q9NSD9	Phenylalanine--tRNA ligase beta subunit OS=Homo sapiens OX=9606 GN=FARSB PE=1 SV=3	>sp|Q9NSD9|SYFB_HUMAN Phenylalanine--tRNA ligase beta subunit OS=Homo sapiens OX=9606 GN=FARSB PE=1 SV=3	FARSB	69	48	141	518.5	1462.4	1405.8	2009.8	1937.9	2304.8	235.9	1016.3	435	723	746.5	457.7	847.4	751.6	941.9	362.1	477.6	263.8
	P41250	Glycine--tRNA ligase OS=Homo sapiens OX=9606 GN=GARS1 PE=1 SV=3	>sp|P41250|GARS_HUMAN Glycine--tRNA ligase OS=Homo sapiens OX=9606 GN=GARS1 PE=1 SV=3	GARS1	69	48	122	507.6	1249.7	1352.2	1523.6	1618.2	1750.9	176.8	573.5	235.4	418.9	477.7	306.2	476.9	510.4	498.1	250.3	349.7	166.7
	A3KMH1	von Willebrand factor A domain-containing protein 8 OS=Homo sapiens OX=9606 GN=VWA8 PE=1 SV=2	>sp|A3KMH1|VWA8_HUMAN von Willebrand factor A domain-containing protein 8 OS=Homo sapiens OX=9606 GN=VWA8 PE=1 SV=2	VWA8	37	60	88	300.6	790.3	801.8	821.6	701.9	948.2	244.5	874.6	272.4	699.6	605.2	355.8	643.3	666.8	718.2	363.3	471.2	262.4
	O94804	Serine/threonine-protein kinase 10 OS=Homo sapiens OX=9606 GN=STK10 PE=1 SV=1	>sp|O94804|STK10_HUMAN Serine/threonine-protein kinase 10 OS=Homo sapiens OX=9606 GN=STK10 PE=1 SV=1	STK10	54	59	114	455.9	1335.9	1183.9	1339.2	1230	1577.1	181.6	839.5	297.4	583.8	558.2	277.3	659.3	577.7	801.9	298.7	399.3	225.6
	Q13464	Rho-associated protein kinase 1 OS=Homo sapiens OX=9606 GN=ROCK1 PE=1 SV=1	>sp|Q13464|ROCK1_HUMAN Rho-associated protein kinase 1 OS=Homo sapiens OX=9606 GN=ROCK1 PE=1 SV=1	ROCK1	46	60	91	494.2	1545	1361	1528.7	1524	1834.4	237.4	845.9	341.9	496.1	565.6	325.2	595.7	671.9	690	314.6	410.3	226.2
	P31943	Heterogeneous nuclear ribonucleoprotein H OS=Homo sapiens OX=9606 GN=HNRNPH1 PE=1 SV=4	>sp|P31943|HNRH1_HUMAN Heterogeneous nuclear ribonucleoprotein H OS=Homo sapiens OX=9606 GN=HNRNPH1 PE=1 SV=4	HNRNPH1	67	22	281	514.6	1209.8	1154.1	935.1	1274.8	1149.6	377.4	1010.3	280.1	446.8	519.3	239.8	540.4	463.1	630.2	398.1	435.1	290.9
	O75534	Cold shock domain-containing protein E1 OS=Homo sapiens OX=9606 GN=CSDE1 PE=1 SV=2	>sp|O75534|CSDE1_HUMAN Cold shock domain-containing protein E1 OS=Homo sapiens OX=9606 GN=CSDE1 PE=1 SV=2	CSDE1	58	56	148	1050.7	2787.2	2811.5	3135.1	2925.6	3711.3	502.8	1548.8	676.7	1839.9	1869.2	1143	1247.4	1542.8	1579.6	957.8	1406.2	667.3
	O00429	Dynamin-1-like protein OS=Homo sapiens OX=9606 GN=DNM1L PE=1 SV=2	>sp|O00429|DNM1L_HUMAN Dynamin-1-like protein OS=Homo sapiens OX=9606 GN=DNM1L PE=1 SV=2	DNM1L	80	59	112	467.7	1259.7	1119.3	1462.4	1424.8	1735.2	120.6	537.1	216.5	421.7	450.2	288.9	470.1	361.4	486.2	241.9	290.8	153.3
	P50395	Rab GDP dissociation inhibitor beta OS=Homo sapiens OX=9606 GN=GDI2 PE=1 SV=2	>sp|P50395|GDIB_HUMAN Rab GDP dissociation inhibitor beta OS=Homo sapiens OX=9606 GN=GDI2 PE=1 SV=2	GDI2	90	38	131	612	1658.9	1618.1	2018.1	1887.2	2270	137.7	509.8	144.8	194	210.4	76.8	265.5	295.5	343.3	114.3	147.1	43.4
	Q8NF50	Dedicator of cytokinesis protein 8 OS=Homo sapiens OX=9606 GN=DOCK8 PE=1 SV=3	>sp|Q8NF50|DOCK8_HUMAN Dedicator of cytokinesis protein 8 OS=Homo sapiens OX=9606 GN=DOCK8 PE=1 SV=3	DOCK8	32	62	87	284.1	752	792.7	828.7	746.9	945.5	102.1	375.8	137.1	296.6	263	145.8	300.8	287	325.1	165.8	201.5	99.9
	P30740	Leukocyte elastase inhibitor OS=Homo sapiens OX=9606 GN=SERPINB1 PE=1 SV=1	>sp|P30740|ILEU_HUMAN Leukocyte elastase inhibitor OS=Homo sapiens OX=9606 GN=SERPINB1 PE=1 SV=1	SERPINB1	81	40	289	1982.9	5502.3	5322.4	5295.4	5832	6293.5	461.1	1948.4	807.4	667.1	818.3	409.5	1386.1	1370	1592.9	405.7	561.8	219.7
	P00491	Purine nucleoside phosphorylase OS=Homo sapiens OX=9606 GN=PNP PE=1 SV=2	>sp|P00491|PNPH_HUMAN Purine nucleoside phosphorylase OS=Homo sapiens OX=9606 GN=PNP PE=1 SV=2	PNP	93	31	246	2854.5	6690.5	6894.9	4615.2	5101.6	5389.1	359.4	1078.9	375.7	377.2	528.1	168	692.5	506.6	794.3	275.3	359.7	84.1
	P16403	Histone H1.2 OS=Homo sapiens OX=9606 GN=H1-2 PE=1 SV=2	>sp|P16403|H12_HUMAN Histone H1.2 OS=Homo sapiens OX=9606 GN=H1-2 PE=1 SV=2	H1-2	69	13	476	47.7	73.4	133.7	129.3	127	182.9	39.9	442.4	111.5	140.6	225.8	100.7	109.3	291	277.2	57.2	89.6	37.3
	Q9NYF8	Bcl-2-associated transcription factor 1 OS=Homo sapiens OX=9606 GN=BCLAF1 PE=1 SV=2	>sp|Q9NYF8|BCLF1_HUMAN Bcl-2-associated transcription factor 1 OS=Homo sapiens OX=9606 GN=BCLAF1 PE=1 SV=2	BCLAF1	44	59	124	536.7	1643.6	1354.6	1596.3	1802.6	2016.3	656.9	2031.4	1184.7	667.4	854.2	517.3	1612.8	1795.9	1937.1	271.8	469.8	168.1
	P37802	Transgelin-2 OS=Homo sapiens OX=9606 GN=TAGLN2 PE=1 SV=3	>sp|P37802|TAGL2_HUMAN Transgelin-2 OS=Homo sapiens OX=9606 GN=TAGLN2 PE=1 SV=3	TAGLN2	96	29	202	1657.8	3906.1	3759.3	3229.7	3795.3	3529.9	248.6	897.6	214.5	227.4	349	88.9	468.3	349.7	550	214.4	290.2	94.6
	P11387	DNA topoisomerase 1 OS=Homo sapiens OX=9606 GN=TOP1 PE=1 SV=2	>sp|P11387|TOP1_HUMAN DNA topoisomerase 1 OS=Homo sapiens OX=9606 GN=TOP1 PE=1 SV=2	TOP1	55	58	141	773.8	2100.8	2113.3	2216.2	2067.5	2597.6	520.5	2838.1	668.9	1532.4	1787.2	829.8	1267.8	1417.5	1957.1	1057.2	1261.2	828
	O76094	Signal recognition particle subunit SRP72 OS=Homo sapiens OX=9606 GN=SRP72 PE=1 SV=3	>sp|O76094|SRP72_HUMAN Signal recognition particle subunit SRP72 OS=Homo sapiens OX=9606 GN=SRP72 PE=1 SV=3	SRP72	68	48	95	653.1	1777.4	1674.2	1556.9	1595.5	1872.8	298.5	998.9	436.5	748.8	910.5	621.9	751.8	856.6	836.8	474.9	683.9	353.3
	O15067	Phosphoribosylformylglycinamidine synthase OS=Homo sapiens OX=9606 GN=PFAS PE=1 SV=4	>sp|O15067|PUR4_HUMAN Phosphoribosylformylglycinamidine synthase OS=Homo sapiens OX=9606 GN=PFAS PE=1 SV=4	PFAS	56	54	93	349.5	1002.5	883.1	1098.9	1058.2	1318.1	54.4	313.2	119.4	130.1	164	91.2	172.3	163.6	229.6	97.6	113	51.6
	O95831	Apoptosis-inducing factor 1, mitochondrial OS=Homo sapiens OX=9606 GN=AIFM1 PE=1 SV=1	>sp|O95831|AIFM1_HUMAN Apoptosis-inducing factor 1, mitochondrial OS=Homo sapiens OX=9606 GN=AIFM1 PE=1 SV=1	AIFM1	61	44	146	479	1438.3	1188.6	1673.5	1536.6	2027.9	494.5	2551.1	764.1	1102.2	1112.1	576.5	1982.9	1479.7	2351.7	630.2	745.8	510.7
	O60664	Perilipin-3 OS=Homo sapiens OX=9606 GN=PLIN3 PE=1 SV=3	>sp|O60664|PLIN3_HUMAN Perilipin-3 OS=Homo sapiens OX=9606 GN=PLIN3 PE=1 SV=3	PLIN3	82	37	122	1517.7	4124.4	3922.9	4515.4	4233.7	5332.4	316.5	1239.9	392.4	418.3	480.8	144.1	708.7	690	886.2	261.1	317.5	114.8
	P42285	Exosome RNA helicase MTR4 OS=Homo sapiens OX=9606 GN=MTREX PE=1 SV=3	>sp|P42285|MTREX_HUMAN Exosome RNA helicase MTR4 OS=Homo sapiens OX=9606 GN=MTREX PE=1 SV=3	MTREX	53	56	105	699.9	1647.8	1846.4	2005	1844.1	2300	238.4	679.8	286.8	485.3	477.5	275.2	431.4	518.2	552.9	241.4	326	150
	Q86UX7	Fermitin family homolog 3 OS=Homo sapiens OX=9606 GN=FERMT3 PE=1 SV=1	>sp|Q86UX7|URP2_HUMAN Fermitin family homolog 3 OS=Homo sapiens OX=9606 GN=FERMT3 PE=1 SV=1	FERMT3	69	45	140	1004.1	2140.8	2456.6	1424.3	1207	1634.8	263.6	752.3	248.5	719	660.6	408.2	674.3	716.8	676.2	426.4	494	298.4
	Q9HD20	Endoplasmic reticulum transmembrane helix translocase OS=Homo sapiens OX=9606 GN=ATP13A1 PE=1 SV=2	>sp|Q9HD20|AT131_HUMAN Endoplasmic reticulum transmembrane helix translocase OS=Homo sapiens OX=9606 GN=ATP13A1 PE=1 SV=2	ATP13A1	44	53	95	348.4	976.7	966.9	613.8	537.4	726.1	279.2	996.5	355.9	793	743.8	460	717.8	725.3	835.8	449.7	577.7	315.9
	P61981	14-3-3 protein gamma OS=Homo sapiens OX=9606 GN=YWHAG PE=1 SV=2	>sp|P61981|1433G_HUMAN 14-3-3 protein gamma OS=Homo sapiens OX=9606 GN=YWHAG PE=1 SV=2	YWHAG	93	30	203	1169.3	2782.7	2959.2	2764.7	2785.3	3220.6	260.5	923	257.8	515.5	569.2	324.7	806.4	741	830.8	390.1	425.3	203.9
	P62333	26S proteasome regulatory subunit 10B OS=Homo sapiens OX=9606 GN=PSMC6 PE=1 SV=1	>sp|P62333|PRS10_HUMAN 26S proteasome regulatory subunit 10B OS=Homo sapiens OX=9606 GN=PSMC6 PE=1 SV=1	PSMC6	80	43	135	791.2	2412	2131.4	2490.7	2502.2	2961.2	432.4	1965.9	900.4	1657.2	1795.5	1066.9	1759.8	1512.5	2099.4	818.7	1095.7	712.6
	P07339	Cathepsin D OS=Homo sapiens OX=9606 GN=CTSD PE=1 SV=1	>sp|P07339|CATD_HUMAN Cathepsin D OS=Homo sapiens OX=9606 GN=CTSD PE=1 SV=1	CTSD	70	37	194	1909.9	5791.4	5052.8	3484.9	3793.6	4180.2	1308.4	5968.6	2168.5	2058.8	2311	1246.6	5114.8	3754.4	5882	1233.1	1429.6	886.3
	O75150	E3 ubiquitin-protein ligase BRE1B OS=Homo sapiens OX=9606 GN=RNF40 PE=1 SV=5	>sp|O75150|BRE1B_HUMAN E3 ubiquitin-protein ligase BRE1B OS=Homo sapiens OX=9606 GN=RNF40 PE=1 SV=5	RNF40	50	55	99	201.8	576.7	536.3	663.2	604.1	786.3	101.3	418.3	180.1	373.7	327.1	227.3	322.6	312.4	419.3	197.6	236.5	164.4
	Q9NS87	Kinesin-like protein KIF15 OS=Homo sapiens OX=9606 GN=KIF15 PE=1 SV=1	>sp|Q9NS87|KIF15_HUMAN Kinesin-like protein KIF15 OS=Homo sapiens OX=9606 GN=KIF15 PE=1 SV=1	KIF15	48	61	86	406.8	1226.5	1166.9	1256	1079.8	1458.6	96.1	491.9	156.1	436.5	412.4	204.9	416.1	358.5	474.7	246.9	309.1	203.3
	P35573	Glycogen debranching enzyme OS=Homo sapiens OX=9606 GN=AGL PE=1 SV=3	>sp|P35573|GDE_HUMAN Glycogen debranching enzyme OS=Homo sapiens OX=9606 GN=AGL PE=1 SV=3	AGL	47	62	98	595.6	1608.5	1616.8	1964.9	1836.2	2244.1	175.7	612.3	309.6	381	420	248.5	466.7	458.6	513.3	220.3	298.8	147.6
	P51532	Transcription activator BRG1 OS=Homo sapiens OX=9606 GN=SMARCA4 PE=1 SV=2	>sp|P51532|SMCA4_HUMAN Transcription activator BRG1 OS=Homo sapiens OX=9606 GN=SMARCA4 PE=1 SV=2	SMARCA4	30	40	103	338.1	940.2	923.5	1283.9	1077.5	1449.1	190	818.3	309	377.1	420.5	231.1	513	500.7	618.7	225.2	300.7	177
	P52566	Rho GDP-dissociation inhibitor 2 OS=Homo sapiens OX=9606 GN=ARHGDIB PE=1 SV=3	>sp|P52566|GDIR2_HUMAN Rho GDP-dissociation inhibitor 2 OS=Homo sapiens OX=9606 GN=ARHGDIB PE=1 SV=3	ARHGDIB	95	31	273	1809.3	4960.6	4297.5	3970.4	4547.1	4567.9	529.4	2210.8	1258.2	1464.8	1713.7	1080	1731.6	1857.7	2287.2	717.5	962.9	469.7
	Q92621	Nuclear pore complex protein Nup205 OS=Homo sapiens OX=9606 GN=NUP205 PE=1 SV=3	>sp|Q92621|NU205_HUMAN Nuclear pore complex protein Nup205 OS=Homo sapiens OX=9606 GN=NUP205 PE=1 SV=3	NUP205	32	56	105	546.9	1294.5	1446.3	1497	1347.2	1679	442.5	1302.9	406.9	931.2	971.3	548.9	925.6	1049.1	1028.5	650.4	755.6	458.5
	P16401	Histone H1.5 OS=Homo sapiens OX=9606 GN=H1-5 PE=1 SV=3	>sp|P16401|H15_HUMAN Histone H1.5 OS=Homo sapiens OX=9606 GN=H1-5 PE=1 SV=3	H1-5	68	25	495	422.6	571	1400	1335.8	1295.2	1722.9	326.5	4070.4	1470.2	1558.4	1867.3	1085.8	1023.4	2131.1	2892.7	802.4	1321.6	689.2
	A6NC98	Coiled-coil domain-containing protein 88B OS=Homo sapiens OX=9606 GN=CCDC88B PE=1 SV=1	>sp|A6NC98|CC88B_HUMAN Coiled-coil domain-containing protein 88B OS=Homo sapiens OX=9606 GN=CCDC88B PE=1 SV=1	CCDC88B	40	62	88	144.5	476.7	439	344.3	318.6	422.4	52.7	239.8	84	237.2	189	112.5	217.8	169.6	261.7	122.6	150.5	86.6
	P35241	Radixin OS=Homo sapiens OX=9606 GN=RDX PE=1 SV=1	>sp|P35241|RADI_HUMAN Radixin OS=Homo sapiens OX=9606 GN=RDX PE=1 SV=1	RDX	65	33	207	338.8	870.3	924.6	1151.8	1076	1397.1	68.4	251.4	76.4	94.8	90.2	37.9	165	208.7	207.2	53.8	78.3	20.9
	P37837	Transaldolase OS=Homo sapiens OX=9606 GN=TALDO1 PE=1 SV=2	>sp|P37837|TALDO_HUMAN Transaldolase OS=Homo sapiens OX=9606 GN=TALDO1 PE=1 SV=2	TALDO1	66	45	154	2544.1	7058.7	6395.6	6275.3	6569.3	7383.5	408.6	1562	503.7	492.3	717.4	245.4	875.1	1029.5	1208.1	351.8	548.1	159.8
	Q9Y6N5	Sulfide:quinone oxidoreductase, mitochondrial OS=Homo sapiens OX=9606 GN=SQOR PE=1 SV=1	>sp|Q9Y6N5|SQOR_HUMAN Sulfide:quinone oxidoreductase, mitochondrial OS=Homo sapiens OX=9606 GN=SQOR PE=1 SV=1	SQOR	74	42	191	596.4	1588.9	1598.1	1951.2	1766.8	2224.3	759.9	2976.9	1100.6	1363.1	1372.5	830	2175.9	2052.9	2550.2	757	926.4	502.2
	P23141	Liver carboxylesterase 1 OS=Homo sapiens OX=9606 GN=CES1 PE=1 SV=2	>sp|P23141|EST1_HUMAN Liver carboxylesterase 1 OS=Homo sapiens OX=9606 GN=CES1 PE=1 SV=2	CES1	63	39	118	826	2020.1	2162.8	2053.8	1948.5	2447.6	732.4	2118	891.3	1140	1127.1	666.3	1735	1874.6	1938.8	591.6	824.2	389.6
	P63104	14-3-3 protein zeta/delta OS=Homo sapiens OX=9606 GN=YWHAZ PE=1 SV=1	>sp|P63104|1433Z_HUMAN 14-3-3 protein zeta/delta OS=Homo sapiens OX=9606 GN=YWHAZ PE=1 SV=1	YWHAZ	80	25	190	1300.9	2834.2	3109.9	3299.5	3034.2	3849.2	173.8	985.8	322.7	537.1	518	311.4	818.7	658.1	827.5	305.7	327.7	175.7
	Q15020	Squamous cell carcinoma antigen recognized by T-cells 3 OS=Homo sapiens OX=9606 GN=SART3 PE=1 SV=1	>sp|Q15020|SART3_HUMAN Squamous cell carcinoma antigen recognized by T-cells 3 OS=Homo sapiens OX=9606 GN=SART3 PE=1 SV=1	SART3	54	49	91	200.7	522.4	558.5	571.4	539.4	710.2	121.7	433.4	180.5	335.1	376.4	212.9	381.4	339.2	360.9	192.9	278.6	145.3
	P31946	14-3-3 protein beta/alpha OS=Homo sapiens OX=9606 GN=YWHAB PE=1 SV=3	>sp|P31946|1433B_HUMAN 14-3-3 protein beta/alpha OS=Homo sapiens OX=9606 GN=YWHAB PE=1 SV=3	YWHAB	79	20	186	573.2	1301.7	1493.2	1669.6	1354.2	1916.1	72.3	532.5	134.3	291.6	263.3	126.9	385.2	289.4	453.8	181.4	162.8	108.3
	P22695	Cytochrome b-c1 complex subunit 2, mitochondrial OS=Homo sapiens OX=9606 GN=UQCRC2 PE=1 SV=3	>sp|P22695|QCR2_HUMAN Cytochrome b-c1 complex subunit 2, mitochondrial OS=Homo sapiens OX=9606 GN=UQCRC2 PE=1 SV=3	UQCRC2	82	38	154	645.2	1818.9	1766.7	1706.7	1757.5	2080	641.1	2403.7	930.9	1678.4	1756.2	1179.7	1844.1	2080.9	2181.3	920	1241.5	661
	A0A2R8Y4L2	Heterogeneous nuclear ribonucleoprotein A1-like 3 OS=Homo sapiens OX=9606 GN=HNRNPA1L3 PE=4 SV=1	>sp|A0A2R8Y4L2|RA1L3_HUMAN Heterogeneous nuclear ribonucleoprotein A1-like 3 OS=Homo sapiens OX=9606 GN=HNRNPA1L3 PE=4 SV=1	HNRNPA1L3	64	1	393
	Q9Y2X3	Nucleolar protein 58 OS=Homo sapiens OX=9606 GN=NOP58 PE=1 SV=1	>sp|Q9Y2X3|NOP58_HUMAN Nucleolar protein 58 OS=Homo sapiens OX=9606 GN=NOP58 PE=1 SV=1	NOP58	67	45	131	667	1610.9	1537.7	1678.1	2436.1	1980.6	769.4	2386.1	941.1	1364.8	1862.1	1128.4	941.4	1869.1	1510.2	859.5	1407.7	604.9
	P62701	40S ribosomal protein S4, X isoform OS=Homo sapiens OX=9606 GN=RPS4X PE=1 SV=2	>sp|P62701|RS4X_HUMAN 40S ribosomal protein S4, X isoform OS=Homo sapiens OX=9606 GN=RPS4X PE=1 SV=2	RPS4X	83	28	185	462.5	1506.2	1370.8	1348.2	1583.1	1544.9	168.9	914.9	315.7	824.3	986.2	517.1	495.8	556	686.1	427.5	671	327.1
	Q9H2G2	STE20-like serine/threonine-protein kinase OS=Homo sapiens OX=9606 GN=SLK PE=1 SV=1	>sp|Q9H2G2|SLK_HUMAN STE20-like serine/threonine-protein kinase OS=Homo sapiens OX=9606 GN=SLK PE=1 SV=1	SLK	37	51	79	306.9	819.2	760.5	841.7	706.8	1003.3	59	368.7	89.4	170.8	197.4	79.2	298.5	227.3	328.8	148.1	151	93.7
	Q8N1F7	Nuclear pore complex protein Nup93 OS=Homo sapiens OX=9606 GN=NUP93 PE=1 SV=2	>sp|Q8N1F7|NUP93_HUMAN Nuclear pore complex protein Nup93 OS=Homo sapiens OX=9606 GN=NUP93 PE=1 SV=2	NUP93	50	45	100	422.5	1027.6	1032.9	1173	1067.1	1336.7	178.9	841.4	241.8	605.1	612	337.6	573.5	498.2	616.4	409.2	483.4	291.6
	Q14103	Heterogeneous nuclear ribonucleoprotein D0 OS=Homo sapiens OX=9606 GN=HNRNPD PE=1 SV=1	>sp|Q14103|HNRPD_HUMAN Heterogeneous nuclear ribonucleoprotein D0 OS=Homo sapiens OX=9606 GN=HNRNPD PE=1 SV=1	HNRNPD	53	35	152	819.4	2671.3	2167.7	1508.6	1421	1855.4	333.3	1285.7	567.3	424.2	457.6	293.4	871.9	948.2	1078.8	210.7	372.2	106.5
	P31040	Succinate dehydrogenase [ubiquinone] flavoprotein subunit, mitochondrial OS=Homo sapiens OX=9606 GN=SDHA PE=1 SV=2	>sp|P31040|SDHA_HUMAN Succinate dehydrogenase [ubiquinone] flavoprotein subunit, mitochondrial OS=Homo sapiens OX=9606 GN=SDHA PE=1 SV=2	SDHA	75	44	150	420.3	1237.9	1158.3	1337.9	1332.6	1587.3	384.1	2070.8	880.8	1279.4	1311.8	863.8	1626.7	1358.7	2073.5	741	755.8	546.1
	O95757	Heat shock 70 kDa protein 4L OS=Homo sapiens OX=9606 GN=HSPA4L PE=1 SV=3	>sp|O95757|HS74L_HUMAN Heat shock 70 kDa protein 4L OS=Homo sapiens OX=9606 GN=HSPA4L PE=1 SV=3	HSPA4L	61	51	113	456.5	1330.4	1255.1	631.6	498.4	743.9	63	272.9	102.5	161.2	168.1	116.2	218	179.2	223.3	78.7	123.2	67.9
	Q92888	Rho guanine nucleotide exchange factor 1 OS=Homo sapiens OX=9606 GN=ARHGEF1 PE=1 SV=2	>sp|Q92888|ARHG1_HUMAN Rho guanine nucleotide exchange factor 1 OS=Homo sapiens OX=9606 GN=ARHGEF1 PE=1 SV=2	ARHGEF1	48	53	105	615.3	1687.4	1624	1926.9	1595.8	2242.7	260	1248.5	483.6	915	1019.1	661.3	1038.3	828.7	1053.6	661.6	773.2	505.6
	Q15833	Syntaxin-binding protein 2 OS=Homo sapiens OX=9606 GN=STXBP2 PE=1 SV=2	>sp|Q15833|STXB2_HUMAN Syntaxin-binding protein 2 OS=Homo sapiens OX=9606 GN=STXBP2 PE=1 SV=2	STXBP2	84	50	105	587	1394.8	1381	1509	1470.1	1764.4	242.3	852.5	364.7	526.8	622.6	419.7	879.1	705.5	776.2	362.4	421	195.8
	O75367	Core histone macro-H2A.1 OS=Homo sapiens OX=9606 GN=MACROH2A1 PE=1 SV=5	>sp|O75367|H2AY_HUMAN Core histone macro-H2A.1 OS=Homo sapiens OX=9606 GN=MACROH2A1 PE=1 SV=5	MACROH2A1	75	35	206	355.5	898.2	936.6	1218.9	1182.7	1444.6	303.5	3064.3	726.2	906	1232.5	677	1058.2	1448.3	2045.5	697.3	828	555
	P52732	Kinesin-like protein KIF11 OS=Homo sapiens OX=9606 GN=KIF11 PE=1 SV=2	>sp|P52732|KIF11_HUMAN Kinesin-like protein KIF11 OS=Homo sapiens OX=9606 GN=KIF11 PE=1 SV=2	KIF11	55	64	95	278.7	683.9	762	1000.8	918.4	1143.2	158.3	453.2	222.8	373.3	340	255.5	380.1	505.5	456	180.9	302.8	127
	Q9UQ80	Proliferation-associated protein 2G4 OS=Homo sapiens OX=9606 GN=PA2G4 PE=1 SV=3	>sp|Q9UQ80|PA2G4_HUMAN Proliferation-associated protein 2G4 OS=Homo sapiens OX=9606 GN=PA2G4 PE=1 SV=3	PA2G4	85	41	215	2069.5	5371.8	5021.4	6250	6849.6	7481.2	700.2	2807.4	902.2	1837.6	1800.1	1013.1	1740.6	1521.2	2232.5	1185	1237.2	757.9
	P15498	Proto-oncogene vav OS=Homo sapiens OX=9606 GN=VAV1 PE=1 SV=4	>sp|P15498|VAV_HUMAN Proto-oncogene vav OS=Homo sapiens OX=9606 GN=VAV1 PE=1 SV=4	VAV1	63	56	117	505.5	1220.8	1397.9	1390	1241.7	1486.8	200.9	639.3	209.3	671.6	579.2	372.9	511.2	561.8	511.4	383.7	505.7	257.2
	P48735	Isocitrate dehydrogenase [NADP], mitochondrial OS=Homo sapiens OX=9606 GN=IDH2 PE=1 SV=2	>sp|P48735|IDHP_HUMAN Isocitrate dehydrogenase [NADP], mitochondrial OS=Homo sapiens OX=9606 GN=IDH2 PE=1 SV=2	IDH2	74	41	185	934.2	2249.6	2376	2480.3	2523.3	2767.7	1140.6	3336.3	1282.7	1880.5	2053.6	1193.7	2971.3	2937	3297.7	1138.3	1474.1	777
	Q9NTI5	Sister chromatid cohesion protein PDS5 homolog B OS=Homo sapiens OX=9606 GN=PDS5B PE=1 SV=1	>sp|Q9NTI5|PDS5B_HUMAN Sister chromatid cohesion protein PDS5 homolog B OS=Homo sapiens OX=9606 GN=PDS5B PE=1 SV=1	PDS5B	38	55	104	334.7	885.8	894.9	1035.1	934.2	1186.8	228.5	923.9	278.8	564.7	580.6	319.4	580.5	633	694.3	369.7	425.5	239.2
	Q5VYK3	Proteasome adapter and scaffold protein ECM29 OS=Homo sapiens OX=9606 GN=ECPAS PE=1 SV=2	>sp|Q5VYK3|ECM29_HUMAN Proteasome adapter and scaffold protein ECM29 OS=Homo sapiens OX=9606 GN=ECPAS PE=1 SV=2	ECPAS	39	55	88	554.1	1606.7	1472.6	1819.9	1652.8	2089.2	250.4	901	398.4	804.4	882	552.2	632.1	792.8	784.9	438.2	604.5	283.9
	P55786	Puromycin-sensitive aminopeptidase OS=Homo sapiens OX=9606 GN=NPEPPS PE=1 SV=2	>sp|P55786|PSA_HUMAN Puromycin-sensitive aminopeptidase OS=Homo sapiens OX=9606 GN=NPEPPS PE=1 SV=2	NPEPPS	59	53	119	706.2	1842.4	1890.9	2054.5	1942.5	2421.2	147.3	559.1	195.9	250.6	288.3	129	338.2	405	396	146.3	206.8	89.2
	O94776	Metastasis-associated protein MTA2 OS=Homo sapiens OX=9606 GN=MTA2 PE=1 SV=1	>sp|O94776|MTA2_HUMAN Metastasis-associated protein MTA2 OS=Homo sapiens OX=9606 GN=MTA2 PE=1 SV=1	MTA2	69	50	114	494.4	1369	1301.3	1488.4	1431.9	1723.5	269.1	1064.6	421.7	445.6	572.9	350.5	718.4	652.2	776.5	312.9	380.9	268.6
	Q9Y4W6	AFG3-like protein 2 OS=Homo sapiens OX=9606 GN=AFG3L2 PE=1 SV=2	>sp|Q9Y4W6|AFG32_HUMAN AFG3-like protein 2 OS=Homo sapiens OX=9606 GN=AFG3L2 PE=1 SV=2	AFG3L2	49	51	119	407.7	1189.5	1154.4	1311.7	1310.9	1514.1	464	2054.4	652.5	1291	1282	719.7	1431.3	1207.1	1660.2	800.9	874	560.2
	Q9NVI7	ATPase family AAA domain-containing protein 3A OS=Homo sapiens OX=9606 GN=ATAD3A PE=1 SV=2	>sp|Q9NVI7|ATD3A_HUMAN ATPase family AAA domain-containing protein 3A OS=Homo sapiens OX=9606 GN=ATAD3A PE=1 SV=2	ATAD3A	67	16	118	98.7	318.1	269.6	263.8	305.1	330.9	42.2	625.5	98.6	362.3	280.3	129.1	448.4	156.1	559.3	266.5	166.5	234.3
	Q13085	Acetyl-CoA carboxylase 1 OS=Homo sapiens OX=9606 GN=ACACA PE=1 SV=2	>sp|Q13085|ACACA_HUMAN Acetyl-CoA carboxylase 1 OS=Homo sapiens OX=9606 GN=ACACA PE=1 SV=2	ACACA	29	52	87	262.4	763	711.6	830.6	737	971.4	106.1	416.8	160.2	500.5	491.7	300.2	317.7	311.9	364.3	275.9	374.7	197.5
	P31930	Cytochrome b-c1 complex subunit 1, mitochondrial OS=Homo sapiens OX=9606 GN=UQCRC1 PE=1 SV=3	>sp|P31930|QCR1_HUMAN Cytochrome b-c1 complex subunit 1, mitochondrial OS=Homo sapiens OX=9606 GN=UQCRC1 PE=1 SV=3	UQCRC1	69	34	145	243.3	616	647.3	737.7	635.5	833	252.7	735.3	297.6	561.9	578.2	343.6	546	633.6	597.4	280.5	419.8	184.3
	P35658	Nuclear pore complex protein Nup214 OS=Homo sapiens OX=9606 GN=NUP214 PE=1 SV=2	>sp|P35658|NU214_HUMAN Nuclear pore complex protein Nup214 OS=Homo sapiens OX=9606 GN=NUP214 PE=1 SV=2	NUP214	31	54	86	718.9	2002.8	1954.2	2165.4	1933.2	2549.2	414.3	1797.2	581.5	1129.6	1068	568	1274.7	1156.7	1485.4	611.3	778.8	454.2
	P38606	V-type proton ATPase catalytic subunit A OS=Homo sapiens OX=9606 GN=ATP6V1A PE=1 SV=2	>sp|P38606|VATA_HUMAN V-type proton ATPase catalytic subunit A OS=Homo sapiens OX=9606 GN=ATP6V1A PE=1 SV=2	ATP6V1A	71	39	114	466.4	1360.6	1269.4	1166.6	1146.4	1347.2	233.2	949.7	400.3	675.2	712	415.3	892.5	659	912.6	401.5	492.6	310.2
	Q8NE71	ATP-binding cassette sub-family F member 1 OS=Homo sapiens OX=9606 GN=ABCF1 PE=1 SV=2	>sp|Q8NE71|ABCF1_HUMAN ATP-binding cassette sub-family F member 1 OS=Homo sapiens OX=9606 GN=ABCF1 PE=1 SV=2	ABCF1	55	45	91	548.6	1549.3	1369.9	1478.9	1233.1	1739.5	202.4	918.5	321.1	641.6	654.2	381.4	641.6	603.4	767.3	350	424.5	264.5
	Q93009	Ubiquitin carboxyl-terminal hydrolase 7 OS=Homo sapiens OX=9606 GN=USP7 PE=1 SV=2	>sp|Q93009|UBP7_HUMAN Ubiquitin carboxyl-terminal hydrolase 7 OS=Homo sapiens OX=9606 GN=USP7 PE=1 SV=2	USP7	44	49	101	439.3	1192.2	1266.8	1422.2	1366.3	1628	205.6	795.2	313.1	658.6	655	406.2	641.5	626.5	680.4	347.3	465.7	224.1
	Q16512	Serine/threonine-protein kinase N1 OS=Homo sapiens OX=9606 GN=PKN1 PE=1 SV=2	>sp|Q16512|PKN1_HUMAN Serine/threonine-protein kinase N1 OS=Homo sapiens OX=9606 GN=PKN1 PE=1 SV=2	PKN1	59	51	103	252.5	670.9	633.6	623.3	592.3	720.7	122.7	566.7	338.1	475	460	318.1	576.1	431	615.3	200.6	280.3	180.3
	P53618	Coatomer subunit beta OS=Homo sapiens OX=9606 GN=COPB1 PE=1 SV=3	>sp|P53618|COPB_HUMAN Coatomer subunit beta OS=Homo sapiens OX=9606 GN=COPB1 PE=1 SV=3	COPB1	49	46	104	386.7	901	945.9	867.3	934.4	975.3	189.3	450.9	168.6	450.9	424.3	231.3	304.5	386.6	389.8	276.4	321	175.5
	Q02218	2-oxoglutarate dehydrogenase complex component E1 OS=Homo sapiens OX=9606 GN=OGDH PE=1 SV=3	>sp|Q02218|ODO1_HUMAN 2-oxoglutarate dehydrogenase complex component E1 OS=Homo sapiens OX=9606 GN=OGDH PE=1 SV=3	OGDH	49	36	95	220.1	725.9	635	665.5	629.9	794.8	250.8	1323.6	557.8	905.5	829.7	565.7	1074.8	822.2	1269.6	461.7	497.1	353.7
	Q14966	Zinc finger protein 638 OS=Homo sapiens OX=9606 GN=ZNF638 PE=1 SV=2	>sp|Q14966|ZN638_HUMAN Zinc finger protein 638 OS=Homo sapiens OX=9606 GN=ZNF638 PE=1 SV=2	ZNF638	33	61	91	453.9	1392.3	1273.5	1308.8	1232.9	1560	388.3	1296.8	638.2	639.6	622	555.5	884.8	1018.6	1146.4	345.2	471.9	218.2
	Q14676	Mediator of DNA damage checkpoint protein 1 OS=Homo sapiens OX=9606 GN=MDC1 PE=1 SV=3	>sp|Q14676|MDC1_HUMAN Mediator of DNA damage checkpoint protein 1 OS=Homo sapiens OX=9606 GN=MDC1 PE=1 SV=3	MDC1	39	54	77	174.4	462.9	473.7	501.6	385.4	563.9	60.6	288.9	74.6	89.7	88.8	44.7	156.5	150.7	208.8	52.1	63.2	21.3
	Q13439	Golgin subfamily A member 4 OS=Homo sapiens OX=9606 GN=GOLGA4 PE=1 SV=1	>sp|Q13439|GOGA4_HUMAN Golgin subfamily A member 4 OS=Homo sapiens OX=9606 GN=GOLGA4 PE=1 SV=1	GOLGA4	33	64	80	204.7	623.6	559.6	545.8	480.9	640.5	98.6	428.8	162.2	243.9	245.7	138.4	328.5	314.9	390.6	152.4	169.4	100.5
	P30153	Serine/threonine-protein phosphatase 2A 65 kDa regulatory subunit A alpha isoform OS=Homo sapiens OX=9606 GN=PPP2R1A PE=1 SV=4	>sp|P30153|2AAA_HUMAN Serine/threonine-protein phosphatase 2A 65 kDa regulatory subunit A alpha isoform OS=Homo sapiens OX=9606 GN=PPP2R1A PE=1 SV=4	PPP2R1A	72	34	130	550.8	1123.1	1340	1409.8	1481	1588.1	145.5	396.2	124.7	335.4	361	165.4	245.2	295.6	301.8	208.3	286.2	133.1
	Q99666	RANBP2-like and GRIP domain-containing protein 5/6 OS=Homo sapiens OX=9606 GN=RGPD6 PE=1 SV=3	>sp|Q99666|RGPD5_HUMAN RANBP2-like and GRIP domain-containing protein 5/6 OS=Homo sapiens OX=9606 GN=RGPD6 PE=1 SV=3	RGPD6	32	4	95	18.4	42.4	40.6	42.2	38.5	54	15.1	48.4	11.4	31.5	25.8	18.3	33.8	31.4	35.8	14.7	23	14.7
	Q9UM54	Unconventional myosin-VI OS=Homo sapiens OX=9606 GN=MYO6 PE=1 SV=4	>sp|Q9UM54|MYO6_HUMAN Unconventional myosin-VI OS=Homo sapiens OX=9606 GN=MYO6 PE=1 SV=4	MYO6	46	55	83	449.9	1183.4	1235.8	1352.3	1245.5	1475.4	127.7	469.7	172.8	272.3	295.9	178.2	287.6	325.5	352.4	159.9	214.1	92.9
	O94874	E3 UFM1-protein ligase 1 OS=Homo sapiens OX=9606 GN=UFL1 PE=1 SV=2	>sp|O94874|UFL1_HUMAN E3 UFM1-protein ligase 1 OS=Homo sapiens OX=9606 GN=UFL1 PE=1 SV=2	UFL1	68	52	98	503.5	1268.7	1439.8	1540.4	1470.6	1758.2	379.4	1264.7	492.5	784.1	777.4	505.9	1109.7	1107.4	1007.6	455.4	625.5	308.5
	P54886	Delta-1-pyrroline-5-carboxylate synthase OS=Homo sapiens OX=9606 GN=ALDH18A1 PE=1 SV=2	>sp|P54886|P5CS_HUMAN Delta-1-pyrroline-5-carboxylate synthase OS=Homo sapiens OX=9606 GN=ALDH18A1 PE=1 SV=2	ALDH18A1	66	53	108	938.6	2592.9	2563.4	2460.2	2345.9	2846.4	438.8	1636.8	798.6	1588.4	1626.9	1052.1	1361.3	1357.9	1514.8	861.9	1164.4	600.7
	P23396	40S ribosomal protein S3 OS=Homo sapiens OX=9606 GN=RPS3 PE=1 SV=2	>sp|P23396|RS3_HUMAN 40S ribosomal protein S3 OS=Homo sapiens OX=9606 GN=RPS3 PE=1 SV=2	RPS3	92	42	224	1123.6	2906.6	2755.5	2751.2	3057.6	3111.4	319	1058.4	299.2	948.9	1106.3	549.5	640.4	640.1	769.7	702.6	904.1	457.4
	P54819	Adenylate kinase 2, mitochondrial OS=Homo sapiens OX=9606 GN=AK2 PE=1 SV=2	>sp|P54819|KAD2_HUMAN Adenylate kinase 2, mitochondrial OS=Homo sapiens OX=9606 GN=AK2 PE=1 SV=2	AK2	81	29	196	939.7	2317.8	2500.6	2351.9	2728.9	2669.8	707.4	2073.7	781	487.9	565.4	297	1386.3	1211.5	1658.3	261.7	337.8	122
	Q92835	Phosphatidylinositol 3,4,5-trisphosphate 5-phosphatase 1 OS=Homo sapiens OX=9606 GN=INPP5D PE=1 SV=2	>sp|Q92835|SHIP1_HUMAN Phosphatidylinositol 3,4,5-trisphosphate 5-phosphatase 1 OS=Homo sapiens OX=9606 GN=INPP5D PE=1 SV=2	INPP5D	56	61	95	367.4	916.7	929.9	997.9	1006.6	1199.2	204.1	655.8	209	507.9	461.3	275.3	506.4	585.9	570.9	275.7	370.5	179.3
	Q6PGP7	Tetratricopeptide repeat protein 37 OS=Homo sapiens OX=9606 GN=TTC37 PE=1 SV=1	>sp|Q6PGP7|TTC37_HUMAN Tetratricopeptide repeat protein 37 OS=Homo sapiens OX=9606 GN=TTC37 PE=1 SV=1	TTC37	41	59	95	411.8	1062	1082.2	1285.6	1221.7	1472.5	182.7	730.2	256.6	772.7	755	459	584.6	689.4	670	442.1	563.7	286
	Q8IWZ3	Ankyrin repeat and KH domain-containing protein 1 OS=Homo sapiens OX=9606 GN=ANKHD1 PE=1 SV=1	>sp|Q8IWZ3|ANKH1_HUMAN Ankyrin repeat and KH domain-containing protein 1 OS=Homo sapiens OX=9606 GN=ANKHD1 PE=1 SV=1	ANKHD1	27	34	86	194.5	609.6	505.6	689.4	593.5	826.4	72.5	342	127.7	196	234	139	260.2	252.6	328.1	122.2	140.5	84.6
	Q13459	Unconventional myosin-IXb OS=Homo sapiens OX=9606 GN=MYO9B PE=1 SV=3	>sp|Q13459|MYO9B_HUMAN Unconventional myosin-IXb OS=Homo sapiens OX=9606 GN=MYO9B PE=1 SV=3	MYO9B	33	61	88	279.5	835.6	811.2	781.9	728.3	883.4	106.5	498.2	212.5	346.9	353.9	258.5	413.6	406.9	491	159.1	253.3	135
	O00148	ATP-dependent RNA helicase DDX39A OS=Homo sapiens OX=9606 GN=DDX39A PE=1 SV=2	>sp|O00148|DX39A_HUMAN ATP-dependent RNA helicase DDX39A OS=Homo sapiens OX=9606 GN=DDX39A PE=1 SV=2	DDX39A	72	22	193	388.3	1064.6	998.3	1171.5	1186.9	1409.4	367.4	1085.9	348.6	931.6	918.4	486.5	712.7	761.6	908	465.1	713.3	350.3
	O43290	U4/U6.U5 tri-snRNP-associated protein 1 OS=Homo sapiens OX=9606 GN=SART1 PE=1 SV=1	>sp|O43290|SNUT1_HUMAN U4/U6.U5 tri-snRNP-associated protein 1 OS=Homo sapiens OX=9606 GN=SART1 PE=1 SV=1	SART1	53	48	83	254	776.3	652.6	766	773.5	956.3	174.1	761.4	280.2	305.3	335.1	208.4	507.7	476.4	632.6	180.5	221.6	145
	O60264	SWI/SNF-related matrix-associated actin-dependent regulator of chromatin subfamily A member 5 OS=Homo sapiens OX=9606 GN=SMARCA5 PE=1 SV=1	>sp|O60264|SMCA5_HUMAN SWI/SNF-related matrix-associated actin-dependent regulator of chromatin subfamily A member 5 OS=Homo sapiens OX=9606 GN=SMARCA5 PE=1 SV=1	SMARCA5	46	63	118	363	880.3	885.2	682.3	676.6	822.6	217.2	690.7	251	501.3	495.9	278.9	432.2	473.5	498.7	307.9	400.5	177.5
	Q6ZS81	WD repeat- and FYVE domain-containing protein 4 OS=Homo sapiens OX=9606 GN=WDFY4 PE=1 SV=3	>sp|Q6ZS81|WDFY4_HUMAN WD repeat- and FYVE domain-containing protein 4 OS=Homo sapiens OX=9606 GN=WDFY4 PE=1 SV=3	WDFY4	22	59	83	248.7	631.4	670.1	804.4	721.6	952.1	135.9	436.5	162.3	418.3	439.8	272.1	378.3	430.2	426.8	255.2	323.3	183.2
	P62195	26S proteasome regulatory subunit 8 OS=Homo sapiens OX=9606 GN=PSMC5 PE=1 SV=1	>sp|P62195|PRS8_HUMAN 26S proteasome regulatory subunit 8 OS=Homo sapiens OX=9606 GN=PSMC5 PE=1 SV=1	PSMC5	79	37	107	493	1330.7	1215	1282	1450.2	1580.9	240.9	887.7	372.3	886.6	917.3	543.9	795.7	705.7	848.6	406.3	506.3	268.6
	O94854	Microtubule-actin cross-linking factor 1, isoforms 6/7 OS=Homo sapiens OX=9606 GN=MACF1 PE=2 SV=5	>sp|O94854|K0754_HUMAN Microtubule-actin cross-linking factor 1, isoforms 6/7 OS=Homo sapiens OX=9606 GN=MACF1 PE=2 SV=5	MACF1	20	1	78
	P56192	Methionine--tRNA ligase, cytoplasmic OS=Homo sapiens OX=9606 GN=MARS1 PE=1 SV=2	>sp|P56192|SYMC_HUMAN Methionine--tRNA ligase, cytoplasmic OS=Homo sapiens OX=9606 GN=MARS1 PE=1 SV=2	MARS1	49	46	109	447.5	1272.1	1160.2	1328.1	1218.8	1612.7	200.1	903.2	330.3	659.5	737.3	489.3	754.1	636.9	799.1	456.9	554.2	328.1
	Q13200	26S proteasome non-ATPase regulatory subunit 2 OS=Homo sapiens OX=9606 GN=PSMD2 PE=1 SV=3	>sp|Q13200|PSMD2_HUMAN 26S proteasome non-ATPase regulatory subunit 2 OS=Homo sapiens OX=9606 GN=PSMD2 PE=1 SV=3	PSMD2	64	49	106	632.8	1694	1703.3	2006.2	1939.5	2305.2	296.1	980.9	320.5	898.3	762.5	471.9	823	780.7	856.9	492.9	576.9	315.1
	Q9NR09	Baculoviral IAP repeat-containing protein 6 OS=Homo sapiens OX=9606 GN=BIRC6 PE=1 SV=3	>sp|Q9NR09|BIRC6_HUMAN Baculoviral IAP repeat-containing protein 6 OS=Homo sapiens OX=9606 GN=BIRC6 PE=1 SV=3	BIRC6	16	57	66	164.3	438.9	424.6	486.5	462.1	577.4	50.9	180.6	76.2	150.9	159	96.2	141.9	161.1	190.4	80.7	107.5	52.3
	P52209	6-phosphogluconate dehydrogenase, decarboxylating OS=Homo sapiens OX=9606 GN=PGD PE=1 SV=3	>sp|P52209|6PGD_HUMAN 6-phosphogluconate dehydrogenase, decarboxylating OS=Homo sapiens OX=9606 GN=PGD PE=1 SV=3	PGD	73	39	197	2096.3	5638.5	5351.1	4613.3	4374.4	5262.6	282.7	1201.3	424.5	521.8	670.4	269.2	667	649.6	913.6	303.3	468.3	164.6
	Q13177	Serine/threonine-protein kinase PAK 2 OS=Homo sapiens OX=9606 GN=PAK2 PE=1 SV=3	>sp|Q13177|PAK2_HUMAN Serine/threonine-protein kinase PAK 2 OS=Homo sapiens OX=9606 GN=PAK2 PE=1 SV=3	PAK2	79	26	101	530.9	1523.8	1478.2	1337.3	1432	1567.8	210.5	644	256.1	527.7	539	280.2	457.8	460.3	557.5	309.8	406.5	212.1
	Q99460	26S proteasome non-ATPase regulatory subunit 1 OS=Homo sapiens OX=9606 GN=PSMD1 PE=1 SV=2	>sp|Q99460|PSMD1_HUMAN 26S proteasome non-ATPase regulatory subunit 1 OS=Homo sapiens OX=9606 GN=PSMD1 PE=1 SV=2	PSMD1	53	46	104	520.7	1460.4	1311.1	1459.4	1358.5	1760.4	182.1	833.4	269.6	496.8	576.6	335.5	614.8	567.7	720.8	340.1	433	235.1
	P18669	Phosphoglycerate mutase 1 OS=Homo sapiens OX=9606 GN=PGAM1 PE=1 SV=2	>sp|P18669|PGAM1_HUMAN Phosphoglycerate mutase 1 OS=Homo sapiens OX=9606 GN=PGAM1 PE=1 SV=2	PGAM1	90	29	178	2156.5	6661	5349.1	5087.2	5483	5895.6	461.8	2270	946	643	804.5	389.6	1390.9	1061.2	1664.4	389.8	552.8	256.2
	O15523	ATP-dependent RNA helicase DDX3Y OS=Homo sapiens OX=9606 GN=DDX3Y PE=1 SV=2	>sp|O15523|DDX3Y_HUMAN ATP-dependent RNA helicase DDX3Y OS=Homo sapiens OX=9606 GN=DDX3Y PE=1 SV=2	DDX3Y	62	9	141	98.9	302.9	283	312.8	282.5	367.7	78.3	247.9	69.6	196.8	194.6	98.1	178.1	217.1	204.7	116.6	133.7	73.8
	P16402	Histone H1.3 OS=Homo sapiens OX=9606 GN=H1-3 PE=1 SV=2	>sp|P16402|H13_HUMAN Histone H1.3 OS=Homo sapiens OX=9606 GN=H1-3 PE=1 SV=2	H1-3	67	13	365	3.5	6.5	14.5	12.6	13	17.8	6.9	62.5	12.4	15	21.1	12.6	9.9	20.4	21.2	13.8	21.2	14.3
	Q96T37	RNA-binding protein 15 OS=Homo sapiens OX=9606 GN=RBM15 PE=1 SV=2	>sp|Q96T37|RBM15_HUMAN RNA-binding protein 15 OS=Homo sapiens OX=9606 GN=RBM15 PE=1 SV=2	RBM15	59	57	115	241.6	656.2	646.2	706.4	593.8	873	250.5	682.4	311.3	313.1	324.7	221.1	483.4	578.2	549.4	165	264.8	104.5
	P45974	Ubiquitin carboxyl-terminal hydrolase 5 OS=Homo sapiens OX=9606 GN=USP5 PE=1 SV=2	>sp|P45974|UBP5_HUMAN Ubiquitin carboxyl-terminal hydrolase 5 OS=Homo sapiens OX=9606 GN=USP5 PE=1 SV=2	USP5	51	45	113	450.5	1343.9	1150.5	1552.8	1464.9	1851.5	249.6	925.2	410.7	723.2	793.1	497.8	789.1	738.9	922.8	396	556.2	318.8
	O94826	Mitochondrial import receptor subunit TOM70 OS=Homo sapiens OX=9606 GN=TOMM70 PE=1 SV=1	>sp|O94826|TOM70_HUMAN Mitochondrial import receptor subunit TOM70 OS=Homo sapiens OX=9606 GN=TOMM70 PE=1 SV=1	TOMM70	71	45	99	315.9	848.2	826.3	988.8	933.4	1192.2	268.5	1137.4	321.5	768.5	719.4	411.4	787	695.4	962	469	538.9	362.2
	Q02790	Peptidyl-prolyl cis-trans isomerase FKBP4 OS=Homo sapiens OX=9606 GN=FKBP4 PE=1 SV=3	>sp|Q02790|FKBP4_HUMAN Peptidyl-prolyl cis-trans isomerase FKBP4 OS=Homo sapiens OX=9606 GN=FKBP4 PE=1 SV=3	FKBP4	84	46	110	1011.1	2489.6	2523.9	3068.2	3130.7	3447.4	197.7	827.1	337.5	539.4	596.2	307.2	609.1	483.3	696.9	328.3	409.5	234.9
	Q9P258	Protein RCC2 OS=Homo sapiens OX=9606 GN=RCC2 PE=1 SV=2	>sp|Q9P258|RCC2_HUMAN Protein RCC2 OS=Homo sapiens OX=9606 GN=RCC2 PE=1 SV=2	RCC2	80	45	134	502.8	1331.5	1279.8	1395.8	1411.5	1609.3	213.3	679.3	239.8	377.6	407.1	213.6	455.9	455.3	523.5	216.1	306.2	146.9
	Q13428	Treacle protein OS=Homo sapiens OX=9606 GN=TCOF1 PE=1 SV=3	>sp|Q13428|TCOF_HUMAN Treacle protein OS=Homo sapiens OX=9606 GN=TCOF1 PE=1 SV=3	TCOF1	32	55	110	437.8	1254.9	1146.1	1515.4	1481.6	1693.8	289.4	1079.7	414.9	392.2	442	225.3	666.1	688.9	858.5	183.1	265	90.5
	P62805	Histone H4 OS=Homo sapiens OX=9606 GN=H4C16 PE=1 SV=2	>sp|P62805|H4_HUMAN Histone H4 OS=Homo sapiens OX=9606 GN=H4C16 PE=1 SV=2	H4C16	76	26	561	2814.1	6687.6	7794.6	7848.4	9378.5	8125.8	2153.4	9531.1	2385.3	5259.5	7165.3	3360.5	4934.1	6525	6822.7	3629.1	5343.2	2520.8
	P02786	Transferrin receptor protein 1 OS=Homo sapiens OX=9606 GN=TFRC PE=1 SV=2	>sp|P02786|TFR1_HUMAN Transferrin receptor protein 1 OS=Homo sapiens OX=9606 GN=TFRC PE=1 SV=2	TFRC	58	49	95	1209.6	2937.3	3263.8	2369.8	2139.1	2832.2	267.4	861.7	341	1155	1070	659.2	489.1	780.7	597.1	575.9	842.1	344.2
	P46777	60S ribosomal protein L5 OS=Homo sapiens OX=9606 GN=RPL5 PE=1 SV=3	>sp|P46777|RL5_HUMAN 60S ribosomal protein L5 OS=Homo sapiens OX=9606 GN=RPL5 PE=1 SV=3	RPL5	64	39	159	631.3	1638.5	1642.9	1835.3	1971.8	2191.1	214.3	1401.3	393.1	835.7	1090.5	527.7	518.2	708.6	920.2	537.6	639.9	405.7
	P18583	Protein SON OS=Homo sapiens OX=9606 GN=SON PE=1 SV=4	>sp|P18583|SON_HUMAN Protein SON OS=Homo sapiens OX=9606 GN=SON PE=1 SV=4	SON	25	53	92	432.2	1180.4	1174.5	1310.7	1138.8	1511.2	310.8	971	409.8	651.2	622.4	333.7	682.3	763.8	883.7	305.2	451.2	196.2
	P78344	Eukaryotic translation initiation factor 4 gamma 2 OS=Homo sapiens OX=9606 GN=EIF4G2 PE=1 SV=1	>sp|P78344|IF4G2_HUMAN Eukaryotic translation initiation factor 4 gamma 2 OS=Homo sapiens OX=9606 GN=EIF4G2 PE=1 SV=1	EIF4G2	55	49	99	368.2	994.6	912.7	1075.2	1245.9	1272.1	220.4	704.8	292	637	699	401.1	512.2	523.5	656.7	323.9	514.6	253.1
	Q9UHB9	Signal recognition particle subunit SRP68 OS=Homo sapiens OX=9606 GN=SRP68 PE=1 SV=2	>sp|Q9UHB9|SRP68_HUMAN Signal recognition particle subunit SRP68 OS=Homo sapiens OX=9606 GN=SRP68 PE=1 SV=2	SRP68	71	52	99	581.5	1417.3	1541.8	1378.2	1138.4	1561.9	162.2	663.1	177	466.8	374.2	226.1	361.8	362.5	451.7	287.4	326.9	192.4
	Q14151	Scaffold attachment factor B2 OS=Homo sapiens OX=9606 GN=SAFB2 PE=1 SV=1	>sp|Q14151|SAFB2_HUMAN Scaffold attachment factor B2 OS=Homo sapiens OX=9606 GN=SAFB2 PE=1 SV=1	SAFB2	49	42	111	208.1	480	483.7	621.7	507.2	698.4	114.8	372	91.4	129.9	143.6	57.5	244.5	235.1	292.4	89.5	107.7	60.2
	P43246	DNA mismatch repair protein Msh2 OS=Homo sapiens OX=9606 GN=MSH2 PE=1 SV=1	>sp|P43246|MSH2_HUMAN DNA mismatch repair protein Msh2 OS=Homo sapiens OX=9606 GN=MSH2 PE=1 SV=1	MSH2	62	55	90	517.3	1419.1	1398.2	1552.2	1458.5	1818.2	294.2	997.7	309.8	907.7	860.8	506.6	708.8	775.4	795.5	495.2	647	356.1
	Q5QNW6	Histone H2B type 2-F OS=Homo sapiens OX=9606 GN=H2BC18 PE=1 SV=3	>sp|Q5QNW6|H2B2F_HUMAN Histone H2B type 2-F OS=Homo sapiens OX=9606 GN=H2BC18 PE=1 SV=3	H2BC18	88	1	1141
	P16435	NADPH--cytochrome P450 reductase OS=Homo sapiens OX=9606 GN=POR PE=1 SV=2	>sp|P16435|NCPR_HUMAN NADPH--cytochrome P450 reductase OS=Homo sapiens OX=9606 GN=POR PE=1 SV=2	POR	66	46	99	313.5	757.6	864.3	853	756.2	1035.4	276.5	773.8	328.1	676.9	593.2	392.5	582.9	805	635	312	457.1	206.5
	P49959	Double-strand break repair protein MRE11 OS=Homo sapiens OX=9606 GN=MRE11 PE=1 SV=3	>sp|P49959|MRE11_HUMAN Double-strand break repair protein MRE11 OS=Homo sapiens OX=9606 GN=MRE11 PE=1 SV=3	MRE11	53	43	93	292.6	768.4	739	935	835.7	1132	145.6	648.7	200.4	438.1	444.6	253.1	490.3	468.4	592.9	275.7	353.4	210.6
	Q709C8	Intermembrane lipid transfer protein VPS13C OS=Homo sapiens OX=9606 GN=VPS13C PE=1 SV=1	>sp|Q709C8|VP13C_HUMAN Intermembrane lipid transfer protein VPS13C OS=Homo sapiens OX=9606 GN=VPS13C PE=1 SV=1	VPS13C	20	59	80	221.5	661.2	668.8	714.7	689.1	799	168.6	542.9	236.6	462	497.3	342	499.6	516.1	488	221.5	309	155.5
	P43304	Glycerol-3-phosphate dehydrogenase, mitochondrial OS=Homo sapiens OX=9606 GN=GPD2 PE=1 SV=3	>sp|P43304|GPDM_HUMAN Glycerol-3-phosphate dehydrogenase, mitochondrial OS=Homo sapiens OX=9606 GN=GPD2 PE=1 SV=3	GPD2	67	52	87	217	683.4	696.8	495.1	492.2	591.4	243.6	786.3	343.7	702.7	620.8	384.3	632.9	641.5	738.9	306.2	418.6	215.6
	Q16881	Thioredoxin reductase 1, cytoplasmic OS=Homo sapiens OX=9606 GN=TXNRD1 PE=1 SV=3	>sp|Q16881|TRXR1_HUMAN Thioredoxin reductase 1, cytoplasmic OS=Homo sapiens OX=9606 GN=TXNRD1 PE=1 SV=3	TXNRD1	60	35	94	720.4	1894.8	1865.7	1835.8	1748.8	2142	186.2	671.6	329.7	286.5	337.9	184.1	509.4	452.9	559.4	178.7	235.4	92.7
	O60814	Histone H2B type 1-K OS=Homo sapiens OX=9606 GN=H2BC12 PE=1 SV=3	>sp|O60814|H2B1K_HUMAN Histone H2B type 1-K OS=Homo sapiens OX=9606 GN=H2BC12 PE=1 SV=3	H2BC12	88	2	1125	4.5	34	20.3	16.1	25.7	15.8	1.2	181.7	76	72.8	94	73.4	121.8	58	182.9	38.1	47	30.9
	P51610	Host cell factor 1 OS=Homo sapiens OX=9606 GN=HCFC1 PE=1 SV=2	>sp|P51610|HCFC1_HUMAN Host cell factor 1 OS=Homo sapiens OX=9606 GN=HCFC1 PE=1 SV=2	HCFC1	28	48	90	602.1	1814.9	1551	1823	1692	2165	321.2	1129.2	369.3	468.8	484.2	283.3	792.3	792.5	973.6	271.4	365	154.4
	Q13838	Spliceosome RNA helicase DDX39B OS=Homo sapiens OX=9606 GN=DDX39B PE=1 SV=1	>sp|Q13838|DX39B_HUMAN Spliceosome RNA helicase DDX39B OS=Homo sapiens OX=9606 GN=DDX39B PE=1 SV=1	DDX39B	74	21	169	300.5	794	824.7	861.6	845.3	1064.5	200.8	734.8	232.6	479.5	515.6	289.8	540.3	391.3	566.5	310.3	360.7	227.6
	Q9BTC0	Death-inducer obliterator 1 OS=Homo sapiens OX=9606 GN=DIDO1 PE=1 SV=5	>sp|Q9BTC0|DIDO1_HUMAN Death-inducer obliterator 1 OS=Homo sapiens OX=9606 GN=DIDO1 PE=1 SV=5	DIDO1	31	56	77	341.8	1049.9	925.9	1122.8	985	1301.8	202.4	1108	395	325.8	374.7	242.4	717	606.9	870	179.7	228.2	139.1
	Q15424	Scaffold attachment factor B1 OS=Homo sapiens OX=9606 GN=SAFB PE=1 SV=4	>sp|Q15424|SAFB1_HUMAN Scaffold attachment factor B1 OS=Homo sapiens OX=9606 GN=SAFB PE=1 SV=4	SAFB	44	35	115	372	1040	926	1103.8	1010.2	1257.7	238.9	931.4	403	220.7	301	177	525.4	506.3	732.5	146.1	155.1	94.6
	O60306	RNA helicase aquarius OS=Homo sapiens OX=9606 GN=AQR PE=1 SV=4	>sp|O60306|AQR_HUMAN RNA helicase aquarius OS=Homo sapiens OX=9606 GN=AQR PE=1 SV=4	AQR	39	47	83	126.9	334.2	348.9	381.4	404.6	446.3	102.4	319	144.3	298.3	285.2	190.7	219.1	280.3	302.2	139.7	185.5	88.1
	Q9UBT2	SUMO-activating enzyme subunit 2 OS=Homo sapiens OX=9606 GN=UBA2 PE=1 SV=2	>sp|Q9UBT2|SAE2_HUMAN SUMO-activating enzyme subunit 2 OS=Homo sapiens OX=9606 GN=UBA2 PE=1 SV=2	UBA2	64	42	101	622.4	1644.4	1503	1746.7	1694.2	2043.3	188.7	747.4	231.7	458.4	514.3	263.2	520.2	478.5	592.1	275	353.1	195.6
	P17927	Complement receptor type 1 OS=Homo sapiens OX=9606 GN=CR1 PE=1 SV=3	>sp|P17927|CR1_HUMAN Complement receptor type 1 OS=Homo sapiens OX=9606 GN=CR1 PE=1 SV=3	CR1	50	43	82	233.6	643.2	594.6	1081	1114.5	1309.1	286.4	1326.5	719.8	905.3	1012.5	644.2	1258.3	1148.8	1414.3	448.1	630.3	343
	Q9GZR7	ATP-dependent RNA helicase DDX24 OS=Homo sapiens OX=9606 GN=DDX24 PE=1 SV=1	>sp|Q9GZR7|DDX24_HUMAN ATP-dependent RNA helicase DDX24 OS=Homo sapiens OX=9606 GN=DDX24 PE=1 SV=1	DDX24	56	48	96	474	1271.1	1185.3	1502.7	1398.8	1791.2	277.1	1440.1	407.1	951.6	989.4	495.7	729.5	803.1	998	544.2	663.1	414.9
	Q9Y2J2	Band 4.1-like protein 3 OS=Homo sapiens OX=9606 GN=EPB41L3 PE=1 SV=2	>sp|Q9Y2J2|E41L3_HUMAN Band 4.1-like protein 3 OS=Homo sapiens OX=9606 GN=EPB41L3 PE=1 SV=2	EPB41L3	49	41	74	173.4	475.1	444.3	755.7	654.9	854.1	140.6	678	177.7	326.9	311.4	174.2	499.5	399.9	550.9	192.9	225	132.2
	O95202	Mitochondrial proton/calcium exchanger protein OS=Homo sapiens OX=9606 GN=LETM1 PE=1 SV=1	>sp|O95202|LETM1_HUMAN Mitochondrial proton/calcium exchanger protein OS=Homo sapiens OX=9606 GN=LETM1 PE=1 SV=1	LETM1	51	39	105	488	1284.9	1269.2	2187.2	2182.7	2689.2	775.8	2843	829	1750.6	1628.8	827.8	1995.7	1856.6	2400.6	906.1	1128	670
	P21281	V-type proton ATPase subunit B, brain isoform OS=Homo sapiens OX=9606 GN=ATP6V1B2 PE=1 SV=3	>sp|P21281|VATB2_HUMAN V-type proton ATPase subunit B, brain isoform OS=Homo sapiens OX=9606 GN=ATP6V1B2 PE=1 SV=3	ATP6V1B2	86	40	109	401.2	1279.5	1141.3	1044.8	1186.9	1151.8	167.5	769.6	379.1	422.3	504.1	309.7	661	611.8	742.6	225.8	266.6	172.4
	A5YKK6	CCR4-NOT transcription complex subunit 1 OS=Homo sapiens OX=9606 GN=CNOT1 PE=1 SV=2	>sp|A5YKK6|CNOT1_HUMAN CCR4-NOT transcription complex subunit 1 OS=Homo sapiens OX=9606 GN=CNOT1 PE=1 SV=2	CNOT1	28	57	82	181.6	525.9	440.8	551.4	507.9	664.2	48.9	281.2	95.9	204.5	193.2	102.8	211.7	180.3	248.9	109.6	130.9	93.7
	Q5K651	Sterile alpha motif domain-containing protein 9 OS=Homo sapiens OX=9606 GN=SAMD9 PE=1 SV=1	>sp|Q5K651|SAMD9_HUMAN Sterile alpha motif domain-containing protein 9 OS=Homo sapiens OX=9606 GN=SAMD9 PE=1 SV=1	SAMD9	34	46	69	178.2	520.1	504.5	764	724.4	884.9	104.8	390.6	128.9	275.7	265.3	160.7	325.3	332.4	368.9	160.5	165.3	93.3
	Q8TCS8	Polyribonucleotide nucleotidyltransferase 1, mitochondrial OS=Homo sapiens OX=9606 GN=PNPT1 PE=1 SV=2	>sp|Q8TCS8|PNPT1_HUMAN Polyribonucleotide nucleotidyltransferase 1, mitochondrial OS=Homo sapiens OX=9606 GN=PNPT1 PE=1 SV=2	PNPT1	56	50	99	239.3	599	672.1	810.5	800.5	947	259.5	770.9	350.8	648.1	584.1	353.9	657	638.1	702.4	293.1	380.5	224.2
	O14776	Transcription elongation regulator 1 OS=Homo sapiens OX=9606 GN=TCERG1 PE=1 SV=2	>sp|O14776|TCRG1_HUMAN Transcription elongation regulator 1 OS=Homo sapiens OX=9606 GN=TCERG1 PE=1 SV=2	TCERG1	42	59	100	370.9	992.7	877.2	1089.4	1036.6	1267.6	251.5	890.7	341.6	492.5	475.4	279.1	682.1	640.7	779.9	265.4	347.1	179.8
	P35998	26S proteasome regulatory subunit 7 OS=Homo sapiens OX=9606 GN=PSMC2 PE=1 SV=3	>sp|P35998|PRS7_HUMAN 26S proteasome regulatory subunit 7 OS=Homo sapiens OX=9606 GN=PSMC2 PE=1 SV=3	PSMC2	72	41	107	421.6	1096.9	1103.7	1161.5	1149	1399.1	163.5	774.3	293.6	567.3	601.9	367.1	641.5	499	739.7	325	401.7	250.5
	P52789	Hexokinase-2 OS=Homo sapiens OX=9606 GN=HK2 PE=1 SV=2	>sp|P52789|HXK2_HUMAN Hexokinase-2 OS=Homo sapiens OX=9606 GN=HK2 PE=1 SV=2	HK2	48	48	87	223.7	560.9	597.4	776.9	755.4	888	297.6	814.1	357.4	490	524.9	359.8	514.6	610	604.6	269.5	358.1	191.9
	Q9Y2L1	Exosome complex exonuclease RRP44 OS=Homo sapiens OX=9606 GN=DIS3 PE=1 SV=2	>sp|Q9Y2L1|RRP44_HUMAN Exosome complex exonuclease RRP44 OS=Homo sapiens OX=9606 GN=DIS3 PE=1 SV=2	DIS3	53	48	78	276.7	658.4	733.2	913.5	893.1	1006.3	172.3	517.4	231	601.7	584.8	410.5	470.6	458.3	471.9	300.8	431.4	225.4
	O00425	Insulin-like growth factor 2 mRNA-binding protein 3 OS=Homo sapiens OX=9606 GN=IGF2BP3 PE=1 SV=2	>sp|O00425|IF2B3_HUMAN Insulin-like growth factor 2 mRNA-binding protein 3 OS=Homo sapiens OX=9606 GN=IGF2BP3 PE=1 SV=2	IGF2BP3	66	36	99	342.3	988.6	862.5	990.7	955.8	1167.5	174.6	755.3	248.1	604.7	662.9	352	653.6	531.6	726.5	378.3	421.8	288.6
	O75874	Isocitrate dehydrogenase [NADP] cytoplasmic OS=Homo sapiens OX=9606 GN=IDH1 PE=1 SV=2	>sp|O75874|IDHC_HUMAN Isocitrate dehydrogenase [NADP] cytoplasmic OS=Homo sapiens OX=9606 GN=IDH1 PE=1 SV=2	IDH1	78	40	105	579.1	1618.5	1541.5	2293.8	2088.7	2648.5	176.8	702.2	224.3	340.1	368.6	173.3	434.7	432.4	525.2	200.4	261.2	119.2
	P23528	Cofilin-1 OS=Homo sapiens OX=9606 GN=CFL1 PE=1 SV=3	>sp|P23528|COF1_HUMAN Cofilin-1 OS=Homo sapiens OX=9606 GN=CFL1 PE=1 SV=3	CFL1	92	22	237	985.9	2451	2469.4	2583.6	2412.2	3093.8	285.2	914.9	332.5	464.1	527.4	202.3	629.2	671.7	804.6	258.7	363.1	172.8
	P39748	Flap endonuclease 1 OS=Homo sapiens OX=9606 GN=FEN1 PE=1 SV=1	>sp|P39748|FEN1_HUMAN Flap endonuclease 1 OS=Homo sapiens OX=9606 GN=FEN1 PE=1 SV=1	FEN1	82	39	102	606.6	1420.3	1480.3	1647.2	1332.9	1937.9	287.2	1195.3	419.5	1093.8	989.5	547.4	717.5	678	955.8	550.3	680.4	364.5
	Q99879	Histone H2B type 1-M OS=Homo sapiens OX=9606 GN=H2BC14 PE=1 SV=3	>sp|Q99879|H2B1M_HUMAN Histone H2B type 1-M OS=Homo sapiens OX=9606 GN=H2BC14 PE=1 SV=3	H2BC14	81	1	1092
	P07195	L-lactate dehydrogenase B chain OS=Homo sapiens OX=9606 GN=LDHB PE=1 SV=2	>sp|P07195|LDHB_HUMAN L-lactate dehydrogenase B chain OS=Homo sapiens OX=9606 GN=LDHB PE=1 SV=2	LDHB	80	30	182	1666.1	3666.8	3906.1	4880.9	5177.3	5683.3	357.3	1215.7	462.6	469.4	614.6	348.2	855.5	835.1	903.4	309.3	413.3	148.8
	Q14643	Inositol 1,4,5-trisphosphate receptor type 1 OS=Homo sapiens OX=9606 GN=ITPR1 PE=1 SV=3	>sp|Q14643|ITPR1_HUMAN Inositol 1,4,5-trisphosphate receptor type 1 OS=Homo sapiens OX=9606 GN=ITPR1 PE=1 SV=3	ITPR1	23	44	88	223.9	645.4	610.2	550.1	515	660.9	134.2	643.7	222.1	582	543.2	334.9	467.1	405.7	581.1	299.2	350.7	239.2
	Q08378	Golgin subfamily A member 3 OS=Homo sapiens OX=9606 GN=GOLGA3 PE=1 SV=2	>sp|Q08378|GOGA3_HUMAN Golgin subfamily A member 3 OS=Homo sapiens OX=9606 GN=GOLGA3 PE=1 SV=2	GOLGA3	37	47	64	172.1	560.7	521.7	571.6	508.6	659.5	63.9	335.3	125.5	250.6	220.1	130.8	288.2	227.2	358.7	132.3	150.2	82.8
	Q9H0D6	5'-3' exoribonuclease 2 OS=Homo sapiens OX=9606 GN=XRN2 PE=1 SV=1	>sp|Q9H0D6|XRN2_HUMAN 5'-3' exoribonuclease 2 OS=Homo sapiens OX=9606 GN=XRN2 PE=1 SV=1	XRN2	55	49	88	297.7	891	821.3	824.6	778.6	959	146	546.7	196.1	252.8	273.8	138	361.2	351.7	432	137.9	190.1	81.3
	Q7LBC6	Lysine-specific demethylase 3B OS=Homo sapiens OX=9606 GN=KDM3B PE=1 SV=2	>sp|Q7LBC6|KDM3B_HUMAN Lysine-specific demethylase 3B OS=Homo sapiens OX=9606 GN=KDM3B PE=1 SV=2	KDM3B	37	50	68	242.2	687.5	618.7	704.6	664.9	841.8	93.2	350.8	173.5	203.1	239.8	148.8	220	259.6	294.9	122.6	191.5	61.4
	Q12888	TP53-binding protein 1 OS=Homo sapiens OX=9606 GN=TP53BP1 PE=1 SV=2	>sp|Q12888|TP53B_HUMAN TP53-binding protein 1 OS=Homo sapiens OX=9606 GN=TP53BP1 PE=1 SV=2	TP53BP1	31	49	74	212.5	557.1	572.2	638.6	551.2	743.2	112.5	345.6	151.2	262.4	271.2	181	280	287.3	320	143.6	192.6	94
	Q7Z2W4	Zinc finger CCCH-type antiviral protein 1 OS=Homo sapiens OX=9606 GN=ZC3HAV1 PE=1 SV=3	>sp|Q7Z2W4|ZCCHV_HUMAN Zinc finger CCCH-type antiviral protein 1 OS=Homo sapiens OX=9606 GN=ZC3HAV1 PE=1 SV=3	ZC3HAV1	58	44	67	435.9	1089.9	1008	1166.9	1019.7	1344.5	194.3	835.3	351.2	692.9	726.2	459.2	631.1	658.1	784.8	391.6	530.5	301
	P43686	26S proteasome regulatory subunit 6B OS=Homo sapiens OX=9606 GN=PSMC4 PE=1 SV=2	>sp|P43686|PRS6B_HUMAN 26S proteasome regulatory subunit 6B OS=Homo sapiens OX=9606 GN=PSMC4 PE=1 SV=2	PSMC4	81	38	106	807.6	2397.7	2167.2	2416.1	2644.8	2866.6	394.6	1455.2	884.4	1235.8	1421.7	960.4	1278.3	1250.1	1510.5	640.5	899.9	461.3
	P38159	RNA-binding motif protein, X chromosome OS=Homo sapiens OX=9606 GN=RBMX PE=1 SV=3	>sp|P38159|RBMX_HUMAN RNA-binding motif protein, X chromosome OS=Homo sapiens OX=9606 GN=RBMX PE=1 SV=3	RBMX	70	20	289	208.7	455.1	502.8	506.7	593.4	552.7	203.6	450.3	160.6	184.3	219.2	103.3	322.2	383.2	380.2	120.6	153.3	66.9
	Q08J23	RNA cytosine C(5)-methyltransferase NSUN2 OS=Homo sapiens OX=9606 GN=NSUN2 PE=1 SV=2	>sp|Q08J23|NSUN2_HUMAN RNA cytosine C(5)-methyltransferase NSUN2 OS=Homo sapiens OX=9606 GN=NSUN2 PE=1 SV=2	NSUN2	65	47	100	516.9	1421.9	1327.5	1702.2	1527.6	2061.2	318.9	1221.2	383.3	945.2	949.7	521.8	844.5	809.4	999	499.6	687.5	381
	Q14669	E3 ubiquitin-protein ligase TRIP12 OS=Homo sapiens OX=9606 GN=TRIP12 PE=1 SV=1	>sp|Q14669|TRIPC_HUMAN E3 ubiquitin-protein ligase TRIP12 OS=Homo sapiens OX=9606 GN=TRIP12 PE=1 SV=1	TRIP12	37	58	81	211.8	583.2	535.7	673.8	596.4	766.4	117.6	497.5	204.1	258.5	279.4	167.7	291.8	369	410.7	142.2	208	95.8
	Q7L2E3	ATP-dependent RNA helicase DHX30 OS=Homo sapiens OX=9606 GN=DHX30 PE=1 SV=1	>sp|Q7L2E3|DHX30_HUMAN ATP-dependent RNA helicase DHX30 OS=Homo sapiens OX=9606 GN=DHX30 PE=1 SV=1	DHX30	52	58	83	529	1479.4	1415.2	1477.5	1412.3	1691.1	189.5	723.7	323.9	501.3	568.1	371.4	508.2	560.9	573.3	250.7	388.5	174.9
	Q99623	Prohibitin-2 OS=Homo sapiens OX=9606 GN=PHB2 PE=1 SV=2	>sp|Q99623|PHB2_HUMAN Prohibitin-2 OS=Homo sapiens OX=9606 GN=PHB2 PE=1 SV=2	PHB2	92	38	192	632.4	1839.6	1676.1	1552.6	1557.9	1846.3	607.3	2358.1	903.5	2178.1	2151.4	1383.7	2226.1	2078.6	2327.7	1105	1449.3	867.9
	O00267	Transcription elongation factor SPT5 OS=Homo sapiens OX=9606 GN=SUPT5H PE=1 SV=1	>sp|O00267|SPT5H_HUMAN Transcription elongation factor SPT5 OS=Homo sapiens OX=9606 GN=SUPT5H PE=1 SV=1	SUPT5H	44	49	86	316	862.6	849.8	1115.4	1052.8	1251.5	200.9	706.9	314.6	482.1	506.8	337.5	625.3	575.5	637.3	279.1	323.9	190.3
	Q9H3U1	Protein unc-45 homolog A OS=Homo sapiens OX=9606 GN=UNC45A PE=1 SV=1	>sp|Q9H3U1|UN45A_HUMAN Protein unc-45 homolog A OS=Homo sapiens OX=9606 GN=UNC45A PE=1 SV=1	UNC45A	57	52	84	510.8	1379.4	1375.2	1259.8	1171.1	1503.1	148.9	720.3	232.1	596.1	590.6	354	612.8	527.7	675.4	326.5	414.9	236.9
	P49321	Nuclear autoantigenic sperm protein OS=Homo sapiens OX=9606 GN=NASP PE=1 SV=2	>sp|P49321|NASP_HUMAN Nuclear autoantigenic sperm protein OS=Homo sapiens OX=9606 GN=NASP PE=1 SV=2	NASP	45	28	154	706.4	2327.3	2001.7	2184.1	2641	2545.2	250.8	1512.1	466.1	1023.8	1032.1	569.5	1110.1	777.7	1386.1	607.4	701	509.8
	O14497	AT-rich interactive domain-containing protein 1A OS=Homo sapiens OX=9606 GN=ARID1A PE=1 SV=3	>sp|O14497|ARI1A_HUMAN AT-rich interactive domain-containing protein 1A OS=Homo sapiens OX=9606 GN=ARID1A PE=1 SV=3	ARID1A	25	48	74	214.8	663.6	626	694.1	617.9	792.9	122.2	482.5	166.5	206.6	248.8	135.7	335.7	320.5	377.5	138	161.1	93
	Q9BUQ8	Probable ATP-dependent RNA helicase DDX23 OS=Homo sapiens OX=9606 GN=DDX23 PE=1 SV=3	>sp|Q9BUQ8|DDX23_HUMAN Probable ATP-dependent RNA helicase DDX23 OS=Homo sapiens OX=9606 GN=DDX23 PE=1 SV=3	DDX23	49	47	94	773.4	2117.7	1943.4	2191	2083.5	2567.1	487.9	1661.7	654.1	827.2	898.1	507.3	1206	1414.3	1429	461.7	659.6	335.4
	P05198	Eukaryotic translation initiation factor 2 subunit 1 OS=Homo sapiens OX=9606 GN=EIF2S1 PE=1 SV=3	>sp|P05198|IF2A_HUMAN Eukaryotic translation initiation factor 2 subunit 1 OS=Homo sapiens OX=9606 GN=EIF2S1 PE=1 SV=3	EIF2S1	85	36	109	671.3	1391	1720.1	1513	1884.7	1648.1	251	713.7	234.2	661.1	710.7	321.1	537.3	420.8	634.6	467.9	508.3	321.7
	P13489	Ribonuclease inhibitor OS=Homo sapiens OX=9606 GN=RNH1 PE=1 SV=2	>sp|P13489|RINI_HUMAN Ribonuclease inhibitor OS=Homo sapiens OX=9606 GN=RNH1 PE=1 SV=2	RNH1	80	35	86	693.3	1669.1	1483.2	1353.3	1255.4	1641	189.2	552.8	197.6	326.4	389.3	203.1	430.7	431.5	466.8	219.8	314	159.1
	O43615	Mitochondrial import inner membrane translocase subunit TIM44 OS=Homo sapiens OX=9606 GN=TIMM44 PE=1 SV=2	>sp|O43615|TIM44_HUMAN Mitochondrial import inner membrane translocase subunit TIM44 OS=Homo sapiens OX=9606 GN=TIMM44 PE=1 SV=2	TIMM44	64	46	98	277.6	790.5	739.4	828.9	857.5	988.2	299.5	1010.1	428.5	627.1	645.1	385.7	780.4	731.4	898.1	319.5	433.8	228.9
	Q08945	FACT complex subunit SSRP1 OS=Homo sapiens OX=9606 GN=SSRP1 PE=1 SV=1	>sp|Q08945|SSRP1_HUMAN FACT complex subunit SSRP1 OS=Homo sapiens OX=9606 GN=SSRP1 PE=1 SV=1	SSRP1	51	48	109	731.1	1713.9	1916.7	2200.7	2101.1	2521.8	549.2	1580.8	812.8	1297.1	1261	858	1333.2	1620.6	1370.1	682.4	933.3	491.2
	P08758	Annexin A5 OS=Homo sapiens OX=9606 GN=ANXA5 PE=1 SV=2	>sp|P08758|ANXA5_HUMAN Annexin A5 OS=Homo sapiens OX=9606 GN=ANXA5 PE=1 SV=2	ANXA5	88	40	124	945.2	2378	2544.2	1188.1	1024.9	1324.3	171.9	582.8	280.4	472.4	466.1	343.2	385.9	456.6	459	252	363.1	147.7
	Q96PK6	RNA-binding protein 14 OS=Homo sapiens OX=9606 GN=RBM14 PE=1 SV=2	>sp|Q96PK6|RBM14_HUMAN RNA-binding protein 14 OS=Homo sapiens OX=9606 GN=RBM14 PE=1 SV=2	RBM14	57	39	151	362.2	1062.5	961.5	904	992.1	1011.8	325.4	1212	485.3	640.6	760.4	461.1	895.3	688.2	991.9	472.2	541.1	375.1
	P62424	60S ribosomal protein L7a OS=Homo sapiens OX=9606 GN=RPL7A PE=1 SV=2	>sp|P62424|RL7A_HUMAN 60S ribosomal protein L7a OS=Homo sapiens OX=9606 GN=RPL7A PE=1 SV=2	RPL7A	78	39	166	773.8	2072	2145.1	2573.5	2332.4	3142.6	235.3	2882.7	692.3	1285	1669.5	858.9	728.4	1325.5	1904.5	857.5	1065.8	740
	Q86XP3	ATP-dependent RNA helicase DDX42 OS=Homo sapiens OX=9606 GN=DDX42 PE=1 SV=1	>sp|Q86XP3|DDX42_HUMAN ATP-dependent RNA helicase DDX42 OS=Homo sapiens OX=9606 GN=DDX42 PE=1 SV=1	DDX42	49	46	76	666.5	1803.1	1619.5	1902.9	1803.2	2214.9	381.7	1213	489.9	491	555.6	337	733.2	866.7	951.5	281.4	419.7	177.5
	P29590	Protein PML OS=Homo sapiens OX=9606 GN=PML PE=1 SV=3	>sp|P29590|PML_HUMAN Protein PML OS=Homo sapiens OX=9606 GN=PML PE=1 SV=3	PML	46	50	81	177	462.9	458.6	515.1	499	615.9	106.9	615.5	170.3	260.7	263.4	150.5	498	311.1	528.2	166.9	167.3	129.6
	P50995	Annexin A11 OS=Homo sapiens OX=9606 GN=ANXA11 PE=1 SV=1	>sp|P50995|ANX11_HUMAN Annexin A11 OS=Homo sapiens OX=9606 GN=ANXA11 PE=1 SV=1	ANXA11	49	40	118	598.4	1734	1623.7	1801.7	1696.2	2057.1	209.5	781.5	305.6	629.5	745.4	439.5	665	534.5	676.5	407.3	470.8	295.4
	P00338	L-lactate dehydrogenase A chain OS=Homo sapiens OX=9606 GN=LDHA PE=1 SV=2	>sp|P00338|LDHA_HUMAN L-lactate dehydrogenase A chain OS=Homo sapiens OX=9606 GN=LDHA PE=1 SV=2	LDHA	88	36	186	2168.8	5606	5177.2	6992	6380.6	8440.7	456.8	1559.3	450.1	482.9	701.4	249.2	771.7	819.3	844.4	380.2	494.3	153.1
	O43242	26S proteasome non-ATPase regulatory subunit 3 OS=Homo sapiens OX=9606 GN=PSMD3 PE=1 SV=2	>sp|O43242|PSMD3_HUMAN 26S proteasome non-ATPase regulatory subunit 3 OS=Homo sapiens OX=9606 GN=PSMD3 PE=1 SV=2	PSMD3	65	47	130	1160.7	2462.4	2735.7	3209.9	2916.1	3613.7	448.8	1338.9	447.4	1357.1	1175.9	697.8	943.9	1187.5	1082.6	741.7	1040.1	474.5
	Q58FF7	Putative heat shock protein HSP 90-beta-3 OS=Homo sapiens OX=9606 GN=HSP90AB3P PE=5 SV=1	>sp|Q58FF7|H90B3_HUMAN Putative heat shock protein HSP 90-beta-3 OS=Homo sapiens OX=9606 GN=HSP90AB3P PE=5 SV=1	HSP90AB3P	38	3	344	7.2	18.7	26.9	32.1	22.7	31.3	2.7	11.9	3.8	10.6	11	8.6	7.5	10.8	9.1	5.5	9	3.8
	P28331	NADH-ubiquinone oxidoreductase 75 kDa subunit, mitochondrial OS=Homo sapiens OX=9606 GN=NDUFS1 PE=1 SV=3	>sp|P28331|NDUS1_HUMAN NADH-ubiquinone oxidoreductase 75 kDa subunit, mitochondrial OS=Homo sapiens OX=9606 GN=NDUFS1 PE=1 SV=3	NDUFS1	58	41	96	342.6	931.1	899.3	986	1004	1182.2	268.2	996.2	461.6	533	605.1	384.9	981.2	819.1	1023.7	317.9	377.5	240.7
	Q9H2M9	Rab3 GTPase-activating protein non-catalytic subunit OS=Homo sapiens OX=9606 GN=RAB3GAP2 PE=1 SV=1	>sp|Q9H2M9|RBGPR_HUMAN Rab3 GTPase-activating protein non-catalytic subunit OS=Homo sapiens OX=9606 GN=RAB3GAP2 PE=1 SV=1	RAB3GAP2	40	52	78	243.1	703.9	632.8	658	623.6	784.6	105.6	415.8	179.7	372.1	355.3	224.1	306.2	332.7	371.4	188.5	268.3	153
	Q13315	Serine-protein kinase ATM OS=Homo sapiens OX=9606 GN=ATM PE=1 SV=4	>sp|Q13315|ATM_HUMAN Serine-protein kinase ATM OS=Homo sapiens OX=9606 GN=ATM PE=1 SV=4	ATM	22	56	77	119.7	301.6	326.9	345.6	324.4	389.1	82.4	285.3	177.9	279.3	290.9	256.1	265.5	270	253.7	153.8	204.5	106.4
	P46063	ATP-dependent DNA helicase Q1 OS=Homo sapiens OX=9606 GN=RECQL PE=1 SV=3	>sp|P46063|RECQ1_HUMAN ATP-dependent DNA helicase Q1 OS=Homo sapiens OX=9606 GN=RECQL PE=1 SV=3	RECQL	66	44	81	258.1	589.2	706.2	672.5	794.9	749.1	118.5	464.1	104.5	378.2	361.8	171.7	346.9	243.6	379.6	215.4	246	161
	Q86U86	Protein polybromo-1 OS=Homo sapiens OX=9606 GN=PBRM1 PE=1 SV=1	>sp|Q86U86|PB1_HUMAN Protein polybromo-1 OS=Homo sapiens OX=9606 GN=PBRM1 PE=1 SV=1	PBRM1	32	56	78	268.6	670.2	672.1	929.9	781.2	1095.8	229.8	650.8	228	416.9	400.2	207.4	395.9	503.5	467.3	212.6	316.6	135.6
	Q8WUM0	Nuclear pore complex protein Nup133 OS=Homo sapiens OX=9606 GN=NUP133 PE=1 SV=2	>sp|Q8WUM0|NU133_HUMAN Nuclear pore complex protein Nup133 OS=Homo sapiens OX=9606 GN=NUP133 PE=1 SV=2	NUP133	44	44	77	218.1	475.2	561.5	635.7	544.9	746.9	138.6	397.2	159.9	372.4	345	229	316.1	372.3	300.4	223.3	298.6	131.1
	Q86YV0	RAS protein activator like-3 OS=Homo sapiens OX=9606 GN=RASAL3 PE=1 SV=2	>sp|Q86YV0|RASL3_HUMAN RAS protein activator like-3 OS=Homo sapiens OX=9606 GN=RASAL3 PE=1 SV=2	RASAL3	50	46	78	247	695.3	606.2	611.4	578.9	716.5	191.5	640.8	373.7	520.6	591.5	414.6	606.3	633.1	653	247.8	396.7	186.2
	Q9H4M9	EH domain-containing protein 1 OS=Homo sapiens OX=9606 GN=EHD1 PE=1 SV=2	>sp|Q9H4M9|EHD1_HUMAN EH domain-containing protein 1 OS=Homo sapiens OX=9606 GN=EHD1 PE=1 SV=2	EHD1	72	40	87	434.9	1155.6	1090.2	795.1	774.3	981.9	104.7	495.6	178.1	251.3	283.8	155.2	343.5	265.9	411.1	164.9	183.9	128
	Q15154	Pericentriolar material 1 protein OS=Homo sapiens OX=9606 GN=PCM1 PE=1 SV=5	>sp|Q15154|PCM1_HUMAN Pericentriolar material 1 protein OS=Homo sapiens OX=9606 GN=PCM1 PE=1 SV=5	PCM1	28	52	64	202.7	568.8	518.4	698.4	557.9	864.7	75.5	523.4	164.6	302.6	304.9	188.3	459.5	281.7	475.3	249	220.7	177.9
	Q15459	Splicing factor 3A subunit 1 OS=Homo sapiens OX=9606 GN=SF3A1 PE=1 SV=1	>sp|Q15459|SF3A1_HUMAN Splicing factor 3A subunit 1 OS=Homo sapiens OX=9606 GN=SF3A1 PE=1 SV=1	SF3A1	48	41	94	657.8	1748.1	1685.6	2064.2	2059	2431.4	209.8	1222.9	340.5	285.4	287.8	138.1	779	591.2	912.3	177.1	171.1	59.4
	Q15418	Ribosomal protein S6 kinase alpha-1 OS=Homo sapiens OX=9606 GN=RPS6KA1 PE=1 SV=2	>sp|Q15418|KS6A1_HUMAN Ribosomal protein S6 kinase alpha-1 OS=Homo sapiens OX=9606 GN=RPS6KA1 PE=1 SV=2	RPS6KA1	66	34	91	441.2	1058.8	1092.5	1182.5	1103.5	1399.2	253.7	726.6	305.7	600.1	640.8	378.1	491.5	691	639.3	326.8	504.9	205
	Q13451	Peptidyl-prolyl cis-trans isomerase FKBP5 OS=Homo sapiens OX=9606 GN=FKBP5 PE=1 SV=2	>sp|Q13451|FKBP5_HUMAN Peptidyl-prolyl cis-trans isomerase FKBP5 OS=Homo sapiens OX=9606 GN=FKBP5 PE=1 SV=2	FKBP5	84	43	86	379.5	934.1	964.4	992.8	854.9	1118	122.5	314.7	93.7	219.6	246.3	109.6	179.9	259.9	237.6	129.5	206.4	71
	P17858	ATP-dependent 6-phosphofructokinase, liver type OS=Homo sapiens OX=9606 GN=PFKL PE=1 SV=6	>sp|P17858|PFKAL_HUMAN ATP-dependent 6-phosphofructokinase, liver type OS=Homo sapiens OX=9606 GN=PFKL PE=1 SV=6	PFKL	56	36	83	413.5	1063.3	1086.4	1228.7	1236.7	1460.3	140.4	516.7	156.2	375.7	390.5	190	323.4	266	361.7	222.5	276.7	149
	Q5SSJ5	Heterochromatin protein 1-binding protein 3 OS=Homo sapiens OX=9606 GN=HP1BP3 PE=1 SV=1	>sp|Q5SSJ5|HP1B3_HUMAN Heterochromatin protein 1-binding protein 3 OS=Homo sapiens OX=9606 GN=HP1BP3 PE=1 SV=1	HP1BP3	50	41	112	431.8	1122.7	1231	1251.9	1043.4	1486.9	367.4	3054.9	999.2	1227.9	1409.5	896.2	811.1	1491.3	2153	713.8	945.1	569.7
	Q9HCS7	Pre-mRNA-splicing factor SYF1 OS=Homo sapiens OX=9606 GN=XAB2 PE=1 SV=2	>sp|Q9HCS7|SYF1_HUMAN Pre-mRNA-splicing factor SYF1 OS=Homo sapiens OX=9606 GN=XAB2 PE=1 SV=2	XAB2	59	51	85	219.6	555	585.7	667.8	599.8	743.7	147.3	515.8	232.9	397.2	435.2	310.1	444.4	423.5	438.2	234.4	303.5	187.4
	Q6PL18	ATPase family AAA domain-containing protein 2 OS=Homo sapiens OX=9606 GN=ATAD2 PE=1 SV=1	>sp|Q6PL18|ATAD2_HUMAN ATPase family AAA domain-containing protein 2 OS=Homo sapiens OX=9606 GN=ATAD2 PE=1 SV=1	ATAD2	38	45	73	262.3	789.7	800.4	893.7	830.5	1026.5	217.3	937	392	637	646.6	388.2	825.6	680.9	871.3	322.3	399.9	254.3
	P01024	Complement C3 OS=Homo sapiens OX=9606 GN=C3 PE=1 SV=2	>sp|P01024|CO3_HUMAN Complement C3 OS=Homo sapiens OX=9606 GN=C3 PE=1 SV=2	C3	35	54	122	443.8	1054.8	975.1	475.6	399.3	495.6	325	1045.4	412	2104.6	1661.4	862.5	416.4	365.4	464.9	1027.1	1002.9	727.7
	Q92922	SWI/SNF complex subunit SMARCC1 OS=Homo sapiens OX=9606 GN=SMARCC1 PE=1 SV=3	>sp|Q92922|SMRC1_HUMAN SWI/SNF complex subunit SMARCC1 OS=Homo sapiens OX=9606 GN=SMARCC1 PE=1 SV=3	SMARCC1	37	34	97	218.9	571.5	591.2	674.5	610	751.4	118.6	363.5	161.2	210.7	200.2	137	273.7	258.5	292	106.3	146.9	75.9
	P63244	Receptor of activated protein C kinase 1 OS=Homo sapiens OX=9606 GN=RACK1 PE=1 SV=3	>sp|P63244|RACK1_HUMAN Receptor of activated protein C kinase 1 OS=Homo sapiens OX=9606 GN=RACK1 PE=1 SV=3	RACK1	88	38	123	1108.6	2088.3	2430.2	2504.5	2293.8	2871.7	184.3	521.2	128.3	371.3	459.5	227.9	309.9	431.3	291.7	341.9	442.7	163
	P35232	Prohibitin 1 OS=Homo sapiens OX=9606 GN=PHB1 PE=1 SV=1	>sp|P35232|PHB1_HUMAN Prohibitin 1 OS=Homo sapiens OX=9606 GN=PHB1 PE=1 SV=1	PHB1	94	31	163	642.4	1992.4	1893.7	1695.5	1750.2	2030	735.1	2545.5	919.6	2264.5	2163.6	1324.8	2254.4	2074.4	2409.1	1184.8	1580.6	872.4
	P23921	Ribonucleoside-diphosphate reductase large subunit OS=Homo sapiens OX=9606 GN=RRM1 PE=1 SV=1	>sp|P23921|RIR1_HUMAN Ribonucleoside-diphosphate reductase large subunit OS=Homo sapiens OX=9606 GN=RRM1 PE=1 SV=1	RRM1	64	44	86	701.8	1606.5	1937.1	2363.8	2091.7	2778.3	124.1	401.9	117.9	291.6	318.8	166.5	238.2	323.3	278	165.7	260.4	93.5
	P05141	ADP/ATP translocase 2 OS=Homo sapiens OX=9606 GN=SLC25A5 PE=1 SV=7	>sp|P05141|ADT2_HUMAN ADP/ATP translocase 2 OS=Homo sapiens OX=9606 GN=SLC25A5 PE=1 SV=7	SLC25A5	63	17	202	310.3	896.1	944.5	1066.9	1298.2	1256.1	478	1267.6	464.2	1043.9	1086.2	582.5	915.7	1321.7	1120.6	476.4	817.3	359.2
	Q15084	Protein disulfide-isomerase A6 OS=Homo sapiens OX=9606 GN=PDIA6 PE=1 SV=1	>sp|Q15084|PDIA6_HUMAN Protein disulfide-isomerase A6 OS=Homo sapiens OX=9606 GN=PDIA6 PE=1 SV=1	PDIA6	64	34	166	592.1	1884.2	1640.2	1649.7	1574.7	1907.8	482.6	1941.6	984.1	1304.5	1308.9	861.5	1570.8	1354.4	1763.4	598.9	840.4	532
	O15031	Plexin-B2 OS=Homo sapiens OX=9606 GN=PLXNB2 PE=1 SV=3	>sp|O15031|PLXB2_HUMAN Plexin-B2 OS=Homo sapiens OX=9606 GN=PLXNB2 PE=1 SV=3	PLXNB2	32	47	70	259	776.7	747.3	659.1	650.4	755.4	157.3	745.5	245.1	444.3	428.9	240.1	534.6	470.9	676.1	251.7	269.5	184.7
	P11172	Uridine 5'-monophosphate synthase OS=Homo sapiens OX=9606 GN=UMPS PE=1 SV=1	>sp|P11172|UMPS_HUMAN Uridine 5'-monophosphate synthase OS=Homo sapiens OX=9606 GN=UMPS PE=1 SV=1	UMPS	78	44	83	307.4	844.1	772.9	820.7	784.2	961.5	219.6	755.5	373.4	669.3	733.7	526.1	672.6	730.5	734.7	329.4	514.9	232.9
	Q9BXP5	Serrate RNA effector molecule homolog OS=Homo sapiens OX=9606 GN=SRRT PE=1 SV=1	>sp|Q9BXP5|SRRT_HUMAN Serrate RNA effector molecule homolog OS=Homo sapiens OX=9606 GN=SRRT PE=1 SV=1	SRRT	49	48	92	404.2	1019.7	975.7	1242	1075.9	1468.7	240.1	896.2	235.2	401.2	395.2	173.8	614.6	549.9	640.4	235.8	327.7	163.9
	Q96ST3	Paired amphipathic helix protein Sin3a OS=Homo sapiens OX=9606 GN=SIN3A PE=1 SV=2	>sp|Q96ST3|SIN3A_HUMAN Paired amphipathic helix protein Sin3a OS=Homo sapiens OX=9606 GN=SIN3A PE=1 SV=2	SIN3A	36	51	70	177.3	457.2	472.6	570.2	504.2	674.3	128.7	489.9	187.9	302.1	278.4	184	385.8	350	426.8	159.8	214	105.6
	Q9BUJ2	Heterogeneous nuclear ribonucleoprotein U-like protein 1 OS=Homo sapiens OX=9606 GN=HNRNPUL1 PE=1 SV=2	>sp|Q9BUJ2|HNRL1_HUMAN Heterogeneous nuclear ribonucleoprotein U-like protein 1 OS=Homo sapiens OX=9606 GN=HNRNPUL1 PE=1 SV=2	HNRNPUL1	46	46	134	643.9	1714.1	1577.6	2000.2	1909.9	2261	479.4	1736.6	602.5	1112.5	1116.9	621.7	1475.9	1251.7	1666.9	655	776.2	492.7
	Q6KC79	Nipped-B-like protein OS=Homo sapiens OX=9606 GN=NIPBL PE=1 SV=2	>sp|Q6KC79|NIPBL_HUMAN Nipped-B-like protein OS=Homo sapiens OX=9606 GN=NIPBL PE=1 SV=2	NIPBL	23	61	79	195.3	521.9	534.2	616.6	568.9	694.9	146.6	614.5	220.9	401	371.9	236.5	429.1	420.8	488.4	211.3	273.4	150.7
	Q9Y3Z3	Deoxynucleoside triphosphate triphosphohydrolase SAMHD1 OS=Homo sapiens OX=9606 GN=SAMHD1 PE=1 SV=2	>sp|Q9Y3Z3|SAMH1_HUMAN Deoxynucleoside triphosphate triphosphohydrolase SAMHD1 OS=Homo sapiens OX=9606 GN=SAMHD1 PE=1 SV=2	SAMHD1	62	43	85	619.4	1472.4	1563	1126.5	1114.8	1280.5	151.4	546.4	178.7	572.3	555.8	274.7	457	376.3	515.5	331.2	365	258.1
	P07954	Fumarate hydratase, mitochondrial OS=Homo sapiens OX=9606 GN=FH PE=1 SV=3	>sp|P07954|FUMH_HUMAN Fumarate hydratase, mitochondrial OS=Homo sapiens OX=9606 GN=FH PE=1 SV=3	FH	71	37	137	546.4	1631	1485	1872	1904.2	2248.8	511.4	2470.1	904.7	1674.8	1683.5	905.5	1968.4	1514.3	2446	863.5	1077.5	679.4
	P41091	Eukaryotic translation initiation factor 2 subunit 3 OS=Homo sapiens OX=9606 GN=EIF2S3 PE=1 SV=3	>sp|P41091|IF2G_HUMAN Eukaryotic translation initiation factor 2 subunit 3 OS=Homo sapiens OX=9606 GN=EIF2S3 PE=1 SV=3	EIF2S3	75	43	113	856	2477.4	2402.8	2757.1	2467.3	3224.9	335.8	1510	557.2	1123.7	1248.7	746.5	1476.2	1264.9	1406.2	761.3	870.9	504.1
	Q13045	Protein flightless-1 homolog OS=Homo sapiens OX=9606 GN=FLII PE=1 SV=2	>sp|Q13045|FLII_HUMAN Protein flightless-1 homolog OS=Homo sapiens OX=9606 GN=FLII PE=1 SV=2	FLII	46	49	74	435	1295.8	1132.6	1228	1146.1	1450.1	134	677.2	252.2	482.5	470.5	307.2	637	498.7	682.7	248.8	330	210.3
	Q6PKG0	La-related protein 1 OS=Homo sapiens OX=9606 GN=LARP1 PE=1 SV=2	>sp|Q6PKG0|LARP1_HUMAN La-related protein 1 OS=Homo sapiens OX=9606 GN=LARP1 PE=1 SV=2	LARP1	50	42	77	441.7	1268.1	1203.9	1300.9	1165.1	1511.9	92.8	517.6	168.2	237.6	253.7	132.1	329.7	326.1	438.2	174.8	204.2	115
	P52597	Heterogeneous nuclear ribonucleoprotein F OS=Homo sapiens OX=9606 GN=HNRNPF PE=1 SV=3	>sp|P52597|HNRPF_HUMAN Heterogeneous nuclear ribonucleoprotein F OS=Homo sapiens OX=9606 GN=HNRNPF PE=1 SV=3	HNRNPF	73	31	217	745	1979.5	2132.7	2149	2235.4	2611.3	631.8	1693.9	439.5	1206.3	1157.9	560.7	1175	1340.5	1425.3	718	882	458.9
	Q00722	1-phosphatidylinositol 4,5-bisphosphate phosphodiesterase beta-2 OS=Homo sapiens OX=9606 GN=PLCB2 PE=1 SV=2	>sp|Q00722|PLCB2_HUMAN 1-phosphatidylinositol 4,5-bisphosphate phosphodiesterase beta-2 OS=Homo sapiens OX=9606 GN=PLCB2 PE=1 SV=2	PLCB2	46	50	73	501.8	1257.4	1252.2	1048.8	960.7	1188.6	99	503.8	168.8	368.5	387.6	234.9	416.8	385.9	461.5	246.7	298.1	156.8
	Q93084	Sarcoplasmic/endoplasmic reticulum calcium ATPase 3 OS=Homo sapiens OX=9606 GN=ATP2A3 PE=1 SV=3	>sp|Q93084|AT2A3_HUMAN Sarcoplasmic/endoplasmic reticulum calcium ATPase 3 OS=Homo sapiens OX=9606 GN=ATP2A3 PE=1 SV=3	ATP2A3	44	28	88	183.8	597.5	483.5	465.9	448.6	554.2	152.7	754	293.1	610.2	603.6	340.6	532.6	498.5	653.4	220	345.5	187.7
	Q04446	1,4-alpha-glucan-branching enzyme OS=Homo sapiens OX=9606 GN=GBE1 PE=1 SV=3	>sp|Q04446|GLGB_HUMAN 1,4-alpha-glucan-branching enzyme OS=Homo sapiens OX=9606 GN=GBE1 PE=1 SV=3	GBE1	58	40	136	1577.6	4076.5	3930.8	2935	3104.3	3577.5	464	1332	636.8	1033	1220.6	810.8	829.4	1225.3	1065.6	546.3	942.9	389.1
	P17812	CTP synthase 1 OS=Homo sapiens OX=9606 GN=CTPS1 PE=1 SV=2	>sp|P17812|PYRG1_HUMAN CTP synthase 1 OS=Homo sapiens OX=9606 GN=CTPS1 PE=1 SV=2	CTPS1	61	42	85	745.7	2043.4	1973.6	2063.1	2229.2	2433.3	335.6	971.2	486.6	1024	1113.7	736.6	938.3	1104.7	1062.5	487.4	736.3	349.3
	O95239	Chromosome-associated kinesin KIF4A OS=Homo sapiens OX=9606 GN=KIF4A PE=1 SV=3	>sp|O95239|KIF4A_HUMAN Chromosome-associated kinesin KIF4A OS=Homo sapiens OX=9606 GN=KIF4A PE=1 SV=3	KIF4A	45	49	71	406.5	1092.2	1011.7	1277.3	1146	1421.8	157.1	603.1	206.4	406.4	444.2	233.9	452.9	476.5	533.7	240.8	315.8	165.7
	Q12874	Splicing factor 3A subunit 3 OS=Homo sapiens OX=9606 GN=SF3A3 PE=1 SV=1	>sp|Q12874|SF3A3_HUMAN Splicing factor 3A subunit 3 OS=Homo sapiens OX=9606 GN=SF3A3 PE=1 SV=1	SF3A3	68	37	104	498.2	1300.4	1282.9	1604.7	1527.2	1911.2	245.8	861.1	236.3	482.4	441.1	220.9	762.1	635.3	671.5	288.4	361.2	163.5
	Q66K74	Microtubule-associated protein 1S OS=Homo sapiens OX=9606 GN=MAP1S PE=1 SV=2	>sp|Q66K74|MAP1S_HUMAN Microtubule-associated protein 1S OS=Homo sapiens OX=9606 GN=MAP1S PE=1 SV=2	MAP1S	41	40	75	309.9	895.4	794.9	847.1	795.8	1023.2	159.5	536.8	261.6	376.6	436.9	256.6	500	531.7	533.4	207	303	152.3
	Q15021	Condensin complex subunit 1 OS=Homo sapiens OX=9606 GN=NCAPD2 PE=1 SV=3	>sp|Q15021|CND1_HUMAN Condensin complex subunit 1 OS=Homo sapiens OX=9606 GN=NCAPD2 PE=1 SV=3	NCAPD2	37	45	86	535.6	1363.3	1386.7	1760.8	1656.6	2042.7	151.3	691.9	267.7	565	589.7	358.7	581.2	540.6	709.7	379.1	396.8	284.2
	Q9H4A4	Aminopeptidase B OS=Homo sapiens OX=9606 GN=RNPEP PE=1 SV=2	>sp|Q9H4A4|AMPB_HUMAN Aminopeptidase B OS=Homo sapiens OX=9606 GN=RNPEP PE=1 SV=2	RNPEP	58	39	76	740	1621.8	1788.1	2141.1	1815.6	2413	166.3	598.6	183.4	378.2	466.5	237.8	424.9	554.3	453.2	291.1	311.8	182.4
	Q96T58	Msx2-interacting protein OS=Homo sapiens OX=9606 GN=SPEN PE=1 SV=1	>sp|Q96T58|MINT_HUMAN Msx2-interacting protein OS=Homo sapiens OX=9606 GN=SPEN PE=1 SV=1	SPEN	19	56	67	102.6	317.7	311.3	364.4	346.1	421.7	105.4	328.2	148.7	221.4	206.8	122.8	240.6	269.6	305.7	109.2	139.2	55
	Q9H583	HEAT repeat-containing protein 1 OS=Homo sapiens OX=9606 GN=HEATR1 PE=1 SV=3	>sp|Q9H583|HEAT1_HUMAN HEAT repeat-containing protein 1 OS=Homo sapiens OX=9606 GN=HEATR1 PE=1 SV=3	HEATR1	25	47	69	245.1	541.7	679.8	824	760.9	918.8	154.7	504.8	207.3	457.6	444	287.6	339.4	379.7	333.4	253.6	303.5	178.6
	P11215	Integrin alpha-M OS=Homo sapiens OX=9606 GN=ITGAM PE=1 SV=2	>sp|P11215|ITAM_HUMAN Integrin alpha-M OS=Homo sapiens OX=9606 GN=ITGAM PE=1 SV=2	ITGAM	41	42	76	382.9	1115.7	980.4	1141.2	1051.8	1325.7	253.3	1074.2	303.7	626.3	622.9	307.1	894.6	779.7	1098.5	355.4	399.6	247.4
	Q9Y3F4	Serine-threonine kinase receptor-associated protein OS=Homo sapiens OX=9606 GN=STRAP PE=1 SV=1	>sp|Q9Y3F4|STRAP_HUMAN Serine-threonine kinase receptor-associated protein OS=Homo sapiens OX=9606 GN=STRAP PE=1 SV=1	STRAP	83	30	93	752.4	1728.3	1719.7	2264.9	2085	2727	165.5	727.6	188.7	464.9	538.1	221.9	513.9	479.6	631.5	353.1	383.4	219.5
	O95782	AP-2 complex subunit alpha-1 OS=Homo sapiens OX=9606 GN=AP2A1 PE=1 SV=3	>sp|O95782|AP2A1_HUMAN AP-2 complex subunit alpha-1 OS=Homo sapiens OX=9606 GN=AP2A1 PE=1 SV=3	AP2A1	46	30	78	431.7	1151.3	1162.3	1189.2	1018	1398.2	104.4	612.9	183.7	308	323.5	189	479.6	336.3	495.9	221.8	183.7	155.5
	P09622	Dihydrolipoyl dehydrogenase, mitochondrial OS=Homo sapiens OX=9606 GN=DLD PE=1 SV=2	>sp|P09622|DLDH_HUMAN Dihydrolipoyl dehydrogenase, mitochondrial OS=Homo sapiens OX=9606 GN=DLD PE=1 SV=2	DLD	68	35	106	437.6	1260.5	1182.8	1403.5	1348.8	1670.5	527.2	2039.5	883.8	1587.4	1479.4	963.9	1977.4	1778.1	2245.5	806.3	1032.6	615.3
	P46087	Probable 28S rRNA (cytosine(4447)-C(5))-methyltransferase OS=Homo sapiens OX=9606 GN=NOP2 PE=1 SV=2	>sp|P46087|NOP2_HUMAN Probable 28S rRNA (cytosine(4447)-C(5))-methyltransferase OS=Homo sapiens OX=9606 GN=NOP2 PE=1 SV=2	NOP2	52	45	102	591.6	1699.9	1601.4	2516.4	1992.4	3036.2	384.1	2783.4	631.6	1065.1	1058.1	567.1	1156.4	1250.7	1627.6	562.2	721.9	372.3
	O60885	Bromodomain-containing protein 4 OS=Homo sapiens OX=9606 GN=BRD4 PE=1 SV=2	>sp|O60885|BRD4_HUMAN Bromodomain-containing protein 4 OS=Homo sapiens OX=9606 GN=BRD4 PE=1 SV=2	BRD4	31	35	82	261.3	789.8	695.9	829.5	816.7	944.2	188.5	695.7	319.9	298.7	333.6	187	494.5	557.2	647.3	163.5	216.4	99.8
	A0FGR8	Extended synaptotagmin-2 OS=Homo sapiens OX=9606 GN=ESYT2 PE=1 SV=1	>sp|A0FGR8|ESYT2_HUMAN Extended synaptotagmin-2 OS=Homo sapiens OX=9606 GN=ESYT2 PE=1 SV=1	ESYT2	46	38	67	216	606.4	576.9	594.4	533.1	722.6	180.6	681.5	265.4	401.7	405.7	228.9	538.9	560.6	643.9	221.6	308.5	166.8
	Q8TEQ6	Gem-associated protein 5 OS=Homo sapiens OX=9606 GN=GEMIN5 PE=1 SV=3	>sp|Q8TEQ6|GEMI5_HUMAN Gem-associated protein 5 OS=Homo sapiens OX=9606 GN=GEMIN5 PE=1 SV=3	GEMIN5	40	49	83	420.2	1036.1	1076.3	1329.8	1343	1581.4	180	609.4	248	553.6	587.5	350.5	419.2	507.5	503.8	310.8	432.6	211.2
	Q9UNH7	Sorting nexin-6 OS=Homo sapiens OX=9606 GN=SNX6 PE=1 SV=1	>sp|Q9UNH7|SNX6_HUMAN Sorting nexin-6 OS=Homo sapiens OX=9606 GN=SNX6 PE=1 SV=1	SNX6	65	36	92	394.1	1236.3	1077.2	1249.9	1214.3	1556.4	189.5	740	334.4	617.2	627	407.6	692.3	548.6	751.6	324.8	439.8	241.4
	P12236	ADP/ATP translocase 3 OS=Homo sapiens OX=9606 GN=SLC25A6 PE=1 SV=4	>sp|P12236|ADT3_HUMAN ADP/ATP translocase 3 OS=Homo sapiens OX=9606 GN=SLC25A6 PE=1 SV=4	SLC25A6	71	16	156	316.7	805.5	802.4	906.9	957.5	1091.5	436.4	935.8	305.7	722.3	703.8	389.5	654	1100.8	792.7	370.9	579.1	237.8
	Q8WWM7	Ataxin-2-like protein OS=Homo sapiens OX=9606 GN=ATXN2L PE=1 SV=2	>sp|Q8WWM7|ATX2L_HUMAN Ataxin-2-like protein OS=Homo sapiens OX=9606 GN=ATXN2L PE=1 SV=2	ATXN2L	42	46	78	173.2	559.7	472	538.6	516.8	649.6	37	194.3	98.8	113.8	139.6	76.7	132.5	140.2	173.4	66	90.3	44.9
	O14980	Exportin-1 OS=Homo sapiens OX=9606 GN=XPO1 PE=1 SV=1	>sp|O14980|XPO1_HUMAN Exportin-1 OS=Homo sapiens OX=9606 GN=XPO1 PE=1 SV=1	XPO1	39	42	88	562.3	1415.1	1484.3	1622.5	1621.8	1837.5	231.6	752.7	294.3	544.7	639.3	352.8	499.2	599.5	569.6	318.8	419.9	200.8
	P14317	Hematopoietic lineage cell-specific protein OS=Homo sapiens OX=9606 GN=HCLS1 PE=1 SV=3	>sp|P14317|HCLS1_HUMAN Hematopoietic lineage cell-specific protein OS=Homo sapiens OX=9606 GN=HCLS1 PE=1 SV=3	HCLS1	57	39	110	869.4	2183.4	2184.3	2814.2	2890.9	3448.2	142	434.3	135.1	61	135.5	22	196.5	238.7	263	35.6	78	5.5
	Q9BVJ6	U3 small nucleolar RNA-associated protein 14 homolog A OS=Homo sapiens OX=9606 GN=UTP14A PE=1 SV=1	>sp|Q9BVJ6|UT14A_HUMAN U3 small nucleolar RNA-associated protein 14 homolog A OS=Homo sapiens OX=9606 GN=UTP14A PE=1 SV=1	UTP14A	60	47	66	315.4	774.6	766.4	1148	1030.1	1353.8	63	373.7	89.3	183.2	200.5	82.8	138.7	157.2	217.6	114.7	158.3	73.4
	Q12789	General transcription factor 3C polypeptide 1 OS=Homo sapiens OX=9606 GN=GTF3C1 PE=1 SV=4	>sp|Q12789|TF3C1_HUMAN General transcription factor 3C polypeptide 1 OS=Homo sapiens OX=9606 GN=GTF3C1 PE=1 SV=4	GTF3C1	29	49	66	146.8	476.4	437	483	483.3	561.3	120.5	498	184.1	333.8	388.4	244	334.3	380	394.5	200.9	271.2	164.8
	Q8N257	Histone H2B type 3-B OS=Homo sapiens OX=9606 GN=H2BC26 PE=1 SV=3	>sp|Q8N257|H2B3B_HUMAN Histone H2B type 3-B OS=Homo sapiens OX=9606 GN=H2BC26 PE=1 SV=3	H2BC26	82	2	1054	14.2	46.4	30	33	27.4	38.1	6.1	88.2	34.4	53.4	50.1	32.9	51.8	40	78.7	27	39.1	25.5
	O95071	E3 ubiquitin-protein ligase UBR5 OS=Homo sapiens OX=9606 GN=UBR5 PE=1 SV=2	>sp|O95071|UBR5_HUMAN E3 ubiquitin-protein ligase UBR5 OS=Homo sapiens OX=9606 GN=UBR5 PE=1 SV=2	UBR5	22	52	66	186.2	579.2	521.7	698.1	603.6	788	137.2	520.7	208.6	374	381.1	260.6	405.6	367.8	486.4	206.9	274.9	162
	Q9BZZ5	Apoptosis inhibitor 5 OS=Homo sapiens OX=9606 GN=API5 PE=1 SV=3	>sp|Q9BZZ5|API5_HUMAN Apoptosis inhibitor 5 OS=Homo sapiens OX=9606 GN=API5 PE=1 SV=3	API5	62	38	82	635.8	1487.6	1706.2	1714.1	1435.9	2009.7	212.4	840.2	221.8	174.2	193.6	72.4	445.6	459.9	527	124.7	147.3	46.6
	Q06830	Peroxiredoxin-1 OS=Homo sapiens OX=9606 GN=PRDX1 PE=1 SV=1	>sp|Q06830|PRDX1_HUMAN Peroxiredoxin-1 OS=Homo sapiens OX=9606 GN=PRDX1 PE=1 SV=1	PRDX1	95	25	150	1328.9	3526	3559.1	2717.8	2579.6	3146.8	264.6	977.2	400.1	507.1	520.7	259	684.7	625.5	817.8	263.1	326.6	158
	P12004	Proliferating cell nuclear antigen OS=Homo sapiens OX=9606 GN=PCNA PE=1 SV=1	>sp|P12004|PCNA_HUMAN Proliferating cell nuclear antigen OS=Homo sapiens OX=9606 GN=PCNA PE=1 SV=1	PCNA	98	27	153	761.1	2359.4	2030.8	2180.2	2690.8	2625.4	221.4	1015.2	553.4	769.2	876.8	530.7	934.6	620.3	1003.2	380.7	558	314.2
	Q14157	Ubiquitin-associated protein 2-like OS=Homo sapiens OX=9606 GN=UBAP2L PE=1 SV=2	>sp|Q14157|UBP2L_HUMAN Ubiquitin-associated protein 2-like OS=Homo sapiens OX=9606 GN=UBAP2L PE=1 SV=2	UBAP2L	41	36	80	812.9	2296.1	2119.7	2298	1948.4	2784.2	172.5	843.8	209.4	406.9	467.7	187.8	426.9	468.5	625.8	252.9	286.9	164.1
	Q7Z6P3	Ras-related protein Rab-44 OS=Homo sapiens OX=9606 GN=RAB44 PE=1 SV=4	>sp|Q7Z6P3|RAB44_HUMAN Ras-related protein Rab-44 OS=Homo sapiens OX=9606 GN=RAB44 PE=1 SV=4	RAB44	49	40	67	353	937.8	896.9	779.2	706.9	941.9	127.4	564.4	163.2	252.8	254.2	124.3	375	296.6	392.9	194.6	221.8	122.6
	Q96I99	Succinate--CoA ligase [GDP-forming] subunit beta, mitochondrial OS=Homo sapiens OX=9606 GN=SUCLG2 PE=1 SV=2	>sp|Q96I99|SUCB2_HUMAN Succinate--CoA ligase [GDP-forming] subunit beta, mitochondrial OS=Homo sapiens OX=9606 GN=SUCLG2 PE=1 SV=2	SUCLG2	68	34	99	300.9	879.4	796.2	931.6	880.6	1122.5	307.3	1620.2	421.9	1006.7	918	459.6	1156.4	748.6	1331	558.8	599.2	429.2
	P30876	DNA-directed RNA polymerase II subunit RPB2 OS=Homo sapiens OX=9606 GN=POLR2B PE=1 SV=1	>sp|P30876|RPB2_HUMAN DNA-directed RNA polymerase II subunit RPB2 OS=Homo sapiens OX=9606 GN=POLR2B PE=1 SV=1	POLR2B	49	48	79	234.2	671.4	631.9	629.4	608.2	752.1	106.1	452.9	184.7	228.6	246.1	143.1	353.2	317.6	427.2	121.2	167.7	95.6
	P02787	Serotransferrin OS=Homo sapiens OX=9606 GN=TF PE=1 SV=3	>sp|P02787|TRFE_HUMAN Serotransferrin OS=Homo sapiens OX=9606 GN=TF PE=1 SV=3	TF	62	43	69	344.7	1025.2	1016	783	677.6	867.6	111.8	473.3	205.5	732.2	619.8	373.3	352.3	323.9	447.8	361.4	488.3	294
	Q8N201	Integrator complex subunit 1 OS=Homo sapiens OX=9606 GN=INTS1 PE=1 SV=2	>sp|Q8N201|INT1_HUMAN Integrator complex subunit 1 OS=Homo sapiens OX=9606 GN=INTS1 PE=1 SV=2	INTS1	26	51	66	103	287.1	284.7	302.1	272.6	352.4	72	285	105.5	227.7	211.5	127.1	248.3	220.7	246.5	131.7	133	87.7
	Q14258	E3 ubiquitin/ISG15 ligase TRIM25 OS=Homo sapiens OX=9606 GN=TRIM25 PE=1 SV=2	>sp|Q14258|TRI25_HUMAN E3 ubiquitin/ISG15 ligase TRIM25 OS=Homo sapiens OX=9606 GN=TRIM25 PE=1 SV=2	TRIM25	59	38	84	432.5	1142.4	1107.5	1278.3	1361.3	1517	194.5	611	250	525.5	624	377.9	446.8	582.3	517.5	311.9	495.6	222.3
	Q13310	Polyadenylate-binding protein 4 OS=Homo sapiens OX=9606 GN=PABPC4 PE=1 SV=1	>sp|Q13310|PABP4_HUMAN Polyadenylate-binding protein 4 OS=Homo sapiens OX=9606 GN=PABPC4 PE=1 SV=1	PABPC4	44	24	123	293.9	924.1	785.7	992.1	924.5	1174.4	173.7	587.4	263.7	558.3	553.2	352.1	484.5	507.8	560.4	269.3	416.5	193.2
	O75694	Nuclear pore complex protein Nup155 OS=Homo sapiens OX=9606 GN=NUP155 PE=1 SV=1	>sp|O75694|NU155_HUMAN Nuclear pore complex protein Nup155 OS=Homo sapiens OX=9606 GN=NUP155 PE=1 SV=1	NUP155	36	41	74	303.2	743.4	803.4	819.7	748.4	1018.6	197.1	798.8	318.8	691	618.6	375.9	617.4	547.5	649.9	374	414.8	269.2
	Q5UIP0	Telomere-associated protein RIF1 OS=Homo sapiens OX=9606 GN=RIF1 PE=1 SV=2	>sp|Q5UIP0|RIF1_HUMAN Telomere-associated protein RIF1 OS=Homo sapiens OX=9606 GN=RIF1 PE=1 SV=2	RIF1	22	49	72	377.7	1014.2	1012.2	1192	1059.6	1391.7	219.2	649.1	258.3	407	412.6	241.2	493.1	459.5	512.9	212.2	307.2	146.1
	P55795	Heterogeneous nuclear ribonucleoprotein H2 OS=Homo sapiens OX=9606 GN=HNRNPH2 PE=1 SV=1	>sp|P55795|HNRH2_HUMAN Heterogeneous nuclear ribonucleoprotein H2 OS=Homo sapiens OX=9606 GN=HNRNPH2 PE=1 SV=1	HNRNPH2	62	17	193	63.1	118.7	131.1	107.3	152.8	148.2	63.8	121.7	48.6	96.7	96.5	49.5	89.2	93.7	99.7	58.8	77.3	39.7
	P17980	26S proteasome regulatory subunit 6A OS=Homo sapiens OX=9606 GN=PSMC3 PE=1 SV=3	>sp|P17980|PRS6A_HUMAN 26S proteasome regulatory subunit 6A OS=Homo sapiens OX=9606 GN=PSMC3 PE=1 SV=3	PSMC3	70	36	115	401.3	1209.1	1085.3	1212.6	1247.9	1486	130.4	908.2	211.1	596	602.7	271.1	598.2	316.1	780	407.1	400.3	317.1
	Q70J99	Protein unc-13 homolog D OS=Homo sapiens OX=9606 GN=UNC13D PE=1 SV=1	>sp|Q70J99|UN13D_HUMAN Protein unc-13 homolog D OS=Homo sapiens OX=9606 GN=UNC13D PE=1 SV=1	UNC13D	46	41	85	392.1	1029.7	1036.9	701.3	622	785.6	152.8	562.9	276.4	447.2	412.6	306.9	421.9	410.8	532.8	238.9	288.8	181.9
	P18858	DNA ligase 1 OS=Homo sapiens OX=9606 GN=LIG1 PE=1 SV=1	>sp|P18858|DNLI1_HUMAN DNA ligase 1 OS=Homo sapiens OX=9606 GN=LIG1 PE=1 SV=1	LIG1	57	45	83	255.7	685.1	643.8	831.5	827.7	996.7	193.2	756.5	302.2	521	650.8	317.9	520.5	503.1	659.1	294.7	453.8	257
	Q16658	Fascin OS=Homo sapiens OX=9606 GN=FSCN1 PE=1 SV=3	>sp|Q16658|FSCN1_HUMAN Fascin OS=Homo sapiens OX=9606 GN=FSCN1 PE=1 SV=3	FSCN1	75	43	103	790.6	1833	1913.6	2312.9	2234.8	2721.4	254.2	743.8	297.8	442.7	523.2	266.4	505.7	655.4	580.4	250.1	405.5	144.7
	Q9UJS0	Electrogenic aspartate/glutamate antiporter SLC25A13, mitochondrial OS=Homo sapiens OX=9606 GN=SLC25A13 PE=1 SV=2	>sp|Q9UJS0|S2513_HUMAN Electrogenic aspartate/glutamate antiporter SLC25A13, mitochondrial OS=Homo sapiens OX=9606 GN=SLC25A13 PE=1 SV=2	SLC25A13	58	28	103	341.8	918.5	973.3	1102.3	1131.9	1268.2	454.2	1690.6	633.6	1391.3	1237.5	793.6	1243.6	1318.7	1425.8	674.8	871.1	509.2
	Q9Y2W1	Thyroid hormone receptor-associated protein 3 OS=Homo sapiens OX=9606 GN=THRAP3 PE=1 SV=2	>sp|Q9Y2W1|TR150_HUMAN Thyroid hormone receptor-associated protein 3 OS=Homo sapiens OX=9606 GN=THRAP3 PE=1 SV=2	THRAP3	41	55	120	334.1	898.5	905.2	1008.3	973.5	1136.1	305.1	968.3	447.9	404.1	372.3	241.7	751.6	655.6	902.2	190.5	255.7	120.1
	P25098	Beta-adrenergic receptor kinase 1 OS=Homo sapiens OX=9606 GN=GRK2 PE=1 SV=2	>sp|P25098|ARBK1_HUMAN Beta-adrenergic receptor kinase 1 OS=Homo sapiens OX=9606 GN=GRK2 PE=1 SV=2	GRK2	63	35	81	367.4	853.8	879.2	760.5	726.4	867.2	119	371.4	165.4	319	327.7	176.7	234	332.4	301.8	157	249.5	111.9
	Q9UJZ1	Stomatin-like protein 2, mitochondrial OS=Homo sapiens OX=9606 GN=STOML2 PE=1 SV=1	>sp|Q9UJZ1|STML2_HUMAN Stomatin-like protein 2, mitochondrial OS=Homo sapiens OX=9606 GN=STOML2 PE=1 SV=1	STOML2	80	33	109	221.3	644.3	571.4	631.6	578.3	819.6	251.7	1024	595	719.2	823.6	675.2	807.2	669.3	930.3	435.6	491.5	358.9
	Q9UMS4	Pre-mRNA-processing factor 19 OS=Homo sapiens OX=9606 GN=PRPF19 PE=1 SV=1	>sp|Q9UMS4|PRP19_HUMAN Pre-mRNA-processing factor 19 OS=Homo sapiens OX=9606 GN=PRPF19 PE=1 SV=1	PRPF19	64	34	109	523.4	1385.6	1338.6	1597.1	1421.1	1896.2	191.8	1080	318.8	373.2	425	248.2	820.1	567.9	798.4	302	272.7	200.8
	P49750	YLP motif-containing protein 1 OS=Homo sapiens OX=9606 GN=YLPM1 PE=1 SV=4	>sp|P49750|YLPM1_HUMAN YLP motif-containing protein 1 OS=Homo sapiens OX=9606 GN=YLPM1 PE=1 SV=4	YLPM1	28	55	85	530.9	1582.9	1472	1455.8	1249.2	1699.5	179.1	1186.5	333.1	284.7	305.9	143.7	777.5	499.4	802.9	203	190.8	137.4
	P41240	Tyrosine-protein kinase CSK OS=Homo sapiens OX=9606 GN=CSK PE=1 SV=1	>sp|P41240|CSK_HUMAN Tyrosine-protein kinase CSK OS=Homo sapiens OX=9606 GN=CSK PE=1 SV=1	CSK	75	33	72	556.6	1370.5	1392.3	1382.5	1285.2	1527.7	185.8	694.8	290.9	749.8	743.8	442.3	582	628.3	692.4	394.3	527.9	273.8
	P26641	Elongation factor 1-gamma OS=Homo sapiens OX=9606 GN=EEF1G PE=1 SV=3	>sp|P26641|EF1G_HUMAN Elongation factor 1-gamma OS=Homo sapiens OX=9606 GN=EEF1G PE=1 SV=3	EEF1G	55	32	161	769.7	2227.1	2143.5	2378	2332.6	2833.4	220.4	1027.6	460.6	593.4	625	368.4	753.6	696.3	829.7	289.9	380.7	183.5
	Q99615	DnaJ homolog subfamily C member 7 OS=Homo sapiens OX=9606 GN=DNAJC7 PE=1 SV=2	>sp|Q99615|DNJC7_HUMAN DnaJ homolog subfamily C member 7 OS=Homo sapiens OX=9606 GN=DNAJC7 PE=1 SV=2	DNAJC7	72	42	105	506.2	1298	1280.3	1610	1530.5	1865.7	217.5	738.5	278.1	519.6	557.1	314	506.1	566.6	671.7	284.7	389.4	205.6
	Q99613	Eukaryotic translation initiation factor 3 subunit C OS=Homo sapiens OX=9606 GN=EIF3C PE=1 SV=1	>sp|Q99613|EIF3C_HUMAN Eukaryotic translation initiation factor 3 subunit C OS=Homo sapiens OX=9606 GN=EIF3C PE=1 SV=1	EIF3C	45	47	100	723	1936.8	1793.3	2116.1	1820	2600.4	133.5	581.1	140	308.4	354.8	149.2	391.8	374.4	452.7	234.5	296.2	147.5
	P52888	Thimet oligopeptidase OS=Homo sapiens OX=9606 GN=THOP1 PE=1 SV=2	>sp|P52888|THOP1_HUMAN Thimet oligopeptidase OS=Homo sapiens OX=9606 GN=THOP1 PE=1 SV=2	THOP1	63	46	100	606.5	1676.9	1646.5	2030.3	2131.9	2404.5	187.6	704.2	311.2	401.4	477.1	325.9	509	537	585.8	250.1	300	180.1
	O14646	Chromodomain-helicase-DNA-binding protein 1 OS=Homo sapiens OX=9606 GN=CHD1 PE=1 SV=2	>sp|O14646|CHD1_HUMAN Chromodomain-helicase-DNA-binding protein 1 OS=Homo sapiens OX=9606 GN=CHD1 PE=1 SV=2	CHD1	32	42	66	131.7	400.2	339.2	463.7	442.9	563.9	99.7	513.1	165.9	366.3	374.8	198.1	278.1	327.9	425.7	192.8	255.7	162.6
	P48444	Coatomer subunit delta OS=Homo sapiens OX=9606 GN=ARCN1 PE=1 SV=1	>sp|P48444|COPD_HUMAN Coatomer subunit delta OS=Homo sapiens OX=9606 GN=ARCN1 PE=1 SV=1	ARCN1	63	39	102	458.3	1278	1216.8	1190.9	1205.9	1433.7	154.2	625.9	238.2	470.2	470.3	286.7	541.5	473.8	589.1	253.5	343.5	200.6
	P23786	Carnitine O-palmitoyltransferase 2, mitochondrial OS=Homo sapiens OX=9606 GN=CPT2 PE=1 SV=2	>sp|P23786|CPT2_HUMAN Carnitine O-palmitoyltransferase 2, mitochondrial OS=Homo sapiens OX=9606 GN=CPT2 PE=1 SV=2	CPT2	59	41	79	289.2	819.9	758.2	802	775.6	942.3	270.9	1030.1	379.6	565.5	521.1	317	826.6	854.3	985	290.6	366	235.1
	P26639	Threonine--tRNA ligase 1, cytoplasmic OS=Homo sapiens OX=9606 GN=TARS1 PE=1 SV=3	>sp|P26639|SYTC_HUMAN Threonine--tRNA ligase 1, cytoplasmic OS=Homo sapiens OX=9606 GN=TARS1 PE=1 SV=3	TARS1	53	38	93	479.4	1297.5	1304.8	1503.8	1503.8	1736.6	162.3	673.6	252.1	531.2	544.5	341.8	485.1	434.8	542.2	317.6	401.9	205.3
	O75179	Ankyrin repeat domain-containing protein 17 OS=Homo sapiens OX=9606 GN=ANKRD17 PE=1 SV=3	>sp|O75179|ANR17_HUMAN Ankyrin repeat domain-containing protein 17 OS=Homo sapiens OX=9606 GN=ANKRD17 PE=1 SV=3	ANKRD17	23	29	68	119.9	329.5	295.6	195	174.8	226.4	20.6	69.6	35.4	52.4	62.1	34	51.4	56.1	56.3	23.2	41.6	18.5
	Q9HCC0	Methylcrotonoyl-CoA carboxylase beta chain, mitochondrial OS=Homo sapiens OX=9606 GN=MCCC2 PE=1 SV=1	>sp|Q9HCC0|MCCB_HUMAN Methylcrotonoyl-CoA carboxylase beta chain, mitochondrial OS=Homo sapiens OX=9606 GN=MCCC2 PE=1 SV=1	MCCC2	69	39	68	258.4	813.6	690.8	683	708.2	824	285	1255.6	467.5	847.4	776.5	492.1	1007.4	693.5	1093.5	494.1	522.6	390.2
	Q9NY33	Dipeptidyl peptidase 3 OS=Homo sapiens OX=9606 GN=DPP3 PE=1 SV=2	>sp|Q9NY33|DPP3_HUMAN Dipeptidyl peptidase 3 OS=Homo sapiens OX=9606 GN=DPP3 PE=1 SV=2	DPP3	55	40	92	680.2	1636.8	1702.8	1904.5	1724.1	2224.5	149.9	480.6	187.2	240.3	276.7	138.8	357.3	378.3	362.5	138.5	219.9	85.9
	P55809	Succinyl-CoA:3-ketoacid coenzyme A transferase 1, mitochondrial OS=Homo sapiens OX=9606 GN=OXCT1 PE=1 SV=1	>sp|P55809|SCOT1_HUMAN Succinyl-CoA:3-ketoacid coenzyme A transferase 1, mitochondrial OS=Homo sapiens OX=9606 GN=OXCT1 PE=1 SV=1	OXCT1	68	33	73	272.5	762.1	741.1	705	689.6	881.6	162.7	980.6	312.4	878.1	833.1	435.4	753.5	550.8	848.6	424.2	514.8	308.9
	P62937	Peptidyl-prolyl cis-trans isomerase A OS=Homo sapiens OX=9606 GN=PPIA PE=1 SV=2	>sp|P62937|PPIA_HUMAN Peptidyl-prolyl cis-trans isomerase A OS=Homo sapiens OX=9606 GN=PPIA PE=1 SV=2	PPIA	96	18	359	1696.3	6655.6	5341.5	5616.2	7006.1	6161.7	520.4	3570.5	1625.1	1354.5	1622.2	750.8	2171.4	1406.2	2761.7	683.3	982.7	488.4
	P98171	Rho GTPase-activating protein 4 OS=Homo sapiens OX=9606 GN=ARHGAP4 PE=1 SV=2	>sp|P98171|RHG04_HUMAN Rho GTPase-activating protein 4 OS=Homo sapiens OX=9606 GN=ARHGAP4 PE=1 SV=2	ARHGAP4	50	46	74	346.6	1151.4	990.8	1089.3	945.7	1321.7	173.4	744.6	290	650.4	667.6	456.1	683.4	538.3	704.7	372.4	466.4	282.1
	P08240	Signal recognition particle receptor subunit alpha OS=Homo sapiens OX=9606 GN=SRPRA PE=1 SV=2	>sp|P08240|SRPRA_HUMAN Signal recognition particle receptor subunit alpha OS=Homo sapiens OX=9606 GN=SRPRA PE=1 SV=2	SRPRA	63	39	73	331.9	1000.1	960.8	744.4	756.3	930.6	227.9	867.8	305.7	714.4	771.4	398.5	580.6	564.3	702.8	403.9	470.5	301.7
	P42167	Lamina-associated polypeptide 2, isoforms beta/gamma OS=Homo sapiens OX=9606 GN=TMPO PE=1 SV=2	>sp|P42167|LAP2B_HUMAN Lamina-associated polypeptide 2, isoforms beta/gamma OS=Homo sapiens OX=9606 GN=TMPO PE=1 SV=2	TMPO	63	21	103	209.8	749.8	644.2	652	612.2	812.7	271.1	1030.7	537	597.6	637.1	359.6	582.4	648.6	806.1	307	475.2	187.7
	Q96K76	Ubiquitin carboxyl-terminal hydrolase 47 OS=Homo sapiens OX=9606 GN=USP47 PE=1 SV=3	>sp|Q96K76|UBP47_HUMAN Ubiquitin carboxyl-terminal hydrolase 47 OS=Homo sapiens OX=9606 GN=USP47 PE=1 SV=3	USP47	33	47	61	319.7	1002.8	969.8	948.2	923.6	1110.4	173.1	593.4	241	529	547.4	357.1	544.6	649.6	584.7	270.2	377.6	191
	P17480	Nucleolar transcription factor 1 OS=Homo sapiens OX=9606 GN=UBTF PE=1 SV=1	>sp|P17480|UBF1_HUMAN Nucleolar transcription factor 1 OS=Homo sapiens OX=9606 GN=UBTF PE=1 SV=1	UBTF	48	48	80	105.7	349.6	310.1	377.2	350.6	447	81.5	482.4	157.9	371.4	365.1	184	336.5	248.5	403.7	185.9	231.6	135
	O43175	D-3-phosphoglycerate dehydrogenase OS=Homo sapiens OX=9606 GN=PHGDH PE=1 SV=4	>sp|O43175|SERA_HUMAN D-3-phosphoglycerate dehydrogenase OS=Homo sapiens OX=9606 GN=PHGDH PE=1 SV=4	PHGDH	54	33	76	86.1	275.3	274.2	377.1	358.4	463.2	105.6	591.5	224.3	508	511.1	336.7	411.1	332.2	485	289.1	386.1	242.3
	Q9UBW5	Bridging integrator 2 OS=Homo sapiens OX=9606 GN=BIN2 PE=1 SV=3	>sp|Q9UBW5|BIN2_HUMAN Bridging integrator 2 OS=Homo sapiens OX=9606 GN=BIN2 PE=1 SV=3	BIN2	65	33	58	245.9	650.1	621.6	762.2	633.6	921.3	56.6	270.5	121.1	137	171.7	122	272.3	184.8	247.6	107.4	111.6	76.7
	Q8IX01	SURP and G-patch domain-containing protein 2 OS=Homo sapiens OX=9606 GN=SUGP2 PE=1 SV=2	>sp|Q8IX01|SUGP2_HUMAN SURP and G-patch domain-containing protein 2 OS=Homo sapiens OX=9606 GN=SUGP2 PE=1 SV=2	SUGP2	48	48	67	309.2	765.6	736.9	891.2	819	1037	145.4	530.1	156.9	292.1	300.7	153.8	346.4	436.1	448.9	180.6	248.8	123.9
	Q92556	Engulfment and cell motility protein 1 OS=Homo sapiens OX=9606 GN=ELMO1 PE=1 SV=2	>sp|Q92556|ELMO1_HUMAN Engulfment and cell motility protein 1 OS=Homo sapiens OX=9606 GN=ELMO1 PE=1 SV=2	ELMO1	57	33	79	332.4	921.8	851.1	927.1	911.4	1086.9	192.3	703.6	282.5	641	663.8	391.6	551.4	556.6	699	343.7	496.2	252.4
	Q9BXJ9	N-alpha-acetyltransferase 15, NatA auxiliary subunit OS=Homo sapiens OX=9606 GN=NAA15 PE=1 SV=1	>sp|Q9BXJ9|NAA15_HUMAN N-alpha-acetyltransferase 15, NatA auxiliary subunit OS=Homo sapiens OX=9606 GN=NAA15 PE=1 SV=1	NAA15	46	42	74	521.3	1296.5	1385.6	880.9	820.8	1000.4	64.1	195.2	70.2	146.4	138.3	85.7	109.1	156.6	123	80.4	109.1	44
	O00203	AP-3 complex subunit beta-1 OS=Homo sapiens OX=9606 GN=AP3B1 PE=1 SV=3	>sp|O00203|AP3B1_HUMAN AP-3 complex subunit beta-1 OS=Homo sapiens OX=9606 GN=AP3B1 PE=1 SV=3	AP3B1	43	46	77	664	1648.9	1671.4	1886.5	1716.8	2180.9	273.2	868.5	288	766.8	780.9	483.8	705	767	738.9	469.3	592	285.2
	P04844	Dolichyl-diphosphooligosaccharide--protein glycosyltransferase subunit 2 OS=Homo sapiens OX=9606 GN=RPN2 PE=1 SV=3	>sp|P04844|RPN2_HUMAN Dolichyl-diphosphooligosaccharide--protein glycosyltransferase subunit 2 OS=Homo sapiens OX=9606 GN=RPN2 PE=1 SV=3	RPN2	63	32	75	446.2	1016.8	1161.5	1083.4	987.6	1269.2	273.4	1062.6	471	946.7	982.3	654.4	793.6	960.3	891.2	519.3	641.5	376.3
	Q16555	Dihydropyrimidinase-related protein 2 OS=Homo sapiens OX=9606 GN=DPYSL2 PE=1 SV=1	>sp|Q16555|DPYL2_HUMAN Dihydropyrimidinase-related protein 2 OS=Homo sapiens OX=9606 GN=DPYSL2 PE=1 SV=1	DPYSL2	68	33	88	577.5	1642.5	1508.5	1766.9	1838.4	2197.6	208.1	1001.6	472.4	403.9	451.5	266.7	760.2	618.8	859.1	213.5	258.2	163.1
	Q9NW13	RNA-binding protein 28 OS=Homo sapiens OX=9606 GN=RBM28 PE=1 SV=3	>sp|Q9NW13|RBM28_HUMAN RNA-binding protein 28 OS=Homo sapiens OX=9606 GN=RBM28 PE=1 SV=3	RBM28	50	44	66	388.6	1041.4	1067.7	1274.9	1087.9	1441	202	1244.8	347.1	653.5	662.8	355.5	562	527.1	741.2	384.4	477.5	277
	Q14978	Nucleolar and coiled-body phosphoprotein 1 OS=Homo sapiens OX=9606 GN=NOLC1 PE=1 SV=2	>sp|Q14978|NOLC1_HUMAN Nucleolar and coiled-body phosphoprotein 1 OS=Homo sapiens OX=9606 GN=NOLC1 PE=1 SV=2	NOLC1	43	50	151	973.9	2807.4	2624	3199.2	3024	3722.1	610.3	2550.8	966.1	1402.5	1325	807.2	1541.2	1552.5	1867.1	694.6	1069.7	508.5
	Q96G46	tRNA-dihydrouridine(47) synthase [NAD(P)(+)]-like OS=Homo sapiens OX=9606 GN=DUS3L PE=1 SV=2	>sp|Q96G46|DUS3L_HUMAN tRNA-dihydrouridine(47) synthase [NAD(P)(+)]-like OS=Homo sapiens OX=9606 GN=DUS3L PE=1 SV=2	DUS3L	60	41	69	335.4	946.8	922.3	1028.4	893.3	1242.6	139.2	603.9	223.6	438.1	449.1	242.3	466.5	330.1	546.5	268.7	325.2	223.3
	O95602	DNA-directed RNA polymerase I subunit RPA1 OS=Homo sapiens OX=9606 GN=POLR1A PE=1 SV=2	>sp|O95602|RPA1_HUMAN DNA-directed RNA polymerase I subunit RPA1 OS=Homo sapiens OX=9606 GN=POLR1A PE=1 SV=2	POLR1A	33	46	61	118.7	318.7	326.5	385.2	412.5	465.9	30.2	113.8	52.1	114.8	137.5	95.9	62.1	78.4	82.3	54.1	88.6	47.2
	Q7Z460	CLIP-associating protein 1 OS=Homo sapiens OX=9606 GN=CLASP1 PE=1 SV=1	>sp|Q7Z460|CLAP1_HUMAN CLIP-associating protein 1 OS=Homo sapiens OX=9606 GN=CLASP1 PE=1 SV=1	CLASP1	34	38	71	113	408.7	348.5	431.2	350.2	481.8	59.3	273	111.1	198.6	183.9	102.6	234.5	176.1	235.6	90.5	118.9	66.2
	P52790	Hexokinase-3 OS=Homo sapiens OX=9606 GN=HK3 PE=1 SV=2	>sp|P52790|HXK3_HUMAN Hexokinase-3 OS=Homo sapiens OX=9606 GN=HK3 PE=1 SV=2	HK3	52	36	65	458.6	1210.3	1165	1250.9	1119.6	1488.8	86.1	395.3	118.7	173.1	211.5	99	269.4	234.8	295.8	128	137.9	84.3
	Q9UK61	Protein TASOR OS=Homo sapiens OX=9606 GN=TASOR PE=1 SV=3	>sp|Q9UK61|TASOR_HUMAN Protein TASOR OS=Homo sapiens OX=9606 GN=TASOR PE=1 SV=3	TASOR	34	48	75	203.4	505.2	528.4	651.8	565.7	754.5	137.2	441.1	216.3	261.4	272.5	168.8	337	426.9	405.8	134.3	194.5	96.7
	Q9NZB2	Constitutive coactivator of PPAR-gamma-like protein 1 OS=Homo sapiens OX=9606 GN=FAM120A PE=1 SV=2	>sp|Q9NZB2|F120A_HUMAN Constitutive coactivator of PPAR-gamma-like protein 1 OS=Homo sapiens OX=9606 GN=FAM120A PE=1 SV=2	FAM120A	40	36	63	334	838.7	814.1	932.9	773.5	1078.6	67.9	336.9	77	187.3	173.7	69.9	211.8	182.1	266.7	144.7	140.3	97.1
	Q96P48	Arf-GAP with Rho-GAP domain, ANK repeat and PH domain-containing protein 1 OS=Homo sapiens OX=9606 GN=ARAP1 PE=1 SV=3	>sp|Q96P48|ARAP1_HUMAN Arf-GAP with Rho-GAP domain, ANK repeat and PH domain-containing protein 1 OS=Homo sapiens OX=9606 GN=ARAP1 PE=1 SV=3	ARAP1	42	42	74	146.5	378.1	351.5	303	255.3	320.9	51	250	116	157.6	189.7	141.4	250.2	178.1	253.8	108.2	118.5	83.8
	Q9BV73	Centrosome-associated protein CEP250 OS=Homo sapiens OX=9606 GN=CEP250 PE=1 SV=2	>sp|Q9BV73|CP250_HUMAN Centrosome-associated protein CEP250 OS=Homo sapiens OX=9606 GN=CEP250 PE=1 SV=2	CEP250	24	43	51	53.5	164.7	151.9	178.4	173.1	221.8	41.9	157	48.4	130.6	99.2	50.6	144.1	94.2	164.9	68.3	58	50.6
	P09429	High mobility group protein B1 OS=Homo sapiens OX=9606 GN=HMGB1 PE=1 SV=3	>sp|P09429|HMGB1_HUMAN High mobility group protein B1 OS=Homo sapiens OX=9606 GN=HMGB1 PE=1 SV=3	HMGB1	68	19	209	1627.8	5196.3	4526.2	5436.3	5426	6149	819.6	3710.8	1552.9	1159	1448.6	837.9	2105.9	2171.4	2551.8	689.6	1021.2	486.9
	P46060	Ran GTPase-activating protein 1 OS=Homo sapiens OX=9606 GN=RANGAP1 PE=1 SV=1	>sp|P46060|RAGP1_HUMAN Ran GTPase-activating protein 1 OS=Homo sapiens OX=9606 GN=RANGAP1 PE=1 SV=1	RANGAP1	66	38	85	663.7	1922.7	1709	1975.1	2022	2345.5	217.2	973	413.4	724.4	733.3	477.1	751.2	715.8	901.5	366.7	510.3	262.4
	Q99714	3-hydroxyacyl-CoA dehydrogenase type-2 OS=Homo sapiens OX=9606 GN=HSD17B10 PE=1 SV=3	>sp|Q99714|HCD2_HUMAN 3-hydroxyacyl-CoA dehydrogenase type-2 OS=Homo sapiens OX=9606 GN=HSD17B10 PE=1 SV=3	HSD17B10	97	25	127	625.2	1576.3	1561.3	1630.5	1689.3	1903.8	771.1	2330.3	1178.9	1712	1892.4	1173.4	2299.3	2064	2451	881.4	1313.5	629.6
	Q16851	UTP--glucose-1-phosphate uridylyltransferase OS=Homo sapiens OX=9606 GN=UGP2 PE=1 SV=5	>sp|Q16851|UGPA_HUMAN UTP--glucose-1-phosphate uridylyltransferase OS=Homo sapiens OX=9606 GN=UGP2 PE=1 SV=5	UGP2	67	39	79	589.4	1632.3	1457.5	1610.6	1532.1	1939.9	134.9	606.6	247.7	231.6	291.6	167.6	435.5	432.3	471	145.9	193	92.9
	P27824	Calnexin OS=Homo sapiens OX=9606 GN=CANX PE=1 SV=2	>sp|P27824|CALX_HUMAN Calnexin OS=Homo sapiens OX=9606 GN=CANX PE=1 SV=2	CANX	52	36	176	639.1	1597.8	1632.4	1618.4	1375.7	1883.4	488.4	1659.6	525.3	923	934.3	519.7	1020	1019.7	1162.2	634.7	772.5	432.2
	O43172	U4/U6 small nuclear ribonucleoprotein Prp4 OS=Homo sapiens OX=9606 GN=PRPF4 PE=1 SV=2	>sp|O43172|PRP4_HUMAN U4/U6 small nuclear ribonucleoprotein Prp4 OS=Homo sapiens OX=9606 GN=PRPF4 PE=1 SV=2	PRPF4	80	37	65	477.8	1188.2	1194.8	1490	1291.2	1781.5	250.1	851.1	263	404.9	450.4	245.2	559	559.3	622.6	269.1	366.1	188.2
	Q9Y277	Voltage-dependent anion-selective channel protein 3 OS=Homo sapiens OX=9606 GN=VDAC3 PE=1 SV=1	>sp|Q9Y277|VDAC3_HUMAN Voltage-dependent anion-selective channel protein 3 OS=Homo sapiens OX=9606 GN=VDAC3 PE=1 SV=1	VDAC3	74	28	106	645.9	1521.7	1745.2	1828.3	1900.8	2115	569.9	1534.5	517.5	1247.6	1256.4	694.4	1000.3	1802.9	1268.1	664.6	1050.2	421.8
	O14802	DNA-directed RNA polymerase III subunit RPC1 OS=Homo sapiens OX=9606 GN=POLR3A PE=1 SV=2	>sp|O14802|RPC1_HUMAN DNA-directed RNA polymerase III subunit RPC1 OS=Homo sapiens OX=9606 GN=POLR3A PE=1 SV=2	POLR3A	37	45	67	109.9	357.9	315.9	393.7	363.5	439.5	59.7	290.2	118.6	220.7	233.6	137.7	203.1	166.6	239.8	138.3	144.6	97.4
	Q92896	Golgi apparatus protein 1 OS=Homo sapiens OX=9606 GN=GLG1 PE=1 SV=2	>sp|Q92896|GSLG1_HUMAN Golgi apparatus protein 1 OS=Homo sapiens OX=9606 GN=GLG1 PE=1 SV=2	GLG1	40	49	84	476.3	1182.8	1049.2	1122.7	1007.4	1273.1	220.3	898.9	339.1	515.9	603.8	350.3	779.8	773.1	939.9	294.2	371.3	187.8
	Q5T8P6	RNA-binding protein 26 OS=Homo sapiens OX=9606 GN=RBM26 PE=1 SV=3	>sp|Q5T8P6|RBM26_HUMAN RNA-binding protein 26 OS=Homo sapiens OX=9606 GN=RBM26 PE=1 SV=3	RBM26	29	41	74	466.6	1238.5	1163.3	1424.6	1390.8	1608.2	298.3	987.8	468.9	588.3	605.9	342.7	724.5	818.8	888	281	421.8	209.9
	O75976	Carboxypeptidase D OS=Homo sapiens OX=9606 GN=CPD PE=1 SV=2	>sp|O75976|CBPD_HUMAN Carboxypeptidase D OS=Homo sapiens OX=9606 GN=CPD PE=1 SV=2	CPD	38	45	70	287.8	811.6	775.8	802.1	759.2	932.2	126.9	467.7	199	425.6	412.6	266.6	403.3	461.4	508.6	217.6	291.8	134.3
	O14981	TATA-binding protein-associated factor 172 OS=Homo sapiens OX=9606 GN=BTAF1 PE=1 SV=2	>sp|O14981|BTAF1_HUMAN TATA-binding protein-associated factor 172 OS=Homo sapiens OX=9606 GN=BTAF1 PE=1 SV=2	BTAF1	26	38	57	151.5	443.5	464.5	537.5	561.7	627.9	102.7	350.1	165.6	310.5	338.3	195.9	276.1	307	329	182.1	217	116.2
	Q7Z6E9	E3 ubiquitin-protein ligase RBBP6 OS=Homo sapiens OX=9606 GN=RBBP6 PE=1 SV=1	>sp|Q7Z6E9|RBBP6_HUMAN E3 ubiquitin-protein ligase RBBP6 OS=Homo sapiens OX=9606 GN=RBBP6 PE=1 SV=1	RBBP6	27	40	59	145.9	402.5	360	440	436.4	481.4	150.2	459.1	186	238.5	257.9	136.3	298.5	356.1	381	124.3	173.2	80.3
	Q9UPY3	Endoribonuclease Dicer OS=Homo sapiens OX=9606 GN=DICER1 PE=1 SV=3	>sp|Q9UPY3|DICER_HUMAN Endoribonuclease Dicer OS=Homo sapiens OX=9606 GN=DICER1 PE=1 SV=3	DICER1	31	49	63	222.4	651.5	522.7	593.7	552.2	702.5	83.6	331.6	152	271.6	325.5	201.5	311.5	287.6	380.5	158.5	183	103.6
	Q96I24	Far upstream element-binding protein 3 OS=Homo sapiens OX=9606 GN=FUBP3 PE=1 SV=2	>sp|Q96I24|FUBP3_HUMAN Far upstream element-binding protein 3 OS=Homo sapiens OX=9606 GN=FUBP3 PE=1 SV=2	FUBP3	78	36	99	368.2	1062.4	926.9	1251.4	1019.9	1470.8	189.8	975.7	211.9	303	344	147.7	592	440.3	652.9	271.3	234.3	197
	Q15365	Poly(rC)-binding protein 1 OS=Homo sapiens OX=9606 GN=PCBP1 PE=1 SV=2	>sp|Q15365|PCBP1_HUMAN Poly(rC)-binding protein 1 OS=Homo sapiens OX=9606 GN=PCBP1 PE=1 SV=2	PCBP1	89	16	186	690.7	2213.3	1904.2	2040.6	2095.4	2420	231	1688.2	672.3	979.2	1053.7	678.6	1295.5	724.1	1589.5	568.9	630.1	546.5
	P48147	Prolyl endopeptidase OS=Homo sapiens OX=9606 GN=PREP PE=1 SV=2	>sp|P48147|PPCE_HUMAN Prolyl endopeptidase OS=Homo sapiens OX=9606 GN=PREP PE=1 SV=2	PREP	58	38	79	500.5	1123	1170.7	1473.1	1381.5	1665.7	133.2	420.9	98.8	294.2	305.6	148.4	264.9	325.9	280.9	197.8	234.3	98.6
	P61604	10 kDa heat shock protein, mitochondrial OS=Homo sapiens OX=9606 GN=HSPE1 PE=1 SV=2	>sp|P61604|CH10_HUMAN 10 kDa heat shock protein, mitochondrial OS=Homo sapiens OX=9606 GN=HSPE1 PE=1 SV=2	HSPE1	93	25	278	1277.3	3604	3552.3	4490.7	4824.2	5278.8	1421.9	5510.2	2507.8	4428	4172.9	2386.5	4304.8	3392.3	5255.8	1982.6	2979.1	1642
	P19838	Nuclear factor NF-kappa-B p105 subunit OS=Homo sapiens OX=9606 GN=NFKB1 PE=1 SV=2	>sp|P19838|NFKB1_HUMAN Nuclear factor NF-kappa-B p105 subunit OS=Homo sapiens OX=9606 GN=NFKB1 PE=1 SV=2	NFKB1	42	38	59	252.7	677	693.8	390	352.7	454	56.4	242.9	89.1	167.7	187.6	115.5	177	155.1	198.8	104.8	129.9	79.1
	P11216	Glycogen phosphorylase, brain form OS=Homo sapiens OX=9606 GN=PYGB PE=1 SV=5	>sp|P11216|PYGB_HUMAN Glycogen phosphorylase, brain form OS=Homo sapiens OX=9606 GN=PYGB PE=1 SV=5	PYGB	52	32	103	129.3	271.8	329.4	408.7	337.1	461.5	29.9	80.6	23.8	46.1	36.6	9.1	41.7	56.8	49.2	16.2	30.7	16
	Q01780	Exosome component 10 OS=Homo sapiens OX=9606 GN=EXOSC10 PE=1 SV=2	>sp|Q01780|EXOSX_HUMAN Exosome component 10 OS=Homo sapiens OX=9606 GN=EXOSC10 PE=1 SV=2	EXOSC10	58	47	86	443.5	1197.4	1118.5	1151.8	1041.2	1379.6	140.7	778.6	192.6	396.1	442.2	252.5	485.7	448.6	555.9	279	320.3	203.9
	P63010	AP-2 complex subunit beta OS=Homo sapiens OX=9606 GN=AP2B1 PE=1 SV=1	>sp|P63010|AP2B1_HUMAN AP-2 complex subunit beta OS=Homo sapiens OX=9606 GN=AP2B1 PE=1 SV=1	AP2B1	39	22	77	645.2	1564.2	1601.8	1885.4	1718.3	2236.7	171.7	638.9	255.3	417.3	455.9	251.6	472.4	476	565.1	253.3	330	163.3
	Q96AE4	Far upstream element-binding protein 1 OS=Homo sapiens OX=9606 GN=FUBP1 PE=1 SV=3	>sp|Q96AE4|FUBP1_HUMAN Far upstream element-binding protein 1 OS=Homo sapiens OX=9606 GN=FUBP1 PE=1 SV=3	FUBP1	61	32	100	355.9	964.4	804.4	1010.4	914.4	1217.1	68.8	427.9	154	89.7	90.3	56	238.8	221.9	320.8	47.4	68.6	15
	Q10570	Cleavage and polyadenylation specificity factor subunit 1 OS=Homo sapiens OX=9606 GN=CPSF1 PE=1 SV=2	>sp|Q10570|CPSF1_HUMAN Cleavage and polyadenylation specificity factor subunit 1 OS=Homo sapiens OX=9606 GN=CPSF1 PE=1 SV=2	CPSF1	36	49	77	338.9	915.3	896.6	937.4	924.1	1055.8	249.3	769	382	505.7	499.2	341.7	574.6	638.5	664.3	234.7	360.6	174.4
	P61158	Actin-related protein 3 OS=Homo sapiens OX=9606 GN=ACTR3 PE=1 SV=3	>sp|P61158|ARP3_HUMAN Actin-related protein 3 OS=Homo sapiens OX=9606 GN=ACTR3 PE=1 SV=3	ACTR3	76	34	108	772.9	1864.3	1867.1	1875.2	1692	2203.9	107.1	483	127.7	241.5	276.9	107.1	284.5	285.3	358.4	168	207.6	79.1
	P49756	RNA-binding protein 25 OS=Homo sapiens OX=9606 GN=RBM25 PE=1 SV=3	>sp|P49756|RBM25_HUMAN RNA-binding protein 25 OS=Homo sapiens OX=9606 GN=RBM25 PE=1 SV=3	RBM25	43	37	96	291.7	827.8	742	892.2	867.2	1083.1	178.7	950	393.3	358	415.7	311.9	850.4	671.1	815	220.8	275.1	118.2
	Q13509	Tubulin beta-3 chain OS=Homo sapiens OX=9606 GN=TUBB3 PE=1 SV=2	>sp|Q13509|TBB3_HUMAN Tubulin beta-3 chain OS=Homo sapiens OX=9606 GN=TUBB3 PE=1 SV=2	TUBB3	45	3	366	6.2	10.9	13.7	19.4	24.3	34.9	7.1	22.8	14.7	17	17.3	11.9	15.7	19.6	22.9	4.3	9	4.4
	Q12788	Transducin beta-like protein 3 OS=Homo sapiens OX=9606 GN=TBL3 PE=1 SV=2	>sp|Q12788|TBL3_HUMAN Transducin beta-like protein 3 OS=Homo sapiens OX=9606 GN=TBL3 PE=1 SV=2	TBL3	55	33	55	157.2	410.3	424.7	572.9	523	686.4	134.1	377.2	164.8	420.4	430.1	300.4	303	333.5	303.2	229.6	303.3	165
	Q9NSE4	Isoleucine--tRNA ligase, mitochondrial OS=Homo sapiens OX=9606 GN=IARS2 PE=1 SV=2	>sp|Q9NSE4|SYIM_HUMAN Isoleucine--tRNA ligase, mitochondrial OS=Homo sapiens OX=9606 GN=IARS2 PE=1 SV=2	IARS2	41	41	86	614.2	1554.5	1579.3	1736.4	1590.8	2090.2	697.7	2088.8	718.7	1340.2	1506.4	891	1490.7	1810.3	1686.7	825.8	1074.3	617
	O00299	Chloride intracellular channel protein 1 OS=Homo sapiens OX=9606 GN=CLIC1 PE=1 SV=4	>sp|O00299|CLIC1_HUMAN Chloride intracellular channel protein 1 OS=Homo sapiens OX=9606 GN=CLIC1 PE=1 SV=4	CLIC1	85	26	151	942	3531.5	2847.6	3448.3	3641.3	4058.8	334.9	1853.9	832.1	1190.7	1442.4	824.4	1737.9	1422	1967.1	567.1	893.6	396.1
	P38117	Electron transfer flavoprotein subunit beta OS=Homo sapiens OX=9606 GN=ETFB PE=1 SV=3	>sp|P38117|ETFB_HUMAN Electron transfer flavoprotein subunit beta OS=Homo sapiens OX=9606 GN=ETFB PE=1 SV=3	ETFB	75	32	139	701	1999.5	1914.5	2016	1996.2	2372.8	692.3	2609.2	873.8	1851.6	1826.5	965.1	2093.6	1921.7	2450.8	933.9	1233.5	658.6
	P05388	60S acidic ribosomal protein P0 OS=Homo sapiens OX=9606 GN=RPLP0 PE=1 SV=1	>sp|P05388|RLA0_HUMAN 60S acidic ribosomal protein P0 OS=Homo sapiens OX=9606 GN=RPLP0 PE=1 SV=1	RPLP0	71	25	222	1494.6	4762.8	4398.3	5052.3	5088.6	5865.1	573.9	2461.3	819.1	2548.6	2789.2	1662.4	2349.5	2077.4	2432.6	1464.2	1846.5	1049
	Q93008	Probable ubiquitin carboxyl-terminal hydrolase FAF-X OS=Homo sapiens OX=9606 GN=USP9X PE=1 SV=4	>sp|Q93008|USP9X_HUMAN Probable ubiquitin carboxyl-terminal hydrolase FAF-X OS=Homo sapiens OX=9606 GN=USP9X PE=1 SV=4	USP9X	19	46	58	196.7	551.5	535.2	608.1	555.9	708	73.5	325.6	98.8	299.5	283.2	168.2	246	272.3	289.3	155.2	214.5	115.4
	O00231	26S proteasome non-ATPase regulatory subunit 11 OS=Homo sapiens OX=9606 GN=PSMD11 PE=1 SV=3	>sp|O00231|PSD11_HUMAN 26S proteasome non-ATPase regulatory subunit 11 OS=Homo sapiens OX=9606 GN=PSMD11 PE=1 SV=3	PSMD11	78	38	100	916.8	2393.5	2404.7	2632.6	2430.4	3108.6	308.4	1199.9	496.9	1003.3	969.2	593.5	1136.8	891	1199.3	512.9	674.2	380.3
	A0AVT1	Ubiquitin-like modifier-activating enzyme 6 OS=Homo sapiens OX=9606 GN=UBA6 PE=1 SV=1	>sp|A0AVT1|UBA6_HUMAN Ubiquitin-like modifier-activating enzyme 6 OS=Homo sapiens OX=9606 GN=UBA6 PE=1 SV=1	UBA6	49	45	63	532.3	1312.3	1289.6	855	753.6	1002	116.2	370	143.2	368.7	358.2	192.8	261.9	322.8	323	199.4	294.4	129.3
	P51149	Ras-related protein Rab-7a OS=Homo sapiens OX=9606 GN=RAB7A PE=1 SV=1	>sp|P51149|RAB7A_HUMAN Ras-related protein Rab-7a OS=Homo sapiens OX=9606 GN=RAB7A PE=1 SV=1	RAB7A	87	27	99	736.8	1991	2081.1	1935	1967.6	2234.1	525.3	1962.4	736.7	1297.4	1389.6	808.5	1533.5	1564.9	1752	678.4	893.7	496.8
	P55060	Exportin-2 OS=Homo sapiens OX=9606 GN=CSE1L PE=1 SV=3	>sp|P55060|XPO2_HUMAN Exportin-2 OS=Homo sapiens OX=9606 GN=CSE1L PE=1 SV=3	CSE1L	43	42	96	1000.3	2449.8	2606.3	2849.1	2691.8	3257.4	348.7	1268	387.4	1170.9	1077.8	557.4	738.9	933.9	964.3	646.4	826.9	437.2
	Q99497	Parkinson disease protein 7 OS=Homo sapiens OX=9606 GN=PARK7 PE=1 SV=2	>sp|Q99497|PARK7_HUMAN Parkinson disease protein 7 OS=Homo sapiens OX=9606 GN=PARK7 PE=1 SV=2	PARK7	97	25	106	1348.2	3589.4	3404.7	3935.2	3622.8	4519.3	286.1	1208.1	532.7	521.7	563.4	363.5	773.8	770.5	954.7	277.2	400.2	189.7
	Q01813	ATP-dependent 6-phosphofructokinase, platelet type OS=Homo sapiens OX=9606 GN=PFKP PE=1 SV=2	>sp|Q01813|PFKAP_HUMAN ATP-dependent 6-phosphofructokinase, platelet type OS=Homo sapiens OX=9606 GN=PFKP PE=1 SV=2	PFKP	53	35	64	217.5	721.2	660.7	794.6	820.4	923.7	107.1	499.5	233.9	386.1	366.6	240.7	391.8	341.4	409	162.4	214.2	112.9
	P04899	Guanine nucleotide-binding protein G(i) subunit alpha-2 OS=Homo sapiens OX=9606 GN=GNAI2 PE=1 SV=3	>sp|P04899|GNAI2_HUMAN Guanine nucleotide-binding protein G(i) subunit alpha-2 OS=Homo sapiens OX=9606 GN=GNAI2 PE=1 SV=3	GNAI2	75	14	114	174	512.1	514.3	407.5	417.5	482.8	132.4	590.5	260.6	472	454.7	307.5	650.3	353.4	615.1	246.8	250	202.9
	Q9BVP2	Guanine nucleotide-binding protein-like 3 OS=Homo sapiens OX=9606 GN=GNL3 PE=1 SV=2	>sp|Q9BVP2|GNL3_HUMAN Guanine nucleotide-binding protein-like 3 OS=Homo sapiens OX=9606 GN=GNL3 PE=1 SV=2	GNL3	56	40	75	297.1	766.7	675.2	1046	935.8	1248	186.1	1245.2	310.8	721	765.7	431.5	608.9	492.6	813.6	521.9	538.4	386
	Q8NFC6	Biorientation of chromosomes in cell division protein 1-like 1 OS=Homo sapiens OX=9606 GN=BOD1L1 PE=1 SV=2	>sp|Q8NFC6|BD1L1_HUMAN Biorientation of chromosomes in cell division protein 1-like 1 OS=Homo sapiens OX=9606 GN=BOD1L1 PE=1 SV=2	BOD1L1	19	44	58	185.5	472.9	469	673.1	623.8	774.2	61.3	255	64.4	41.6	60.5	14.6	147.7	146.5	197.7	31	46.9	11.6
	Q06187	Tyrosine-protein kinase BTK OS=Homo sapiens OX=9606 GN=BTK PE=1 SV=3	>sp|Q06187|BTK_HUMAN Tyrosine-protein kinase BTK OS=Homo sapiens OX=9606 GN=BTK PE=1 SV=3	BTK	60	38	57	409.4	994.3	987	1502.7	1411	1713.9	188.3	833.1	259	793.8	779.2	471.4	603	679.5	714.7	464.6	615.4	356.8
	O95573	Fatty acid CoA ligase Acsl3 OS=Homo sapiens OX=9606 GN=ACSL3 PE=1 SV=3	>sp|O95573|ACSL3_HUMAN Fatty acid CoA ligase Acsl3 OS=Homo sapiens OX=9606 GN=ACSL3 PE=1 SV=3	ACSL3	55	33	64	248	648.7	599.2	697.3	631.8	821.3	162.9	755.7	226.1	518.6	518.4	280.6	548.6	538.4	628	312.7	392.8	217.3
	Q92797	Symplekin OS=Homo sapiens OX=9606 GN=SYMPK PE=1 SV=2	>sp|Q92797|SYMPK_HUMAN Symplekin OS=Homo sapiens OX=9606 GN=SYMPK PE=1 SV=2	SYMPK	39	50	73	194.3	494.3	518	614.9	571.8	717.5	147.1	405.8	125.5	340.6	312.4	171.2	258.3	341.2	310.3	159.3	218.9	118.3
	Q5JTH9	RRP12-like protein OS=Homo sapiens OX=9606 GN=RRP12 PE=1 SV=2	>sp|Q5JTH9|RRP12_HUMAN RRP12-like protein OS=Homo sapiens OX=9606 GN=RRP12 PE=1 SV=2	RRP12	38	50	95	369	955.8	959.7	1360.3	1344	1551.9	236.9	1295.6	379.5	651.3	717.9	374	521.2	619.7	782.7	394.4	508.2	323.1
	P62191	26S proteasome regulatory subunit 4 OS=Homo sapiens OX=9606 GN=PSMC1 PE=1 SV=1	>sp|P62191|PRS4_HUMAN 26S proteasome regulatory subunit 4 OS=Homo sapiens OX=9606 GN=PSMC1 PE=1 SV=1	PSMC1	71	38	94	414	1050.3	964.6	1102.7	1074	1322.4	131.9	606.4	202.6	451.8	468.7	254.5	533.6	439.8	619.7	255.6	323.1	204.7
	Q9UNM6	26S proteasome non-ATPase regulatory subunit 13 OS=Homo sapiens OX=9606 GN=PSMD13 PE=1 SV=2	>sp|Q9UNM6|PSD13_HUMAN 26S proteasome non-ATPase regulatory subunit 13 OS=Homo sapiens OX=9606 GN=PSMD13 PE=1 SV=2	PSMD13	72	33	74	405.8	1057.3	1011.5	1059.5	1052.9	1288.7	192.7	685.1	268	598.8	656.5	420.8	623.4	578.3	622.2	361.8	450.6	285.5
	P62753	40S ribosomal protein S6 OS=Homo sapiens OX=9606 GN=RPS6 PE=1 SV=1	>sp|P62753|RS6_HUMAN 40S ribosomal protein S6 OS=Homo sapiens OX=9606 GN=RPS6 PE=1 SV=1	RPS6	63	33	152	739	1843.8	2189.7	2141.3	1907.3	2842	136.5	2091.7	388.1	853.5	1117.2	567.5	455.2	700.9	1098.7	757.8	845	580.8
	Q13576	Ras GTPase-activating-like protein IQGAP2 OS=Homo sapiens OX=9606 GN=IQGAP2 PE=1 SV=4	>sp|Q13576|IQGA2_HUMAN Ras GTPase-activating-like protein IQGAP2 OS=Homo sapiens OX=9606 GN=IQGAP2 PE=1 SV=4	IQGAP2	32	46	64	132	364.5	383.3	536.4	484.4	647.8	101	351	147	338.1	365	249.3	341.1	337.9	342.3	185.2	231.9	124
	Q14166	Tubulin--tyrosine ligase-like protein 12 OS=Homo sapiens OX=9606 GN=TTLL12 PE=1 SV=2	>sp|Q14166|TTL12_HUMAN Tubulin--tyrosine ligase-like protein 12 OS=Homo sapiens OX=9606 GN=TTLL12 PE=1 SV=2	TTLL12	61	36	84	390.8	1198.4	1062.1	980.7	990.8	1132.2	129.5	725.4	349.3	489.4	504.5	350.9	569.8	446.2	678.1	279.9	330.4	245.9
	Q6P2E9	Enhancer of mRNA-decapping protein 4 OS=Homo sapiens OX=9606 GN=EDC4 PE=1 SV=1	>sp|Q6P2E9|EDC4_HUMAN Enhancer of mRNA-decapping protein 4 OS=Homo sapiens OX=9606 GN=EDC4 PE=1 SV=1	EDC4	36	37	67	355.2	1089.7	960.4	1002.6	926.2	1241	154.4	897.5	306.7	689.7	654.2	361.2	770.8	589.3	914.7	387.2	444.4	299
	Q9H307	Pinin OS=Homo sapiens OX=9606 GN=PNN PE=1 SV=5	>sp|Q9H307|PININ_HUMAN Pinin OS=Homo sapiens OX=9606 GN=PNN PE=1 SV=5	PNN	42	47	86	220.3	634.2	591.8	699.9	647.2	834.7	167.2	706.6	259.7	363.6	362.7	214.5	490.1	443.2	603.7	179.8	227.3	132.9
	Q9UKM9	RNA-binding protein Raly OS=Homo sapiens OX=9606 GN=RALY PE=1 SV=1	>sp|Q9UKM9|RALY_HUMAN RNA-binding protein Raly OS=Homo sapiens OX=9606 GN=RALY PE=1 SV=1	RALY	62	33	116	579.9	1469.7	1431.1	1990.6	1999.4	2423.2	593.4	2075.4	900.6	1331.6	1422.5	778.4	1784.4	1905.5	2071.9	678.5	1008.1	453
	Q9Y3L3	SH3 domain-binding protein 1 OS=Homo sapiens OX=9606 GN=SH3BP1 PE=1 SV=3	>sp|Q9Y3L3|3BP1_HUMAN SH3 domain-binding protein 1 OS=Homo sapiens OX=9606 GN=SH3BP1 PE=1 SV=3	SH3BP1	53	35	103	307.5	922.3	873.1	801.8	745.7	969.6	210.1	798.8	324.9	597.7	601.8	395	799.7	663.2	854.3	377.3	450.8	275.9
	Q10567	AP-1 complex subunit beta-1 OS=Homo sapiens OX=9606 GN=AP1B1 PE=1 SV=3	>sp|Q10567|AP1B1_HUMAN AP-1 complex subunit beta-1 OS=Homo sapiens OX=9606 GN=AP1B1 PE=1 SV=3	AP1B1	50	23	73	299.6	766.2	772.1	841.4	752.9	1021.7	78.5	328.9	102	190.9	185.7	102.2	228.3	248.9	274.6	99.5	139.4	70.5
	Q96T88	E3 ubiquitin-protein ligase UHRF1 OS=Homo sapiens OX=9606 GN=UHRF1 PE=1 SV=1	>sp|Q96T88|UHRF1_HUMAN E3 ubiquitin-protein ligase UHRF1 OS=Homo sapiens OX=9606 GN=UHRF1 PE=1 SV=1	UHRF1	52	39	63	236.9	558.5	568.8	596.9	525	711.3	32.5	163.5	41.2	58.8	77.5	31.9	96.5	79.1	119.5	50.4	53.1	18.8
	P31689	DnaJ homolog subfamily A member 1 OS=Homo sapiens OX=9606 GN=DNAJA1 PE=1 SV=2	>sp|P31689|DNJA1_HUMAN DnaJ homolog subfamily A member 1 OS=Homo sapiens OX=9606 GN=DNAJA1 PE=1 SV=2	DNAJA1	60	26	116	337.3	913.2	943.3	1226.9	1091.8	1423.4	143.6	587.3	213.1	530.7	549.3	317.4	449.2	427.7	515	305.7	351.3	225.3
	O15027	Protein transport protein Sec16A OS=Homo sapiens OX=9606 GN=SEC16A PE=1 SV=4	>sp|O15027|SC16A_HUMAN Protein transport protein Sec16A OS=Homo sapiens OX=9606 GN=SEC16A PE=1 SV=4	SEC16A	25	42	62	256.5	732.3	635.9	679.5	577.3	775.4	56.5	255.6	83.7	132	131.6	76	145.3	165.1	177.7	76.8	105.6	45.3
	P61221	ATP-binding cassette sub-family E member 1 OS=Homo sapiens OX=9606 GN=ABCE1 PE=1 SV=1	>sp|P61221|ABCE1_HUMAN ATP-binding cassette sub-family E member 1 OS=Homo sapiens OX=9606 GN=ABCE1 PE=1 SV=1	ABCE1	63	41	83	1048.9	2465.7	2634.4	1898.4	1707.4	2182.8	190.8	710.6	235.7	596.2	619.2	416.5	445.4	542.8	549.5	371	470	261.9
	P09211	Glutathione S-transferase P OS=Homo sapiens OX=9606 GN=GSTP1 PE=1 SV=2	>sp|P09211|GSTP1_HUMAN Glutathione S-transferase P OS=Homo sapiens OX=9606 GN=GSTP1 PE=1 SV=2	GSTP1	92	19	156	1782.6	5571.1	5484.1	4492.8	4450.5	5276.2	336.2	1680.9	558.5	869.2	903.4	457.4	1121.2	1093.9	1410.2	475.6	567.8	262.9
	O75122	CLIP-associating protein 2 OS=Homo sapiens OX=9606 GN=CLASP2 PE=1 SV=3	>sp|O75122|CLAP2_HUMAN CLIP-associating protein 2 OS=Homo sapiens OX=9606 GN=CLASP2 PE=1 SV=3	CLASP2	35	35	65	139.9	417.7	409.7	467.3	400.9	532	39.4	202.7	71.4	130.8	136.6	73.8	141.7	127.2	165.6	77.1	96.5	55
	Q8TAQ2	SWI/SNF complex subunit SMARCC2 OS=Homo sapiens OX=9606 GN=SMARCC2 PE=1 SV=1	>sp|Q8TAQ2|SMRC2_HUMAN SWI/SNF complex subunit SMARCC2 OS=Homo sapiens OX=9606 GN=SMARCC2 PE=1 SV=1	SMARCC2	33	25	84	106.5	318	292.9	376.4	321.4	457.3	79.1	324.7	127.1	135.9	118.8	74.7	205.9	194.2	270.3	65.1	84.3	24.3
	O14617	AP-3 complex subunit delta-1 OS=Homo sapiens OX=9606 GN=AP3D1 PE=1 SV=1	>sp|O14617|AP3D1_HUMAN AP-3 complex subunit delta-1 OS=Homo sapiens OX=9606 GN=AP3D1 PE=1 SV=1	AP3D1	36	37	79	366.6	960.6	921.5	1025.5	982.5	1236.7	124.3	633.2	212.3	517.8	458.9	268.1	471.4	409.8	576.6	257.1	284.4	203.4
	P07737	Profilin-1 OS=Homo sapiens OX=9606 GN=PFN1 PE=1 SV=2	>sp|P07737|PROF1_HUMAN Profilin-1 OS=Homo sapiens OX=9606 GN=PFN1 PE=1 SV=2	PFN1	79	20	192	2884	7723.5	7820.7	7589.3	8115.1	8700.8	638.5	2060.1	735.2	736.4	973.1	341.9	1106.9	1203.7	1465.8	480.7	703.1	254
	P09543	2',3'-cyclic-nucleotide 3'-phosphodiesterase OS=Homo sapiens OX=9606 GN=CNP PE=1 SV=2	>sp|P09543|CN37_HUMAN 2',3'-cyclic-nucleotide 3'-phosphodiesterase OS=Homo sapiens OX=9606 GN=CNP PE=1 SV=2	CNP	64	35	56	228.4	607.1	545.1	757.3	711.8	849.1	235.7	1002.7	320.6	466.4	470.9	272.4	820.9	694.6	861.5	303.3	330.5	205.4
	Q96KR1	Zinc finger RNA-binding protein OS=Homo sapiens OX=9606 GN=ZFR PE=1 SV=2	>sp|Q96KR1|ZFR_HUMAN Zinc finger RNA-binding protein OS=Homo sapiens OX=9606 GN=ZFR PE=1 SV=2	ZFR	36	38	69	497.6	1434.1	1190.5	1515	1416	1818.7	261.9	1186.6	433.1	442	493.2	296.3	830.9	834.8	1021	264.3	334	187.3
	P50552	Vasodilator-stimulated phosphoprotein OS=Homo sapiens OX=9606 GN=VASP PE=1 SV=3	>sp|P50552|VASP_HUMAN Vasodilator-stimulated phosphoprotein OS=Homo sapiens OX=9606 GN=VASP PE=1 SV=3	VASP	58	31	91	215.8	748.9	614.9	595.4	572.4	716.8	52.5	333.2	157.8	166.2	182.5	128.7	239.1	165.1	291.5	79.6	119.2	67.4
	Q9Y224	RNA transcription, translation and transport factor protein OS=Homo sapiens OX=9606 GN=RTRAF PE=1 SV=1	>sp|Q9Y224|RTRAF_HUMAN RNA transcription, translation and transport factor protein OS=Homo sapiens OX=9606 GN=RTRAF PE=1 SV=1	RTRAF	93	32	94	618.2	1570.6	1589.9	1884.8	2039.4	2159.8	376.4	1026.6	321.5	916.4	829	452.1	812	835.4	883.4	520.3	674.5	332
	Q12905	Interleukin enhancer-binding factor 2 OS=Homo sapiens OX=9606 GN=ILF2 PE=1 SV=2	>sp|Q12905|ILF2_HUMAN Interleukin enhancer-binding factor 2 OS=Homo sapiens OX=9606 GN=ILF2 PE=1 SV=2	ILF2	61	24	119	1033.6	2756.3	2878.4	2975.4	3216.4	3391	591.1	1985.6	849.4	1128.5	1179.5	750.1	1465.9	1618.7	1558.2	628.6	856.5	433.1
	P22087	rRNA 2'-O-methyltransferase fibrillarin OS=Homo sapiens OX=9606 GN=FBL PE=1 SV=2	>sp|P22087|FBRL_HUMAN rRNA 2'-O-methyltransferase fibrillarin OS=Homo sapiens OX=9606 GN=FBL PE=1 SV=2	FBL	72	27	158	389.2	1254.7	1051.1	1339	1368.2	1550.3	568	1767.3	888.7	1382.4	1656.7	1033.8	1450.8	1486.7	1595.5	727.2	1049.7	538.1
	P27348	14-3-3 protein theta OS=Homo sapiens OX=9606 GN=YWHAQ PE=1 SV=1	>sp|P27348|1433T_HUMAN 14-3-3 protein theta OS=Homo sapiens OX=9606 GN=YWHAQ PE=1 SV=1	YWHAQ	76	24	104	472.4	935.7	1114.8	1415	1209.8	1577	67.3	326.1	94.4	245.8	244	111.9	215.1	223.6	239.6	153.2	157.5	79.9
	Q9Y263	Phospholipase A-2-activating protein OS=Homo sapiens OX=9606 GN=PLAA PE=1 SV=2	>sp|Q9Y263|PLAP_HUMAN Phospholipase A-2-activating protein OS=Homo sapiens OX=9606 GN=PLAA PE=1 SV=2	PLAA	58	43	66	266.5	703.4	681.4	785.4	714.2	930.2	129	476.2	137.6	393.6	343.9	163.9	341.7	327.9	476.7	225.2	260.6	179.5
	Q5JTZ9	Alanine--tRNA ligase, mitochondrial OS=Homo sapiens OX=9606 GN=AARS2 PE=1 SV=1	>sp|Q5JTZ9|SYAM_HUMAN Alanine--tRNA ligase, mitochondrial OS=Homo sapiens OX=9606 GN=AARS2 PE=1 SV=1	AARS2	50	37	60	244.1	770.9	686.4	683	647.6	818.4	113.6	713.5	239.1	393.5	349	236.3	499.7	379.8	586.7	211.1	231	156.9
	P43405	Tyrosine-protein kinase SYK OS=Homo sapiens OX=9606 GN=SYK PE=1 SV=1	>sp|P43405|KSYK_HUMAN Tyrosine-protein kinase SYK OS=Homo sapiens OX=9606 GN=SYK PE=1 SV=1	SYK	71	41	85	256.6	701.3	721.8	826.5	762.6	959.9	149.2	541.8	275.3	528.6	572.7	376.9	544.1	508.4	513.9	282.2	350.9	190
	Q63HN8	E3 ubiquitin-protein ligase RNF213 OS=Homo sapiens OX=9606 GN=RNF213 PE=1 SV=3	>sp|Q63HN8|RN213_HUMAN E3 ubiquitin-protein ligase RNF213 OS=Homo sapiens OX=9606 GN=RNF213 PE=1 SV=3	RNF213	11	44	53	68.4	200.1	195	164.8	135.7	185.3	23.9	101.1	26.5	73.9	59.2	29.7	73	80.6	89.8	47.4	50.8	25
	O15371	Eukaryotic translation initiation factor 3 subunit D OS=Homo sapiens OX=9606 GN=EIF3D PE=1 SV=1	>sp|O15371|EIF3D_HUMAN Eukaryotic translation initiation factor 3 subunit D OS=Homo sapiens OX=9606 GN=EIF3D PE=1 SV=1	EIF3D	57	29	73	301.3	926.9	869.6	1104.6	1010.3	1287.7	92.2	480.4	230.9	408.2	412.6	279.9	303.7	262.3	407.6	210	261.2	150.2
	P40925	Malate dehydrogenase, cytoplasmic OS=Homo sapiens OX=9606 GN=MDH1 PE=1 SV=4	>sp|P40925|MDHC_HUMAN Malate dehydrogenase, cytoplasmic OS=Homo sapiens OX=9606 GN=MDH1 PE=1 SV=4	MDH1	76	34	151	1290	3847.8	3010.9	3733.3	4276.7	4551	360.1	1512.8	667.9	396.3	541.9	223.7	993.8	893.1	1216.2	262.6	380	146.2
	Q9BUF5	Tubulin beta-6 chain OS=Homo sapiens OX=9606 GN=TUBB6 PE=1 SV=1	>sp|Q9BUF5|TBB6_HUMAN Tubulin beta-6 chain OS=Homo sapiens OX=9606 GN=TUBB6 PE=1 SV=1	TUBB6	76	11	226	318.2	761.8	789.3	727.9	799	834.2	112.7	400.4	135	264.2	353.2	180.2	328.1	230.7	356	194.1	224.1	153.3
	P16284	Platelet endothelial cell adhesion molecule OS=Homo sapiens OX=9606 GN=PECAM1 PE=1 SV=2	>sp|P16284|PECA1_HUMAN Platelet endothelial cell adhesion molecule OS=Homo sapiens OX=9606 GN=PECAM1 PE=1 SV=2	PECAM1	45	36	63	196.6	509.8	486.5	441.6	368.2	554.8	139.8	720.1	212.2	216.7	237.3	175.1	594.4	473.4	667.2	165	129.6	126.8
	Q99661	Kinesin-like protein KIF2C OS=Homo sapiens OX=9606 GN=KIF2C PE=1 SV=2	>sp|Q99661|KIF2C_HUMAN Kinesin-like protein KIF2C OS=Homo sapiens OX=9606 GN=KIF2C PE=1 SV=2	KIF2C	55	34	62	286.4	817.1	705.7	989	975.4	1260.2	153.7	652.8	234.1	384.4	426.6	237	495.6	481.4	591.5	236.9	305.8	180.4
	Q3LXA3	Triokinase/FMN cyclase OS=Homo sapiens OX=9606 GN=TKFC PE=1 SV=2	>sp|Q3LXA3|TKFC_HUMAN Triokinase/FMN cyclase OS=Homo sapiens OX=9606 GN=TKFC PE=1 SV=2	TKFC	67	33	64	309.5	1108.5	879.7	1069.6	1047.6	1416.6	140.2	557.2	255.2	683.9	758.7	488.1	471	465.7	551.6	340.3	494.8	265.2
	P22234	Bifunctional phosphoribosylaminoimidazole carboxylase/phosphoribosylaminoimidazole succinocarboxamide synthetase OS=Homo sapiens OX=9606 GN=PAICS PE=1 SV=3	>sp|P22234|PUR6_HUMAN Bifunctional phosphoribosylaminoimidazole carboxylase/phosphoribosylaminoimidazole succinocarboxamide synthetase OS=Homo sapiens OX=9606 GN=PAICS PE=1 SV=3	PAICS	69	38	107	990.9	2926.2	2656.1	1961.6	1814.2	2275.7	173.3	589.2	241.1	382.7	417.4	195.3	307.6	382.3	437.7	208.9	286.2	117.6
	Q9NX58	Cell growth-regulating nucleolar protein OS=Homo sapiens OX=9606 GN=LYAR PE=1 SV=3	>sp|Q9NX58|LYAR_HUMAN Cell growth-regulating nucleolar protein OS=Homo sapiens OX=9606 GN=LYAR PE=1 SV=3	LYAR	67	41	73	148.4	349.9	387.9	764.8	627.4	922	106.4	768.4	118.8	169.3	187.6	89.7	279	238.4	388.7	162.9	151	100.9
	P55884	Eukaryotic translation initiation factor 3 subunit B OS=Homo sapiens OX=9606 GN=EIF3B PE=1 SV=3	>sp|P55884|EIF3B_HUMAN Eukaryotic translation initiation factor 3 subunit B OS=Homo sapiens OX=9606 GN=EIF3B PE=1 SV=3	EIF3B	54	41	69	629.4	1484.6	1567.4	1895.6	1765.8	2154.8	123.8	445.2	194.8	353.4	332.3	189.3	314.5	388.4	353.6	197	286.8	127.5
	P38919	Eukaryotic initiation factor 4A-III OS=Homo sapiens OX=9606 GN=EIF4A3 PE=1 SV=4	>sp|P38919|IF4A3_HUMAN Eukaryotic initiation factor 4A-III OS=Homo sapiens OX=9606 GN=EIF4A3 PE=1 SV=4	EIF4A3	74	31	110	397	978.3	1123.4	1271	1222.9	1477.1	235	872.9	276.6	588.8	544.8	324.6	843.3	672.9	764.1	364.1	390	248.5
	P11413	Glucose-6-phosphate 1-dehydrogenase OS=Homo sapiens OX=9606 GN=G6PD PE=1 SV=4	>sp|P11413|G6PD_HUMAN Glucose-6-phosphate 1-dehydrogenase OS=Homo sapiens OX=9606 GN=G6PD PE=1 SV=4	G6PD	70	37	84	1121.3	3139.6	2869.7	2128.8	1943	2480.4	171.9	957.3	341.8	624.4	631.1	365.4	751.3	577.7	905.9	354.3	440.4	283.2
	O14818	Proteasome subunit alpha type-7 OS=Homo sapiens OX=9606 GN=PSMA7 PE=1 SV=1	>sp|O14818|PSA7_HUMAN Proteasome subunit alpha type-7 OS=Homo sapiens OX=9606 GN=PSMA7 PE=1 SV=1	PSMA7	82	21	122	335.7	796.2	849.3	1015.7	957.6	1210.8	127.9	281.3	103.6	175.2	200.4	87.9	229.3	246.9	229.1	108.5	164.4	71
	Q8WVV9	Heterogeneous nuclear ribonucleoprotein L-like OS=Homo sapiens OX=9606 GN=HNRNPLL PE=1 SV=1	>sp|Q8WVV9|HNRLL_HUMAN Heterogeneous nuclear ribonucleoprotein L-like OS=Homo sapiens OX=9606 GN=HNRNPLL PE=1 SV=1	HNRNPLL	72	34	83	344.6	862.7	839.2	1032.7	982.8	1219.7	252.2	742.5	297.6	530.6	620.5	378.1	525.2	706.5	669.9	311.5	457.3	207.7
	P08559	Pyruvate dehydrogenase E1 component subunit alpha, somatic form, mitochondrial OS=Homo sapiens OX=9606 GN=PDHA1 PE=1 SV=3	>sp|P08559|ODPA_HUMAN Pyruvate dehydrogenase E1 component subunit alpha, somatic form, mitochondrial OS=Homo sapiens OX=9606 GN=PDHA1 PE=1 SV=3	PDHA1	75	34	80	69.7	166.6	153.2	161.4	182.8	205.3	73.5	321.4	98.9	115.3	153.1	79.8	219.5	167.6	241.6	100.2	134	82.3
	P00505	Aspartate aminotransferase, mitochondrial OS=Homo sapiens OX=9606 GN=GOT2 PE=1 SV=3	>sp|P00505|AATM_HUMAN Aspartate aminotransferase, mitochondrial OS=Homo sapiens OX=9606 GN=GOT2 PE=1 SV=3	GOT2	68	33	108	560.7	1510.2	1484.2	1685.5	1525	1974.4	542.7	1706.2	689.6	1220.5	1246.7	837.4	1571.8	1558.1	1573.2	698.6	840.3	457.8
	P16152	Carbonyl reductase [NADPH] 1 OS=Homo sapiens OX=9606 GN=CBR1 PE=1 SV=3	>sp|P16152|CBR1_HUMAN Carbonyl reductase [NADPH] 1 OS=Homo sapiens OX=9606 GN=CBR1 PE=1 SV=3	CBR1	83	25	87	166.5	536.7	449.6	564.9	533.4	698.5	64.5	367.7	127.5	197	217.3	120.1	267.2	191.9	295.9	150.1	162.8	120.9
	P27816	Microtubule-associated protein 4 OS=Homo sapiens OX=9606 GN=MAP4 PE=1 SV=3	>sp|P27816|MAP4_HUMAN Microtubule-associated protein 4 OS=Homo sapiens OX=9606 GN=MAP4 PE=1 SV=3	MAP4	34	41	75	453.4	1235.7	1154.8	1479	1383.6	1668.2	141.9	617.3	237.5	215.3	258.7	129.5	387	394	472.3	125.6	179	51.7
	Q96RP9	Elongation factor G, mitochondrial OS=Homo sapiens OX=9606 GN=GFM1 PE=1 SV=2	>sp|Q96RP9|EFGM_HUMAN Elongation factor G, mitochondrial OS=Homo sapiens OX=9606 GN=GFM1 PE=1 SV=2	GFM1	50	38	71	403.1	1034.8	985.6	1020.2	998.1	1237.9	220.4	880.6	321.3	466	539.5	343.2	555.9	545	636.3	370.5	369.8	255
	O60934	Nibrin OS=Homo sapiens OX=9606 GN=NBN PE=1 SV=1	>sp|O60934|NBN_HUMAN Nibrin OS=Homo sapiens OX=9606 GN=NBN PE=1 SV=1	NBN	51	35	52	204.5	549.9	509.1	588.1	521.3	702.2	116.2	447.4	162.2	351.5	319	207	329.4	357.1	421.1	191	235.8	130.7
	Q8IX12	Cell division cycle and apoptosis regulator protein 1 OS=Homo sapiens OX=9606 GN=CCAR1 PE=1 SV=2	>sp|Q8IX12|CCAR1_HUMAN Cell division cycle and apoptosis regulator protein 1 OS=Homo sapiens OX=9606 GN=CCAR1 PE=1 SV=2	CCAR1	33	38	81	261.3	642.5	665.5	717.3	633.5	849.5	121.1	520.8	140.9	235.2	246.3	120.8	376.8	331	443.3	165.8	199.5	113.9
	Q8TD19	Serine/threonine-protein kinase Nek9 OS=Homo sapiens OX=9606 GN=NEK9 PE=1 SV=2	>sp|Q8TD19|NEK9_HUMAN Serine/threonine-protein kinase Nek9 OS=Homo sapiens OX=9606 GN=NEK9 PE=1 SV=2	NEK9	42	40	64	529.5	1444	1297.9	1192.4	1083.5	1419	207.5	877.8	293.2	680.4	733.3	432.7	735.2	651.6	804.3	441.3	529.3	322.8
	Q9BQG0	Myb-binding protein 1A OS=Homo sapiens OX=9606 GN=MYBBP1A PE=1 SV=2	>sp|Q9BQG0|MBB1A_HUMAN Myb-binding protein 1A OS=Homo sapiens OX=9606 GN=MYBBP1A PE=1 SV=2	MYBBP1A	33	44	66	278	639.7	738.1	898.4	835.6	1066.9	166.3	810.3	239.2	491.7	496.8	272.4	281.3	417	440.7	284.4	363.8	199.5
	Q9H2P0	Activity-dependent neuroprotector homeobox protein OS=Homo sapiens OX=9606 GN=ADNP PE=1 SV=1	>sp|Q9H2P0|ADNP_HUMAN Activity-dependent neuroprotector homeobox protein OS=Homo sapiens OX=9606 GN=ADNP PE=1 SV=1	ADNP	42	43	73	380.7	1124.8	932.7	1121	1115.6	1350.4	255.9	999.9	439.5	663.7	704.9	429.9	696.4	710.1	853.4	319	488.9	234.5
	P06702	Protein S100-A9 OS=Homo sapiens OX=9606 GN=S100A9 PE=1 SV=1	>sp|P06702|S10A9_HUMAN Protein S100-A9 OS=Homo sapiens OX=9606 GN=S100A9 PE=1 SV=1	S100A9	89	16	220	2718.4	6685.9	6187.9	2803.7	3063.5	3349	85.9	512.5	249.1	401	666.3	262.9	483.3	516.2	729.4	347.8	479.6	167.7
	Q9BPX3	Condensin complex subunit 3 OS=Homo sapiens OX=9606 GN=NCAPG PE=1 SV=1	>sp|Q9BPX3|CND3_HUMAN Condensin complex subunit 3 OS=Homo sapiens OX=9606 GN=NCAPG PE=1 SV=1	NCAPG	33	37	66	188.9	472.4	485	686.7	613.3	769.4	73	278.7	78	238.1	212.2	120	194.2	204.7	236.2	152.8	152	109.2
	P09661	U2 small nuclear ribonucleoprotein A' OS=Homo sapiens OX=9606 GN=SNRPA1 PE=1 SV=2	>sp|P09661|RU2A_HUMAN U2 small nuclear ribonucleoprotein A' OS=Homo sapiens OX=9606 GN=SNRPA1 PE=1 SV=2	SNRPA1	89	35	86	333.2	822.3	855.4	1023.9	925.7	1240.1	214.3	617.6	214	336.8	337.4	196.9	477.2	526.5	472.5	218.3	243.6	132.7
	Q96T51	RUN and FYVE domain-containing protein 1 OS=Homo sapiens OX=9606 GN=RUFY1 PE=1 SV=2	>sp|Q96T51|RUFY1_HUMAN RUN and FYVE domain-containing protein 1 OS=Homo sapiens OX=9606 GN=RUFY1 PE=1 SV=2	RUFY1	52	38	62	213.9	579.9	567.1	551.1	620.9	685.5	93.5	366.2	107.8	237.8	234.4	127.9	282.8	276.3	334.9	146.3	172.8	95.1
	O14976	Cyclin-G-associated kinase OS=Homo sapiens OX=9606 GN=GAK PE=1 SV=2	>sp|O14976|GAK_HUMAN Cyclin-G-associated kinase OS=Homo sapiens OX=9606 GN=GAK PE=1 SV=2	GAK	38	39	61	87.3	266.6	260.3	371.8	324.4	443.3	53.7	247.6	87.5	192.6	179	111.7	254.5	187.8	269.4	119.4	123.6	80.6
	Q9H845	Complex I assembly factor ACAD9, mitochondrial OS=Homo sapiens OX=9606 GN=ACAD9 PE=1 SV=1	>sp|Q9H845|ACAD9_HUMAN Complex I assembly factor ACAD9, mitochondrial OS=Homo sapiens OX=9606 GN=ACAD9 PE=1 SV=1	ACAD9	55	36	78	153.1	461	456.9	428.6	453.9	503.9	195.8	693.8	331.9	564.9	575.4	371.2	549.7	566.9	616.6	258.6	360.8	215.4
	Q14137	Ribosome biogenesis protein BOP1 OS=Homo sapiens OX=9606 GN=BOP1 PE=1 SV=2	>sp|Q14137|BOP1_HUMAN Ribosome biogenesis protein BOP1 OS=Homo sapiens OX=9606 GN=BOP1 PE=1 SV=2	BOP1	61	37	61	132.2	374.6	338	404.8	391	440.7	71	244.1	109.9	130.9	188	104.5	145.6	156.9	195	94.1	140.8	71.3
	Q9H6R4	Nucleolar protein 6 OS=Homo sapiens OX=9606 GN=NOL6 PE=1 SV=2	>sp|Q9H6R4|NOL6_HUMAN Nucleolar protein 6 OS=Homo sapiens OX=9606 GN=NOL6 PE=1 SV=2	NOL6	42	39	74	145.1	412.7	415.2	565.7	500.7	683.2	77.6	265.8	84.3	199.6	210.8	112.8	140.4	141.5	159.5	124	169.3	102.5
	Q96FS4	Signal-induced proliferation-associated protein 1 OS=Homo sapiens OX=9606 GN=SIPA1 PE=1 SV=1	>sp|Q96FS4|SIPA1_HUMAN Signal-induced proliferation-associated protein 1 OS=Homo sapiens OX=9606 GN=SIPA1 PE=1 SV=1	SIPA1	39	37	56	83.7	281	249.5	242	227.9	295.3	59.3	207	125	173.4	174.6	123	200.5	179.6	217.8	76.8	114.9	64.6
	Q9BQ39	ATP-dependent RNA helicase DDX50 OS=Homo sapiens OX=9606 GN=DDX50 PE=1 SV=1	>sp|Q9BQ39|DDX50_HUMAN ATP-dependent RNA helicase DDX50 OS=Homo sapiens OX=9606 GN=DDX50 PE=1 SV=1	DDX50	52	37	75	182.8	557.1	524.9	652.3	589.3	763.3	115.8	543.7	168.6	395.2	399.4	230.4	400.7	278.5	409.6	213.3	278.5	167
	P08195	4F2 cell-surface antigen heavy chain OS=Homo sapiens OX=9606 GN=SLC3A2 PE=1 SV=3	>sp|P08195|4F2_HUMAN 4F2 cell-surface antigen heavy chain OS=Homo sapiens OX=9606 GN=SLC3A2 PE=1 SV=3	SLC3A2	39	31	81	495.9	1435.9	1333.2	1812.9	1753.8	2246.7	459.8	1730.3	1004.8	1185.9	1195.3	824.5	1310	1377.5	1617.9	528.6	760.2	403.4
	Q7L7L0	Histone H2A type 3 OS=Homo sapiens OX=9606 GN=H2AC25 PE=1 SV=3	>sp|Q7L7L0|H2A3_HUMAN Histone H2A type 3 OS=Homo sapiens OX=9606 GN=H2AC25 PE=1 SV=3	H2AC25	72	7	450	1.2	11.5	6.5	5.4	3.5	8	2.1	209.5	444	227.7	265.8	333.8	196.7	67.1	321.2	40.5	146.6	72.8
	Q9NUU7	ATP-dependent RNA helicase DDX19A OS=Homo sapiens OX=9606 GN=DDX19A PE=1 SV=1	>sp|Q9NUU7|DD19A_HUMAN ATP-dependent RNA helicase DDX19A OS=Homo sapiens OX=9606 GN=DDX19A PE=1 SV=1	DDX19A	79	7	67	5.4	20.4	19.7	39.3	23.5	48.3	0.5	10.2		6	4.9		5.7	1	7.6	3.2	2.6	1.4
	Q9Y6D9	Mitotic spindle assembly checkpoint protein MAD1 OS=Homo sapiens OX=9606 GN=MAD1L1 PE=1 SV=2	>sp|Q9Y6D9|MD1L1_HUMAN Mitotic spindle assembly checkpoint protein MAD1 OS=Homo sapiens OX=9606 GN=MAD1L1 PE=1 SV=2	MAD1L1	64	47	67	71.2	221.2	183.6	230.8	199.9	247.8	52.7	251.3	76.3	167.5	174.4	97	213.6	156.5	238	93.4	119	64.8
	Q13217	DnaJ homolog subfamily C member 3 OS=Homo sapiens OX=9606 GN=DNAJC3 PE=1 SV=1	>sp|Q13217|DNJC3_HUMAN DnaJ homolog subfamily C member 3 OS=Homo sapiens OX=9606 GN=DNAJC3 PE=1 SV=1	DNAJC3	70	45	78	318.8	878	813.5	727.2	688.7	892.4	208.1	808.8	392.6	724.2	768.7	535.7	706.5	691.3	761.2	351.9	569.9	254.9
	P67936	Tropomyosin alpha-4 chain OS=Homo sapiens OX=9606 GN=TPM4 PE=1 SV=3	>sp|P67936|TPM4_HUMAN Tropomyosin alpha-4 chain OS=Homo sapiens OX=9606 GN=TPM4 PE=1 SV=3	TPM4	83	23	107	72.2	148.7	170.2	167.3	142.8	195.3	15.5	55.6	20.3	6.1	11.6	3.4	31.1	33	49.1	8.3	11.9	4.4
	P36871	Phosphoglucomutase-1 OS=Homo sapiens OX=9606 GN=PGM1 PE=1 SV=3	>sp|P36871|PGM1_HUMAN Phosphoglucomutase-1 OS=Homo sapiens OX=9606 GN=PGM1 PE=1 SV=3	PGM1	72	37	69	317.8	755.9	797.8	967.6	868.7	1190.1	65.5	197	68.2	102.4	117.4	58.7	125.3	148	119.5	54	96.4	22.1
	O43395	U4/U6 small nuclear ribonucleoprotein Prp3 OS=Homo sapiens OX=9606 GN=PRPF3 PE=1 SV=2	>sp|O43395|PRPF3_HUMAN U4/U6 small nuclear ribonucleoprotein Prp3 OS=Homo sapiens OX=9606 GN=PRPF3 PE=1 SV=2	PRPF3	54	43	79	280.4	807.6	728.4	941.1	801.8	1077.7	159.1	860	201.6	356.4	366.5	160.9	515.5	400.1	619.9	201.5	238	159.2
	P15880	40S ribosomal protein S2 OS=Homo sapiens OX=9606 GN=RPS2 PE=1 SV=2	>sp|P15880|RS2_HUMAN 40S ribosomal protein S2 OS=Homo sapiens OX=9606 GN=RPS2 PE=1 SV=2	RPS2	69	32	145	1729.2	5304.9	4593.6	5169.9	4795.1	5844.3	490.7	2977.6	1197.5	2423	2661.6	1708.4	1687.8	1604.6	2177.7	1343.9	1948	1137.5
	Q9H6T3	RNA polymerase II-associated protein 3 OS=Homo sapiens OX=9606 GN=RPAP3 PE=1 SV=2	>sp|Q9H6T3|RPAP3_HUMAN RNA polymerase II-associated protein 3 OS=Homo sapiens OX=9606 GN=RPAP3 PE=1 SV=2	RPAP3	58	44	65	348.7	986.6	943.2	1263.6	1178.5	1511.8	99.9	382.3	145.4	208.9	228.5	116.7	261.9	274.5	358.6	108.8	161.4	61.4
	P27695	DNA-(apurinic or apyrimidinic site) endonuclease OS=Homo sapiens OX=9606 GN=APEX1 PE=1 SV=2	>sp|P27695|APEX1_HUMAN DNA-(apurinic or apyrimidinic site) endonuclease OS=Homo sapiens OX=9606 GN=APEX1 PE=1 SV=2	APEX1	75	30	83	206.4	520.4	502.4	749.1	652.6	870.3	122	290.8	91.4	115.4	123.3	70.8	243.5	279.9	213.2	85.7	134.2	42.9
	P62081	40S ribosomal protein S7 OS=Homo sapiens OX=9606 GN=RPS7 PE=1 SV=1	>sp|P62081|RS7_HUMAN 40S ribosomal protein S7 OS=Homo sapiens OX=9606 GN=RPS7 PE=1 SV=1	RPS7	81	27	175	896.8	2655.6	2541.8	2751.7	2736.8	3143.6	264.9	1303.4	589.8	1244.5	1396.9	903.4	894	965.6	1102.3	660.8	917.7	484.3
	Q9UHX1	Poly(U)-binding-splicing factor PUF60 OS=Homo sapiens OX=9606 GN=PUF60 PE=1 SV=1	>sp|Q9UHX1|PUF60_HUMAN Poly(U)-binding-splicing factor PUF60 OS=Homo sapiens OX=9606 GN=PUF60 PE=1 SV=1	PUF60	51	32	105	655	1832.4	1757.9	2066.5	1971.3	2413.3	381.1	1344	425.9	775.5	783.2	408.6	983	775.9	1083.4	470.5	562.5	336.5
	Q16777	Histone H2A type 2-C OS=Homo sapiens OX=9606 GN=H2AC20 PE=1 SV=4	>sp|Q16777|H2A2C_HUMAN Histone H2A type 2-C OS=Homo sapiens OX=9606 GN=H2AC20 PE=1 SV=4	H2AC20	72	9	496	363.4	1349.3	1179	1086.2	1127.2	1165.8	267.5	2109.7	645.2	972.9	1278.7	733.6	1189.5	975.3	1671.4	662.2	756.3	523.7
	P35249	Replication factor C subunit 4 OS=Homo sapiens OX=9606 GN=RFC4 PE=1 SV=2	>sp|P35249|RFC4_HUMAN Replication factor C subunit 4 OS=Homo sapiens OX=9606 GN=RFC4 PE=1 SV=2	RFC4	86	36	75	271.7	812.2	741.9	924.4	881.6	1059.6	212.3	754.4	273.4	598.2	650.9	381.6	628.8	647.1	698.7	323.2	464.8	237.2
	P09382	Galectin-1 OS=Homo sapiens OX=9606 GN=LGALS1 PE=1 SV=2	>sp|P09382|LEG1_HUMAN Galectin-1 OS=Homo sapiens OX=9606 GN=LGALS1 PE=1 SV=2	LGALS1	82	18	316	1957.2	5211.7	5643	3288.1	3664.4	3953.9	1049.5	3955.7	1205.9	1596.8	1682.4	734.3	3223.6	2942.5	3716.4	892.4	1256.2	524.9
	P15170	Eukaryotic peptide chain release factor GTP-binding subunit ERF3A OS=Homo sapiens OX=9606 GN=GSPT1 PE=1 SV=1	>sp|P15170|ERF3A_HUMAN Eukaryotic peptide chain release factor GTP-binding subunit ERF3A OS=Homo sapiens OX=9606 GN=GSPT1 PE=1 SV=1	GSPT1	69	38	84	640.1	1843.8	1598	2181.6	2343.9	2565.5	247.4	789.5	384.8	530.1	655.7	398.6	676.2	747.6	766.9	280.7	426.3	200.7
	P45880	Voltage-dependent anion-selective channel protein 2 OS=Homo sapiens OX=9606 GN=VDAC2 PE=1 SV=2	>sp|P45880|VDAC2_HUMAN Voltage-dependent anion-selective channel protein 2 OS=Homo sapiens OX=9606 GN=VDAC2 PE=1 SV=2	VDAC2	72	23	200	751.3	2293.7	2290.5	2517.1	2592.3	2998.9	992.6	3490.6	1822	2916.7	2951.8	2015.9	3116.2	3797	3597.2	1386.6	2125.9	1026.9
	Q15366	Poly(rC)-binding protein 2 OS=Homo sapiens OX=9606 GN=PCBP2 PE=1 SV=1	>sp|Q15366|PCBP2_HUMAN Poly(rC)-binding protein 2 OS=Homo sapiens OX=9606 GN=PCBP2 PE=1 SV=1	PCBP2	76	13	156	387.7	1280.4	1007	1030.7	1174.8	1247.9	247.9	1529.3	657.1	1195.8	1295	782.2	1307.2	735.5	1592.4	602.1	834.5	553.6
	Q8WWQ0	PH-interacting protein OS=Homo sapiens OX=9606 GN=PHIP PE=1 SV=2	>sp|Q8WWQ0|PHIP_HUMAN PH-interacting protein OS=Homo sapiens OX=9606 GN=PHIP PE=1 SV=2	PHIP	26	39	60	128.6	312.7	315.7	453.9	399.2	536.5	97.1	704.1	213.8	263.4	309.1	174.9	332.6	410	502.8	169.1	194.5	111
	Q9P107	GEM-interacting protein OS=Homo sapiens OX=9606 GN=GMIP PE=1 SV=2	>sp|Q9P107|GMIP_HUMAN GEM-interacting protein OS=Homo sapiens OX=9606 GN=GMIP PE=1 SV=2	GMIP	44	39	62	222.8	712.8	653.4	513.9	510	642.1	89.5	323.4	153.9	301.6	298.1	214.6	323.3	294.1	334.8	151.8	201.8	119.5
	P42345	Serine/threonine-protein kinase mTOR OS=Homo sapiens OX=9606 GN=MTOR PE=1 SV=1	>sp|P42345|MTOR_HUMAN Serine/threonine-protein kinase mTOR OS=Homo sapiens OX=9606 GN=MTOR PE=1 SV=1	MTOR	21	41	60	222.3	690	661.7	741.7	648.3	882.6	114.6	542.8	210.7	462.9	429.4	302	474.7	423.6	529.5	263.7	305.8	186.9
	Q9ULW0	Targeting protein for Xklp2 OS=Homo sapiens OX=9606 GN=TPX2 PE=1 SV=2	>sp|Q9ULW0|TPX2_HUMAN Targeting protein for Xklp2 OS=Homo sapiens OX=9606 GN=TPX2 PE=1 SV=2	TPX2	49	40	63	297.7	974	849.7	1068.2	913.4	1249.7	129.6	648.8	243.1	218.3	203.1	134.6	443.3	375.7	541.6	119.8	158.9	85
	P08243	Asparagine synthetase [glutamine-hydrolyzing] OS=Homo sapiens OX=9606 GN=ASNS PE=1 SV=4	>sp|P08243|ASNS_HUMAN Asparagine synthetase [glutamine-hydrolyzing] OS=Homo sapiens OX=9606 GN=ASNS PE=1 SV=4	ASNS	60	34	84	561	1552.4	1524.2	2383.9	2159.2	2715.7	337.5	1177.3	495.3	1479.9	1379.4	911	1019.6	1139.7	1141.4	731.3	1037.5	484
	O75475	PC4 and SFRS1-interacting protein OS=Homo sapiens OX=9606 GN=PSIP1 PE=1 SV=1	>sp|O75475|PSIP1_HUMAN PC4 and SFRS1-interacting protein OS=Homo sapiens OX=9606 GN=PSIP1 PE=1 SV=1	PSIP1	61	37	81	286.6	707.3	717.5	865.8	846.1	1094.7	140.8	625.7	154.5	276.8	320.4	167.4	411	319.5	464.4	170.5	190.4	143.6
	P22307	Sterol carrier protein 2 OS=Homo sapiens OX=9606 GN=SCP2 PE=1 SV=2	>sp|P22307|SCP2_HUMAN Sterol carrier protein 2 OS=Homo sapiens OX=9606 GN=SCP2 PE=1 SV=2	SCP2	45	36	81	508	1373	1283.5	1172.8	1226.9	1331.3	289.5	1368.2	457.4	719.3	699	341.8	937.8	683.8	1161.8	405.8	453.4	318.6
	Q7Z478	ATP-dependent RNA helicase DHX29 OS=Homo sapiens OX=9606 GN=DHX29 PE=1 SV=2	>sp|Q7Z478|DHX29_HUMAN ATP-dependent RNA helicase DHX29 OS=Homo sapiens OX=9606 GN=DHX29 PE=1 SV=2	DHX29	35	44	57	209.2	545.9	560.5	640.9	641.6	748.4	75	335	123	222.1	221.8	153	262.2	238.8	265.2	136.7	158.4	94.9
	O15381	Nuclear valosin-containing protein-like OS=Homo sapiens OX=9606 GN=NVL PE=1 SV=1	>sp|O15381|NVL_HUMAN Nuclear valosin-containing protein-like OS=Homo sapiens OX=9606 GN=NVL PE=1 SV=1	NVL	49	36	54	214.4	565	549.5	726	654.2	856.8	135.7	452.3	163.8	307.7	281.8	169.7	299.4	280.2	349.3	161.5	191.5	112.3
	Q9Y613	FH1/FH2 domain-containing protein 1 OS=Homo sapiens OX=9606 GN=FHOD1 PE=1 SV=3	>sp|Q9Y613|FHOD1_HUMAN FH1/FH2 domain-containing protein 1 OS=Homo sapiens OX=9606 GN=FHOD1 PE=1 SV=3	FHOD1	40	41	61	184.6	414.2	476.9	594.3	485.1	660.8	86.8	251.6	104.9	158	150.6	89.6	168.2	211.6	215.4	91.9	110.7	53.8
	O75376	Nuclear receptor corepressor 1 OS=Homo sapiens OX=9606 GN=NCOR1 PE=1 SV=2	>sp|O75376|NCOR1_HUMAN Nuclear receptor corepressor 1 OS=Homo sapiens OX=9606 GN=NCOR1 PE=1 SV=2	NCOR1	23	43	68	91.7	303.2	254.1	334.4	300.8	417.7	40.8	254.6	89.3	121.3	119	78.2	196.1	152.2	228.9	73.8	71.7	55.1
	Q9Y295	Developmentally-regulated GTP-binding protein 1 OS=Homo sapiens OX=9606 GN=DRG1 PE=1 SV=1	>sp|Q9Y295|DRG1_HUMAN Developmentally-regulated GTP-binding protein 1 OS=Homo sapiens OX=9606 GN=DRG1 PE=1 SV=1	DRG1	64	29	58	446.4	1182.5	1206.3	1680.2	1533.3	1888	134.4	521.6	163	384.7	347.4	171.7	319.3	371.3	408.7	221	273.9	158.7
	Q16181	Septin-7 OS=Homo sapiens OX=9606 GN=SEPTIN7 PE=1 SV=2	>sp|Q16181|SEPT7_HUMAN Septin-7 OS=Homo sapiens OX=9606 GN=SEPTIN7 PE=1 SV=2	SEPTIN7	59	32	72	331.9	1028.1	835.6	976.1	963.3	1169.3	90.5	556.4	213.8	288.6	293.3	171.4	396	274.5	447.5	141.2	161.2	117
	Q13151	Heterogeneous nuclear ribonucleoprotein A0 OS=Homo sapiens OX=9606 GN=HNRNPA0 PE=1 SV=1	>sp|Q13151|ROA0_HUMAN Heterogeneous nuclear ribonucleoprotein A0 OS=Homo sapiens OX=9606 GN=HNRNPA0 PE=1 SV=1	HNRNPA0	62	21	126	437.6	1452.5	1261.5	1519.7	1562.5	1776.1	369.8	1543.5	597.1	612.6	553.7	293.2	1097.1	962.8	1336.2	271.6	327.1	203.2
	Q9UH99	SUN domain-containing protein 2 OS=Homo sapiens OX=9606 GN=SUN2 PE=1 SV=3	>sp|Q9UH99|SUN2_HUMAN SUN domain-containing protein 2 OS=Homo sapiens OX=9606 GN=SUN2 PE=1 SV=3	SUN2	50	31	59	125.7	330.1	332.8	254.5	208.9	299.8	68.1	276.2	58.5	178.7	159.2	64.7	171.5	168.6	187.1	121.8	115.5	84.6
	P48634	Protein PRRC2A OS=Homo sapiens OX=9606 GN=PRRC2A PE=1 SV=3	>sp|P48634|PRC2A_HUMAN Protein PRRC2A OS=Homo sapiens OX=9606 GN=PRRC2A PE=1 SV=3	PRRC2A	27	39	67	124.2	439.7	366.4	392.9	367.5	482.4	22.8	161	54.3	57.7	68	36.4	93.2	71.4	113	32.4	38.4	19.3
	Q14160	Protein scribble homolog OS=Homo sapiens OX=9606 GN=SCRIB PE=1 SV=5	>sp|Q14160|SCRIB_HUMAN Protein scribble homolog OS=Homo sapiens OX=9606 GN=SCRIB PE=1 SV=5	SCRIB	32	39	57	107.5	337.2	325.6	378.9	379.9	431.1	83	246.4	125.3	219	211.8	145.6	217	226.8	263.5	107	158.9	77.8
	P12081	Histidine--tRNA ligase, cytoplasmic OS=Homo sapiens OX=9606 GN=HARS1 PE=1 SV=2	>sp|P12081|HARS1_HUMAN Histidine--tRNA ligase, cytoplasmic OS=Homo sapiens OX=9606 GN=HARS1 PE=1 SV=2	HARS1	69	34	63	583.6	1534.2	1494.5	1553.3	1462.1	1810.5	121	475.4	158.1	128	173.5	57.9	315	274.3	337.9	80.6	122.3	40.7
	O76021	Ribosomal L1 domain-containing protein 1 OS=Homo sapiens OX=9606 GN=RSL1D1 PE=1 SV=3	>sp|O76021|RL1D1_HUMAN Ribosomal L1 domain-containing protein 1 OS=Homo sapiens OX=9606 GN=RSL1D1 PE=1 SV=3	RSL1D1	64	39	81	585.4	1512.9	1647.2	2281.4	2007.2	2725.7	244.5	1758.6	479	871.3	974.4	499.4	441.3	783.5	961.1	549.2	735.5	383.4
	Q6PD62	RNA polymerase-associated protein CTR9 homolog OS=Homo sapiens OX=9606 GN=CTR9 PE=1 SV=1	>sp|Q6PD62|CTR9_HUMAN RNA polymerase-associated protein CTR9 homolog OS=Homo sapiens OX=9606 GN=CTR9 PE=1 SV=1	CTR9	44	47	70	189	558.9	497.9	598.7	548.3	750.3	108.8	516.3	212.4	369.7	388.9	253.6	384.9	352.7	459.2	212.8	297.1	162
	Q9UHB6	LIM domain and actin-binding protein 1 OS=Homo sapiens OX=9606 GN=LIMA1 PE=1 SV=1	>sp|Q9UHB6|LIMA1_HUMAN LIM domain and actin-binding protein 1 OS=Homo sapiens OX=9606 GN=LIMA1 PE=1 SV=1	LIMA1	51	37	68	363.1	968	889.5	1203.9	993.6	1438.4	141.9	555.8	147.5	115	156.2	61.1	243	257.3	298.6	71.3	101.4	39
	P67775	Serine/threonine-protein phosphatase 2A catalytic subunit alpha isoform OS=Homo sapiens OX=9606 GN=PPP2CA PE=1 SV=1	>sp|P67775|PP2AA_HUMAN Serine/threonine-protein phosphatase 2A catalytic subunit alpha isoform OS=Homo sapiens OX=9606 GN=PPP2CA PE=1 SV=1	PPP2CA	76	5	60	343.7	905.1	785.6	953.7	703.4	1212.1	48.5	363.8	29.2	46.8	132.7	53.6	169.4	116.7	192.8	178.9	120.8	121.3
	P62979	Ubiquitin-40S ribosomal protein S27a OS=Homo sapiens OX=9606 GN=RPS27A PE=1 SV=2	>sp|P62979|RS27A_HUMAN Ubiquitin-40S ribosomal protein S27a OS=Homo sapiens OX=9606 GN=RPS27A PE=1 SV=2	RPS27A	90	12	113	143	427.5	370.1	202.7	282.1	242.5	27.2	194.9	23.7	41.6	52.7	12.3	111	23	115.2	66.3	49.3	48.8
	Q8N766	ER membrane protein complex subunit 1 OS=Homo sapiens OX=9606 GN=EMC1 PE=1 SV=1	>sp|Q8N766|EMC1_HUMAN ER membrane protein complex subunit 1 OS=Homo sapiens OX=9606 GN=EMC1 PE=1 SV=1	EMC1	43	35	58	165.5	481.2	457.5	471.3	421.9	557.1	126.2	533.8	255.3	415.6	434.5	309	408.6	429.8	478.5	249.6	313.2	191.7
	O15226	NF-kappa-B-repressing factor OS=Homo sapiens OX=9606 GN=NKRF PE=1 SV=2	>sp|O15226|NKRF_HUMAN NF-kappa-B-repressing factor OS=Homo sapiens OX=9606 GN=NKRF PE=1 SV=2	NKRF	48	38	62	160.2	530.9	446.3	488.3	470.1	598.9	116.5	513.9	184	332	387.7	254	362.3	332.1	399	210.7	279.8	166.3
	P42765	3-ketoacyl-CoA thiolase, mitochondrial OS=Homo sapiens OX=9606 GN=ACAA2 PE=1 SV=2	>sp|P42765|THIM_HUMAN 3-ketoacyl-CoA thiolase, mitochondrial OS=Homo sapiens OX=9606 GN=ACAA2 PE=1 SV=2	ACAA2	85	28	53	157.9	420.2	442.5	596.7	581.2	682	229.6	818.9	318.6	582.3	554.1	294.6	579.9	582.1	711	265.1	363.8	185.9
	Q9Y285	Phenylalanine--tRNA ligase alpha subunit OS=Homo sapiens OX=9606 GN=FARSA PE=1 SV=3	>sp|Q9Y285|SYFA_HUMAN Phenylalanine--tRNA ligase alpha subunit OS=Homo sapiens OX=9606 GN=FARSA PE=1 SV=3	FARSA	67	33	75	444.9	1174.8	1116.2	1537.6	1711.4	1835.2	198	529.3	265.1	378.5	430	246.7	419.7	467.1	473.9	207.7	298.6	125.2
	P30520	Adenylosuccinate synthetase isozyme 2 OS=Homo sapiens OX=9606 GN=ADSS2 PE=1 SV=3	>sp|P30520|PURA2_HUMAN Adenylosuccinate synthetase isozyme 2 OS=Homo sapiens OX=9606 GN=ADSS2 PE=1 SV=3	ADSS2	55	29	72	409.5	1240.3	1027.3	1267.4	1244.6	1513.5	96.6	439.9	176.5	259	286.7	145.7	270.8	281.2	364.2	170.4	199.9	131.5
	Q96AG4	Leucine-rich repeat-containing protein 59 OS=Homo sapiens OX=9606 GN=LRRC59 PE=1 SV=1	>sp|Q96AG4|LRC59_HUMAN Leucine-rich repeat-containing protein 59 OS=Homo sapiens OX=9606 GN=LRRC59 PE=1 SV=1	LRRC59	74	33	126	493.2	1232.5	1175.5	1442.9	1450	1674.9	402.7	1516.9	562.7	725	845.3	444.2	939.2	1124.3	1320.1	432	596	327.7
	Q92973	Transportin-1 OS=Homo sapiens OX=9606 GN=TNPO1 PE=1 SV=2	>sp|Q92973|TNPO1_HUMAN Transportin-1 OS=Homo sapiens OX=9606 GN=TNPO1 PE=1 SV=2	TNPO1	42	27	85	355.8	780	740.5	924.2	897.1	1109.2	117.2	458.9	105.6	295.1	299.8	133.6	266.6	230.3	323.4	239.3	234.1	161.7
	P18754	Regulator of chromosome condensation OS=Homo sapiens OX=9606 GN=RCC1 PE=1 SV=1	>sp|P18754|RCC1_HUMAN Regulator of chromosome condensation OS=Homo sapiens OX=9606 GN=RCC1 PE=1 SV=1	RCC1	62	22	65	290.9	867	839.5	1009.8	886.1	1213.2	177.8	905.8	223.6	636.2	610.6	242.5	598.3	394.8	660.4	306.8	339	246.9
	P54652	Heat shock-related 70 kDa protein 2 OS=Homo sapiens OX=9606 GN=HSPA2 PE=1 SV=1	>sp|P54652|HSP72_HUMAN Heat shock-related 70 kDa protein 2 OS=Homo sapiens OX=9606 GN=HSPA2 PE=1 SV=1	HSPA2	31	2	306
	Q5VT52	Regulation of nuclear pre-mRNA domain-containing protein 2 OS=Homo sapiens OX=9606 GN=RPRD2 PE=1 SV=1	>sp|Q5VT52|RPRD2_HUMAN Regulation of nuclear pre-mRNA domain-containing protein 2 OS=Homo sapiens OX=9606 GN=RPRD2 PE=1 SV=1	RPRD2	29	33	54	136.1	353.3	347.7	406.6	340.6	476.3	85.8	293.4	120.1	175	177.6	111.7	259.5	268	254	88.6	127.5	53.4
	Q13011	Delta(3,5)-Delta(2,4)-dienoyl-CoA isomerase, mitochondrial OS=Homo sapiens OX=9606 GN=ECH1 PE=1 SV=2	>sp|Q13011|ECH1_HUMAN Delta(3,5)-Delta(2,4)-dienoyl-CoA isomerase, mitochondrial OS=Homo sapiens OX=9606 GN=ECH1 PE=1 SV=2	ECH1	74	26	95	384.8	1055.8	1072.9	1044.8	1107.3	1277.5	428.3	1577.1	651.7	1049.2	1001.9	583.3	1540.9	1396.4	1640.6	516.7	608.5	349.8
	Q14571	Inositol 1,4,5-trisphosphate receptor type 2 OS=Homo sapiens OX=9606 GN=ITPR2 PE=1 SV=2	>sp|Q14571|ITPR2_HUMAN Inositol 1,4,5-trisphosphate receptor type 2 OS=Homo sapiens OX=9606 GN=ITPR2 PE=1 SV=2	ITPR2	19	38	69	141.1	408.2	452	377.2	344.8	452.7	114.8	448.4	145.2	338.1	327	184.7	321.7	322.9	352.2	188.6	252.1	133.8
	Q9UKG1	DCC-interacting protein 13-alpha OS=Homo sapiens OX=9606 GN=APPL1 PE=1 SV=1	>sp|Q9UKG1|DP13A_HUMAN DCC-interacting protein 13-alpha OS=Homo sapiens OX=9606 GN=APPL1 PE=1 SV=1	APPL1	54	31	49	125.9	292.8	309.1	390.3	352	498.1	47.2	176	84	121.3	129	92.4	147.4	175.5	174.7	66.6	97.2	52.2
	Q0VD83	Apolipoprotein B receptor OS=Homo sapiens OX=9606 GN=APOBR PE=1 SV=3	>sp|Q0VD83|APOBR_HUMAN Apolipoprotein B receptor OS=Homo sapiens OX=9606 GN=APOBR PE=1 SV=3	APOBR	45	38	74	248.4	642	636.5	467.6	398.1	578.7	122.2	441.2	169.4	175.1	174.9	89.2	368.9	280.9	321.5	91.7	106.2	56.5
	Q14739	Delta(14)-sterol reductase LBR OS=Homo sapiens OX=9606 GN=LBR PE=1 SV=2	>sp|Q14739|LBR_HUMAN Delta(14)-sterol reductase LBR OS=Homo sapiens OX=9606 GN=LBR PE=1 SV=2	LBR	39	40	124	322.8	845.4	872.2	1002.7	803.2	1170.7	239	1035.1	286.8	587	470.8	265.7	614.8	587.8	742.8	327	402.5	186.5
	Q9UJU6	Drebrin-like protein OS=Homo sapiens OX=9606 GN=DBNL PE=1 SV=1	>sp|Q9UJU6|DBNL_HUMAN Drebrin-like protein OS=Homo sapiens OX=9606 GN=DBNL PE=1 SV=1	DBNL	67	29	85	331.5	860.2	759.2	592.9	639.8	695.7	85.9	296.9	125.2	132.6	178.3	95.3	192	175.4	245.2	99	147.4	64.3
	Q9H0U4	Ras-related protein Rab-1B OS=Homo sapiens OX=9606 GN=RAB1B PE=1 SV=1	>sp|Q9H0U4|RAB1B_HUMAN Ras-related protein Rab-1B OS=Homo sapiens OX=9606 GN=RAB1B PE=1 SV=1	RAB1B	87	10	83	50.4	188.8	197.1	95.5	163.9	114.5	40.6	135.8	41.9	159.9	176.4	69	65.4	61.9	88.3	88.8	90.4	80
	Q12830	Nucleosome-remodeling factor subunit BPTF OS=Homo sapiens OX=9606 GN=BPTF PE=1 SV=3	>sp|Q12830|BPTF_HUMAN Nucleosome-remodeling factor subunit BPTF OS=Homo sapiens OX=9606 GN=BPTF PE=1 SV=3	BPTF	17	46	63	135.4	433.3	407.4	419.3	387.3	482.1	75.9	447.1	132.5	260.1	211.6	129.1	305.1	227.7	347.8	133	172.3	100.4
	P53992	Protein transport protein Sec24C OS=Homo sapiens OX=9606 GN=SEC24C PE=1 SV=3	>sp|P53992|SC24C_HUMAN Protein transport protein Sec24C OS=Homo sapiens OX=9606 GN=SEC24C PE=1 SV=3	SEC24C	39	33	66	489.9	1212	1258.1	1474.2	1374.8	1579.6	170.8	510	167.1	358.6	370.8	211.2	360.7	481.5	389	194.9	295.2	119.9
	P10515	Dihydrolipoyllysine-residue acetyltransferase component of pyruvate dehydrogenase complex, mitochondrial OS=Homo sapiens OX=9606 GN=DLAT PE=1 SV=3	>sp|P10515|ODP2_HUMAN Dihydrolipoyllysine-residue acetyltransferase component of pyruvate dehydrogenase complex, mitochondrial OS=Homo sapiens OX=9606 GN=DLAT PE=1 SV=3	DLAT	48	34	86	339.2	894.5	884.2	1220.7	1020.4	1449.7	448.6	1252.9	461.2	1116.4	1139.8	655.2	1045.7	1164.1	1146.7	552.8	810.7	396.8
	Q6UB35	Monofunctional C1-tetrahydrofolate synthase, mitochondrial OS=Homo sapiens OX=9606 GN=MTHFD1L PE=1 SV=1	>sp|Q6UB35|C1TM_HUMAN Monofunctional C1-tetrahydrofolate synthase, mitochondrial OS=Homo sapiens OX=9606 GN=MTHFD1L PE=1 SV=1	MTHFD1L	38	36	72	207.2	578.8	522.9	737.6	674.8	831.1	241.7	672.2	262	517.6	486.3	321.1	494.3	503.1	527.3	269.4	339.5	187
	P52907	F-actin-capping protein subunit alpha-1 OS=Homo sapiens OX=9606 GN=CAPZA1 PE=1 SV=3	>sp|P52907|CAZA1_HUMAN F-actin-capping protein subunit alpha-1 OS=Homo sapiens OX=9606 GN=CAPZA1 PE=1 SV=3	CAPZA1	89	23	103	571.6	1600.4	1411	1448.2	1550.7	1777.3	192.5	534.3	384.3	341.6	417.8	283.7	487.8	550.5	560.5	176.1	232.5	72.6
	Q9UNX4	WD repeat-containing protein 3 OS=Homo sapiens OX=9606 GN=WDR3 PE=1 SV=1	>sp|Q9UNX4|WDR3_HUMAN WD repeat-containing protein 3 OS=Homo sapiens OX=9606 GN=WDR3 PE=1 SV=1	WDR3	43	39	63	97.7	242.8	249.4	333.8	307	396.2	67.9	208.9	94.3	228	228.6	167.9	153.2	183.4	157.9	132	177.5	90.8
	Q8IWJ2	GRIP and coiled-coil domain-containing protein 2 OS=Homo sapiens OX=9606 GN=GCC2 PE=1 SV=4	>sp|Q8IWJ2|GCC2_HUMAN GRIP and coiled-coil domain-containing protein 2 OS=Homo sapiens OX=9606 GN=GCC2 PE=1 SV=4	GCC2	32	40	55	86.2	277.3	227.6	259.4	244.6	317	55.8	281.2	91.8	212.9	226.1	132.4	236.4	235	300.6	121.1	133.7	102.9
	Q14807	Kinesin-like protein KIF22 OS=Homo sapiens OX=9606 GN=KIF22 PE=1 SV=5	>sp|Q14807|KIF22_HUMAN Kinesin-like protein KIF22 OS=Homo sapiens OX=9606 GN=KIF22 PE=1 SV=5	KIF22	60	35	56	158.4	430	423.3	578.6	504.9	678.9	148.4	582.8	215.3	384.3	387.6	233.9	449.1	450	538.3	208.7	271.3	164.4
	Q9UBE0	SUMO-activating enzyme subunit 1 OS=Homo sapiens OX=9606 GN=SAE1 PE=1 SV=1	>sp|Q9UBE0|SAE1_HUMAN SUMO-activating enzyme subunit 1 OS=Homo sapiens OX=9606 GN=SAE1 PE=1 SV=1	SAE1	86	33	89	558.4	1627.2	1452.5	1694.3	1618.3	2021.4	190.8	730.6	360.6	541	616.7	345	581.3	604.1	699.7	259.2	402	195.4
	P98175	RNA-binding protein 10 OS=Homo sapiens OX=9606 GN=RBM10 PE=1 SV=3	>sp|P98175|RBM10_HUMAN RNA-binding protein 10 OS=Homo sapiens OX=9606 GN=RBM10 PE=1 SV=3	RBM10	36	32	60	108.9	279.1	281.8	347.3	312.3	418	77	229.5	98.5	104.3	98	58.7	186.1	151.7	171.2	54.9	65.1	34.2
	P23526	Adenosylhomocysteinase OS=Homo sapiens OX=9606 GN=AHCY PE=1 SV=4	>sp|P23526|SAHH_HUMAN Adenosylhomocysteinase OS=Homo sapiens OX=9606 GN=AHCY PE=1 SV=4	AHCY	56	31	88	723.6	1765.6	1842.8	2714.5	2493.4	3250.9	162.6	575.2	203.9	392.6	426.7	184.9	327.6	448.2	390.4	188.6	282.6	102.2
	Q15437	Protein transport protein Sec23B OS=Homo sapiens OX=9606 GN=SEC23B PE=1 SV=2	>sp|Q15437|SC23B_HUMAN Protein transport protein Sec23B OS=Homo sapiens OX=9606 GN=SEC23B PE=1 SV=2	SEC23B	58	31	60	361.7	879.6	957.3	839.6	745.7	951.9	89.6	317.7	131.6	287.9	249.1	147.1	248.4	241.7	293.2	134.5	191.2	88.4
	Q9BY44	Eukaryotic translation initiation factor 2A OS=Homo sapiens OX=9606 GN=EIF2A PE=1 SV=3	>sp|Q9BY44|EIF2A_HUMAN Eukaryotic translation initiation factor 2A OS=Homo sapiens OX=9606 GN=EIF2A PE=1 SV=3	EIF2A	58	32	68	623.4	1697.6	1684.3	2071.1	1802.3	2326.5	208.3	923.6	224.5	689.4	715.2	340.1	593.8	690.2	752.5	490	554.5	327.3
	Q8NBJ5	Procollagen galactosyltransferase 1 OS=Homo sapiens OX=9606 GN=COLGALT1 PE=1 SV=1	>sp|Q8NBJ5|GT251_HUMAN Procollagen galactosyltransferase 1 OS=Homo sapiens OX=9606 GN=COLGALT1 PE=1 SV=1	COLGALT1	51	39	101	488.8	1115.6	1170.4	1320.8	1172	1519.9	318.6	1005.7	536.8	804.2	853.9	605	909.7	914.2	978.2	430.2	672.1	296.2
	Q96TA2	ATP-dependent zinc metalloprotease YME1L1 OS=Homo sapiens OX=9606 GN=YME1L1 PE=1 SV=2	>sp|Q96TA2|YMEL1_HUMAN ATP-dependent zinc metalloprotease YME1L1 OS=Homo sapiens OX=9606 GN=YME1L1 PE=1 SV=2	YME1L1	38	34	56	305.2	912.8	912.9	908.8	915.4	1105.7	204.3	869.4	373.6	643.4	656.1	395	654.3	665.2	839.2	331.9	447.9	251.7
	P61160	Actin-related protein 2 OS=Homo sapiens OX=9606 GN=ACTR2 PE=1 SV=1	>sp|P61160|ARP2_HUMAN Actin-related protein 2 OS=Homo sapiens OX=9606 GN=ACTR2 PE=1 SV=1	ACTR2	75	33	102	867.8	2505.1	2287.1	2356.9	2095	2821.2	184.5	775.3	264.6	437.7	509	259.8	420	404.7	575.5	282.2	384.9	181.6
	Q9ULT8	E3 ubiquitin-protein ligase HECTD1 OS=Homo sapiens OX=9606 GN=HECTD1 PE=1 SV=4	>sp|Q9ULT8|HECD1_HUMAN E3 ubiquitin-protein ligase HECTD1 OS=Homo sapiens OX=9606 GN=HECTD1 PE=1 SV=4	HECTD1	22	44	53	181.1	520.3	444.3	700.9	570.5	797.6	49.2	191.6	66.1	155.1	149.8	108	161.3	159.5	191.4	96.3	108.5	49.5
	Q86UE4	Protein LYRIC OS=Homo sapiens OX=9606 GN=MTDH PE=1 SV=2	>sp|Q86UE4|LYRIC_HUMAN Protein LYRIC OS=Homo sapiens OX=9606 GN=MTDH PE=1 SV=2	MTDH	62	35	62	381.9	934.1	969.9	1071.1	989.8	1326.2	200.8	958.1	209.9	248.1	255.2	105.3	430.7	480.4	533.6	159.6	214.6	89.9
	P53675	Clathrin heavy chain 2 OS=Homo sapiens OX=9606 GN=CLTCL1 PE=1 SV=2	>sp|P53675|CLH2_HUMAN Clathrin heavy chain 2 OS=Homo sapiens OX=9606 GN=CLTCL1 PE=1 SV=2	CLTCL1	14	1	84
	P23381	Tryptophan--tRNA ligase, cytoplasmic OS=Homo sapiens OX=9606 GN=WARS1 PE=1 SV=2	>sp|P23381|SYWC_HUMAN Tryptophan--tRNA ligase, cytoplasmic OS=Homo sapiens OX=9606 GN=WARS1 PE=1 SV=2	WARS1	61	33	85	594.5	1443.5	1534.8	1417.1	1370.1	1630.9	190.3	675.5	311.4	614.2	613.6	390.1	434.3	488.9	588.7	326.8	434.2	230.7
	Q14694	Ubiquitin carboxyl-terminal hydrolase 10 OS=Homo sapiens OX=9606 GN=USP10 PE=1 SV=2	>sp|Q14694|UBP10_HUMAN Ubiquitin carboxyl-terminal hydrolase 10 OS=Homo sapiens OX=9606 GN=USP10 PE=1 SV=2	USP10	52	37	62	343	899.2	852.6	1033.3	873.4	1233.4	100	428.8	124.6	364.3	334.4	186.3	297.3	335.7	385.6	191.9	251.2	144.7
	P62258	14-3-3 protein epsilon OS=Homo sapiens OX=9606 GN=YWHAE PE=1 SV=1	>sp|P62258|1433E_HUMAN 14-3-3 protein epsilon OS=Homo sapiens OX=9606 GN=YWHAE PE=1 SV=1	YWHAE	68	23	90	438.5	815.4	1017.7	1443.4	1232.9	1652.9	92.9	292.4	72.3	171.5	184.8	94.8	178.4	267.9	193.5	109.1	159.1	41.7
	Q03164	Histone-lysine N-methyltransferase 2A OS=Homo sapiens OX=9606 GN=KMT2A PE=1 SV=5	>sp|Q03164|KMT2A_HUMAN Histone-lysine N-methyltransferase 2A OS=Homo sapiens OX=9606 GN=KMT2A PE=1 SV=5	KMT2A	14	44	55	65.5	232.8	202.6	241	201.2	295.6	73.2	384.6	188.3	150	157.5	124.4	172.8	261.5	294.2	69.6	125.4	58.5
	Q9BW19	Kinesin-like protein KIFC1 OS=Homo sapiens OX=9606 GN=KIFC1 PE=1 SV=2	>sp|Q9BW19|KIFC1_HUMAN Kinesin-like protein KIFC1 OS=Homo sapiens OX=9606 GN=KIFC1 PE=1 SV=2	KIFC1	55	34	51	149.5	478.8	414.5	586.7	569.8	709.6	135.3	844.3	307.2	368.1	363.9	196.5	819.9	537.1	913.3	214.8	206.8	162.3
	Q02878	60S ribosomal protein L6 OS=Homo sapiens OX=9606 GN=RPL6 PE=1 SV=3	>sp|Q02878|RL6_HUMAN 60S ribosomal protein L6 OS=Homo sapiens OX=9606 GN=RPL6 PE=1 SV=3	RPL6	64	34	128	966.1	2040.4	2504.7	3108.5	2781.9	3676.8	324	2803.9	843.3	1390.2	1675.5	923	648.3	1482.3	1749.3	812.3	1264.9	641.5
	Q9Y383	Putative RNA-binding protein Luc7-like 2 OS=Homo sapiens OX=9606 GN=LUC7L2 PE=1 SV=2	>sp|Q9Y383|LC7L2_HUMAN Putative RNA-binding protein Luc7-like 2 OS=Homo sapiens OX=9606 GN=LUC7L2 PE=1 SV=2	LUC7L2	55	22	74	205.2	485.7	517.1	572.2	466	677.5	38.4	201.2	65.3	94.5	94.3	46.3	123.5	114.8	166.1	55.6	76.3	26.7
	P49748	Very long-chain specific acyl-CoA dehydrogenase, mitochondrial OS=Homo sapiens OX=9606 GN=ACADVL PE=1 SV=1	>sp|P49748|ACADV_HUMAN Very long-chain specific acyl-CoA dehydrogenase, mitochondrial OS=Homo sapiens OX=9606 GN=ACADVL PE=1 SV=1	ACADVL	55	35	85	595.5	1546.3	1635.4	1110.9	1015.5	1275	474.2	1438.2	617.9	915	952	611.8	1170	1310.6	1241.8	450.5	621.8	302.3
	P27694	Replication protein A 70 kDa DNA-binding subunit OS=Homo sapiens OX=9606 GN=RPA1 PE=1 SV=2	>sp|P27694|RFA1_HUMAN Replication protein A 70 kDa DNA-binding subunit OS=Homo sapiens OX=9606 GN=RPA1 PE=1 SV=2	RPA1	60	33	76	431.4	1172.3	1162.6	1261.6	1152.9	1514.5	207.9	826.7	310.1	703	648.5	423.7	694.4	696	743.5	383.5	492	263.8
	P18124	60S ribosomal protein L7 OS=Homo sapiens OX=9606 GN=RPL7 PE=1 SV=1	>sp|P18124|RL7_HUMAN 60S ribosomal protein L7 OS=Homo sapiens OX=9606 GN=RPL7 PE=1 SV=1	RPL7	71	31	138	724.4	1863.4	2102.2	2356	2179.6	2740.9	267.3	1697.8	393.9	929.1	1115	568.3	375.1	859.4	885.3	648.2	825.7	449.7
	Q9Y6G9	Cytoplasmic dynein 1 light intermediate chain 1 OS=Homo sapiens OX=9606 GN=DYNC1LI1 PE=1 SV=3	>sp|Q9Y6G9|DC1L1_HUMAN Cytoplasmic dynein 1 light intermediate chain 1 OS=Homo sapiens OX=9606 GN=DYNC1LI1 PE=1 SV=3	DYNC1LI1	66	34	67	388.5	972.5	945.3	1193.5	1072.3	1445.2	171.1	528.2	185.6	357.5	380.5	218.3	421.7	490.7	517.7	217.6	292.9	136.1
	O76031	ATP-dependent Clp protease ATP-binding subunit clpX-like, mitochondrial OS=Homo sapiens OX=9606 GN=CLPX PE=1 SV=2	>sp|O76031|CLPX_HUMAN ATP-dependent Clp protease ATP-binding subunit clpX-like, mitochondrial OS=Homo sapiens OX=9606 GN=CLPX PE=1 SV=2	CLPX	59	32	60	235.3	619.3	610.4	715.1	698.9	838.6	125.2	522.1	233.9	363.7	368.5	232.9	407.4	395.5	485.5	181.3	255.3	142.3
	Q9HB71	Calcyclin-binding protein OS=Homo sapiens OX=9606 GN=CACYBP PE=1 SV=2	>sp|Q9HB71|CYBP_HUMAN Calcyclin-binding protein OS=Homo sapiens OX=9606 GN=CACYBP PE=1 SV=2	CACYBP	88	28	79	230.6	573.5	594.6	805.8	738.2	895.8	128.5	225.6	175.5	240.3	254.4	177.9	210.6	295.5	218.6	95	181.4	38.7
	Q52LJ0	Protein FAM98B OS=Homo sapiens OX=9606 GN=FAM98B PE=1 SV=2	>sp|Q52LJ0|FA98B_HUMAN Protein FAM98B OS=Homo sapiens OX=9606 GN=FAM98B PE=1 SV=2	FAM98B	66	24	68	214.5	533.4	524.8	592.6	587.9	691.6	131.5	425.8	170.9	337.3	381	232.4	361.8	409	394.2	199.2	310.6	148.5
	O60763	General vesicular transport factor p115 OS=Homo sapiens OX=9606 GN=USO1 PE=1 SV=2	>sp|O60763|USO1_HUMAN General vesicular transport factor p115 OS=Homo sapiens OX=9606 GN=USO1 PE=1 SV=2	USO1	42	37	66	769.3	2150.7	1989.5	1129.7	1019.2	1376.1	147	684.9	197.1	503	464.6	247.2	427.4	477.4	580.2	265.6	335.1	157.9
	Q6PI48	Aspartate--tRNA ligase, mitochondrial OS=Homo sapiens OX=9606 GN=DARS2 PE=1 SV=1	>sp|Q6PI48|SYDM_HUMAN Aspartate--tRNA ligase, mitochondrial OS=Homo sapiens OX=9606 GN=DARS2 PE=1 SV=1	DARS2	51	33	51	141.3	417.3	355.5	464.9	446.4	537.1	113.5	605.2	209.2	456.7	425.9	286.7	502.1	435.5	538	235.1	300.5	194.7
	Q14498	RNA-binding protein 39 OS=Homo sapiens OX=9606 GN=RBM39 PE=1 SV=2	>sp|Q14498|RBM39_HUMAN RNA-binding protein 39 OS=Homo sapiens OX=9606 GN=RBM39 PE=1 SV=2	RBM39	52	26	72	514.1	1497.6	1357.6	1525.8	1611.6	1819.5	350.5	1401.7	486.7	727.6	770.3	423.9	933.2	839.5	1177.2	438.1	535.5	338.6
	Q99986	Serine/threonine-protein kinase VRK1 OS=Homo sapiens OX=9606 GN=VRK1 PE=1 SV=1	>sp|Q99986|VRK1_HUMAN Serine/threonine-protein kinase VRK1 OS=Homo sapiens OX=9606 GN=VRK1 PE=1 SV=1	VRK1	83	34	98	468.9	1007.8	1088.3	1193.9	1219.1	1340.8	356.7	987.2	220.6	582.8	569.8	254.2	514.3	600.3	647.8	419.7	468.7	267.3
	Q2TAY7	WD40 repeat-containing protein SMU1 OS=Homo sapiens OX=9606 GN=SMU1 PE=1 SV=2	>sp|Q2TAY7|SMU1_HUMAN WD40 repeat-containing protein SMU1 OS=Homo sapiens OX=9606 GN=SMU1 PE=1 SV=2	SMU1	68	31	74	458.2	1187.6	1253.5	1283.8	1447.9	1452.6	410	1242	472.7	738.9	784.2	388.4	829.7	727.9	1019.6	401.4	484.9	304.6
	Q9HDC9	Adipocyte plasma membrane-associated protein OS=Homo sapiens OX=9606 GN=APMAP PE=1 SV=2	>sp|Q9HDC9|APMAP_HUMAN Adipocyte plasma membrane-associated protein OS=Homo sapiens OX=9606 GN=APMAP PE=1 SV=2	APMAP	65	29	66	322	717.7	858.3	890.9	719	994.6	350.2	767.8	344.2	944.1	855.8	577.5	606.2	969.3	660.4	442.9	744.8	319.8
	P05109	Protein S100-A8 OS=Homo sapiens OX=9606 GN=S100A8 PE=1 SV=1	>sp|P05109|S10A8_HUMAN Protein S100-A8 OS=Homo sapiens OX=9606 GN=S100A8 PE=1 SV=1	S100A8	100	23	321	2584.2	6867.6	6131.4	2784.9	3298.4	3348.4	223.6	732.1	448.4	902.2	1245.1	700.9	987.2	983.2	1237.5	602.9	810.3	452.9
	Q6P996	Pyridoxal-dependent decarboxylase domain-containing protein 1 OS=Homo sapiens OX=9606 GN=PDXDC1 PE=1 SV=2	>sp|Q6P996|PDXD1_HUMAN Pyridoxal-dependent decarboxylase domain-containing protein 1 OS=Homo sapiens OX=9606 GN=PDXDC1 PE=1 SV=2	PDXDC1	46	31	53	428.5	1186.5	1139	1176.9	1002.1	1462.9	153.3	621.6	249.1	360.6	390.6	221.7	512.6	399.5	518.2	219.7	271	167.9
	O43314	Inositol hexakisphosphate and diphosphoinositol-pentakisphosphate kinase 2 OS=Homo sapiens OX=9606 GN=PPIP5K2 PE=1 SV=3	>sp|O43314|VIP2_HUMAN Inositol hexakisphosphate and diphosphoinositol-pentakisphosphate kinase 2 OS=Homo sapiens OX=9606 GN=PPIP5K2 PE=1 SV=3	PPIP5K2	35	29	64	154.5	402.3	393.7	509.7	451.4	606.5	68.9	242.3	105.3	188.9	195.3	118.7	170.9	190.4	207.6	97.1	146	76.1
	Q8TCG1	Protein CIP2A OS=Homo sapiens OX=9606 GN=CIP2A PE=1 SV=2	>sp|Q8TCG1|CIP2A_HUMAN Protein CIP2A OS=Homo sapiens OX=9606 GN=CIP2A PE=1 SV=2	CIP2A	39	39	56	248.9	691.1	686.7	879.7	783.7	1013	96.8	386.3	131.4	296.2	292.4	180	302.1	341.8	386.3	190.7	248.2	142.8
	O60341	Lysine-specific histone demethylase 1A OS=Homo sapiens OX=9606 GN=KDM1A PE=1 SV=2	>sp|O60341|KDM1A_HUMAN Lysine-specific histone demethylase 1A OS=Homo sapiens OX=9606 GN=KDM1A PE=1 SV=2	KDM1A	53	34	63	311.4	798.4	786.3	930	824	1114.3	104.6	522	146.5	209.3	235.6	129.8	320.2	284.7	357.2	155.4	169.3	103.8
	P19525	Interferon-induced, double-stranded RNA-activated protein kinase OS=Homo sapiens OX=9606 GN=EIF2AK2 PE=1 SV=2	>sp|P19525|E2AK2_HUMAN Interferon-induced, double-stranded RNA-activated protein kinase OS=Homo sapiens OX=9606 GN=EIF2AK2 PE=1 SV=2	EIF2AK2	48	34	77	491.2	1213.7	1319.3	1874.2	1761	2188.4	285.7	975.1	387.4	830.8	824.7	531	745	852.6	896.9	477.8	618.5	370.8
	Q14161	ARF GTPase-activating protein GIT2 OS=Homo sapiens OX=9606 GN=GIT2 PE=1 SV=2	>sp|Q14161|GIT2_HUMAN ARF GTPase-activating protein GIT2 OS=Homo sapiens OX=9606 GN=GIT2 PE=1 SV=2	GIT2	54	31	52	198.1	589.9	502.2	553.5	510.3	663.3	60.4	354.5	143	190.4	237.2	126	284.6	252.1	320.1	116.1	110.8	74.7
	P35580	Myosin-10 OS=Homo sapiens OX=9606 GN=MYH10 PE=1 SV=3	>sp|P35580|MYH10_HUMAN Myosin-10 OS=Homo sapiens OX=9606 GN=MYH10 PE=1 SV=3	MYH10	17	13	82	1.4	8.6	7.3	44	39.8	38.1	5.6	38.2	21.5	24.2	23.7	21.8	37.4	33.7	33.5	14.8	15.7	4.2
	Q5QJE6	Deoxynucleotidyltransferase terminal-interacting protein 2 OS=Homo sapiens OX=9606 GN=DNTTIP2 PE=1 SV=2	>sp|Q5QJE6|TDIF2_HUMAN Deoxynucleotidyltransferase terminal-interacting protein 2 OS=Homo sapiens OX=9606 GN=DNTTIP2 PE=1 SV=2	DNTTIP2	48	35	59	250.8	821.7	685.2	965.8	829.6	1149.8	89.8	549.2	154.3	435.8	417.8	232.6	339.5	284.1	437.4	235.2	276.9	189.5
	Q6P1N0	Coiled-coil and C2 domain-containing protein 1A OS=Homo sapiens OX=9606 GN=CC2D1A PE=1 SV=1	>sp|Q6P1N0|C2D1A_HUMAN Coiled-coil and C2 domain-containing protein 1A OS=Homo sapiens OX=9606 GN=CC2D1A PE=1 SV=1	CC2D1A	41	39	59	166.6	495.5	429	496.2	472.6	551	60.5	279	143.4	196	201	122.4	270	239.4	313.3	90.6	142.5	58.5
	Q14C86	GTPase-activating protein and VPS9 domain-containing protein 1 OS=Homo sapiens OX=9606 GN=GAPVD1 PE=1 SV=2	>sp|Q14C86|GAPD1_HUMAN GTPase-activating protein and VPS9 domain-containing protein 1 OS=Homo sapiens OX=9606 GN=GAPVD1 PE=1 SV=2	GAPVD1	30	38	70	339.7	893.4	899.6	995.7	905.3	1130.9	106.3	505.1	166.1	418	386.7	214.2	384.8	361.5	460.1	221.4	270.9	168.5
	Q13330	Metastasis-associated protein MTA1 OS=Homo sapiens OX=9606 GN=MTA1 PE=1 SV=2	>sp|Q13330|MTA1_HUMAN Metastasis-associated protein MTA1 OS=Homo sapiens OX=9606 GN=MTA1 PE=1 SV=2	MTA1	57	27	67	193.8	569.6	574.7	627.4	492.6	735	67.4	434.7	163.6	214.7	243.4	182.7	299.3	209.3	294.6	164.6	173.9	132.3
	P14598	Neutrophil cytosol factor 1 OS=Homo sapiens OX=9606 GN=NCF1 PE=1 SV=4	>sp|P14598|NCF1_HUMAN Neutrophil cytosol factor 1 OS=Homo sapiens OX=9606 GN=NCF1 PE=1 SV=4	NCF1	81	5	75	126.4	289.2	331	161.4	140.9	162.1	64.2	232.1	50.9	67.8	86.8	42.9	151.7	126.4	180.6	59	49.5	41.6
	O96028	Histone-lysine N-methyltransferase NSD2 OS=Homo sapiens OX=9606 GN=NSD2 PE=1 SV=1	>sp|O96028|NSD2_HUMAN Histone-lysine N-methyltransferase NSD2 OS=Homo sapiens OX=9606 GN=NSD2 PE=1 SV=1	NSD2	34	38	50	134	406.7	359.4	654.3	584.9	758.9	94.2	489.1	152.9	259.5	268.7	164.7	261.5	280.4	352.4	175.9	206.1	139.9
	P62873	Guanine nucleotide-binding protein G(I)/G(S)/G(T) subunit beta-1 OS=Homo sapiens OX=9606 GN=GNB1 PE=1 SV=3	>sp|P62873|GBB1_HUMAN Guanine nucleotide-binding protein G(I)/G(S)/G(T) subunit beta-1 OS=Homo sapiens OX=9606 GN=GNB1 PE=1 SV=3	GNB1	66	11	101	255.5	614.1	606.4	600.3	505.6	674.7	109.2	608	184.9	248.4	253.3	177.9	517.6	364.6	585	167.2	161	140.7
	Q9BWD1	Acetyl-CoA acetyltransferase, cytosolic OS=Homo sapiens OX=9606 GN=ACAT2 PE=1 SV=2	>sp|Q9BWD1|THIC_HUMAN Acetyl-CoA acetyltransferase, cytosolic OS=Homo sapiens OX=9606 GN=ACAT2 PE=1 SV=2	ACAT2	71	27	61	296.4	874.2	774.4	1208.8	1221.6	1482.2	85.1	298.4	185.6	168	240.9	122.3	238.7	217.4	268	76.8	147.1	64.3
	Q08426	Peroxisomal bifunctional enzyme OS=Homo sapiens OX=9606 GN=EHHADH PE=1 SV=3	>sp|Q08426|ECHP_HUMAN Peroxisomal bifunctional enzyme OS=Homo sapiens OX=9606 GN=EHHADH PE=1 SV=3	EHHADH	57	35	55	136.6	494.1	407.4	491.9	497.3	621.4	183.3	803.4	326	497.5	527.6	310.1	743.7	622.9	737.5	280.6	361.2	179
	Q96RQ3	Methylcrotonoyl-CoA carboxylase subunit alpha, mitochondrial OS=Homo sapiens OX=9606 GN=MCCC1 PE=1 SV=3	>sp|Q96RQ3|MCCA_HUMAN Methylcrotonoyl-CoA carboxylase subunit alpha, mitochondrial OS=Homo sapiens OX=9606 GN=MCCC1 PE=1 SV=3	MCCC1	52	30	48	66.9	206.9	186.2	246.5	242.9	302.2	149.3	550.3	288.8	381.3	387.3	300.4	580	564.6	592.6	197.1	271.9	128.1
	Q15042	Rab3 GTPase-activating protein catalytic subunit OS=Homo sapiens OX=9606 GN=RAB3GAP1 PE=1 SV=3	>sp|Q15042|RB3GP_HUMAN Rab3 GTPase-activating protein catalytic subunit OS=Homo sapiens OX=9606 GN=RAB3GAP1 PE=1 SV=3	RAB3GAP1	37	33	64	171	459	427.7	435.4	408.6	500.5	101	281	168.3	246	282.9	187.9	199.6	293.7	274.3	118.2	202.1	89.1
	Q9UMR2	ATP-dependent RNA helicase DDX19B OS=Homo sapiens OX=9606 GN=DDX19B PE=1 SV=1	>sp|Q9UMR2|DD19B_HUMAN ATP-dependent RNA helicase DDX19B OS=Homo sapiens OX=9606 GN=DDX19B PE=1 SV=1	DDX19B	70	3	60	32	106.2	99.4	110.1	99.3	142.4	13.6	86.5	35.6	69.4	48.7	24.3	57.6	40.6	94	30.6	29	21.9
	O75152	Zinc finger CCCH domain-containing protein 11A OS=Homo sapiens OX=9606 GN=ZC3H11A PE=1 SV=3	>sp|O75152|ZC11A_HUMAN Zinc finger CCCH domain-containing protein 11A OS=Homo sapiens OX=9606 GN=ZC3H11A PE=1 SV=3	ZC3H11A	47	38	56	123.9	413	357.9	357.2	319.8	442.6	74.4	419.7	156.8	224.5	238.5	125.2	315.2	237.2	347.8	137.8	161.1	90.4
	Q13347	Eukaryotic translation initiation factor 3 subunit I OS=Homo sapiens OX=9606 GN=EIF3I PE=1 SV=1	>sp|Q13347|EIF3I_HUMAN Eukaryotic translation initiation factor 3 subunit I OS=Homo sapiens OX=9606 GN=EIF3I PE=1 SV=1	EIF3I	76	24	107	623.8	1713.5	1558.1	1967	1857.5	2352.9	175	636.6	266	626.6	711	371	462.8	492.6	571.8	349.5	499.8	275.6
	Q7Z3K3	Pogo transposable element with ZNF domain OS=Homo sapiens OX=9606 GN=POGZ PE=1 SV=2	>sp|Q7Z3K3|POGZ_HUMAN Pogo transposable element with ZNF domain OS=Homo sapiens OX=9606 GN=POGZ PE=1 SV=2	POGZ	28	37	62	276.3	750.7	778.8	780.1	728.5	874.5	158.7	1035.6	211	652.2	570.2	319.7	641.8	523.5	706.6	414.1	384	296.4
	O75746	Electrogenic aspartate/glutamate antiporter SLC25A12, mitochondrial OS=Homo sapiens OX=9606 GN=SLC25A12 PE=1 SV=2	>sp|O75746|S2512_HUMAN Electrogenic aspartate/glutamate antiporter SLC25A12, mitochondrial OS=Homo sapiens OX=9606 GN=SLC25A12 PE=1 SV=2	SLC25A12	53	26	75	214.2	571.9	580.9	645.1	621.3	742.7	249.8	873.9	317.1	692.1	641.8	381	670.5	741.8	810.8	351	476	271.3
	P13798	Acylamino-acid-releasing enzyme OS=Homo sapiens OX=9606 GN=APEH PE=1 SV=4	>sp|P13798|ACPH_HUMAN Acylamino-acid-releasing enzyme OS=Homo sapiens OX=9606 GN=APEH PE=1 SV=4	APEH	41	25	61	435	1207.2	1134.4	1117.8	951.4	1424.6	90.1	446	172.4	145.6	199.9	96.6	364.2	316.4	373.9	109.5	136.3	62.2
	Q99536	Synaptic vesicle membrane protein VAT-1 homolog OS=Homo sapiens OX=9606 GN=VAT1 PE=1 SV=2	>sp|Q99536|VAT1_HUMAN Synaptic vesicle membrane protein VAT-1 homolog OS=Homo sapiens OX=9606 GN=VAT1 PE=1 SV=2	VAT1	72	24	83	707.2	1807.6	1792.6	1353.8	1356.3	1557.9	456.3	1688.2	646.1	973.3	1007.2	488.4	1221.5	957.9	1424.5	563	662.7	368.6
	O75116	Rho-associated protein kinase 2 OS=Homo sapiens OX=9606 GN=ROCK2 PE=1 SV=4	>sp|O75116|ROCK2_HUMAN Rho-associated protein kinase 2 OS=Homo sapiens OX=9606 GN=ROCK2 PE=1 SV=4	ROCK2	34	38	58	117.7	361.9	310.8	390.2	349.7	473.9	48.1	189.6	46.2	140.5	114.7	51.6	121.5	124.7	161.6	59	83.8	43.7
	Q9Y4G6	Talin-2 OS=Homo sapiens OX=9606 GN=TLN2 PE=1 SV=4	>sp|Q9Y4G6|TLN2_HUMAN Talin-2 OS=Homo sapiens OX=9606 GN=TLN2 PE=1 SV=4	TLN2	15	13	80	7.8	28.6	28.2	32.7	37.6	37.1	13.2	49.1	15.1	21.2	25.3	17.4	28	56.4	44.4	9.1	16.5	8.5
	Q6IBS0	Twinfilin-2 OS=Homo sapiens OX=9606 GN=TWF2 PE=1 SV=2	>sp|Q6IBS0|TWF2_HUMAN Twinfilin-2 OS=Homo sapiens OX=9606 GN=TWF2 PE=1 SV=2	TWF2	77	25	75	234.8	729	680.8	592.9	687.9	770.8	84	279.8	152.8	147.9	160.8	101.8	271	244.7	272.1	78.9	104.9	47.6
	P14314	Glucosidase 2 subunit beta OS=Homo sapiens OX=9606 GN=PRKCSH PE=1 SV=2	>sp|P14314|GLU2B_HUMAN Glucosidase 2 subunit beta OS=Homo sapiens OX=9606 GN=PRKCSH PE=1 SV=2	PRKCSH	49	34	88	261.1	738.1	635.9	814.4	664.5	1008.9	92	787.4	92	198.5	184.1	70	444.7	216.7	463.1	213.4	183.4	157.2
	Q4G0N4	NAD kinase 2, mitochondrial OS=Homo sapiens OX=9606 GN=NADK2 PE=1 SV=2	>sp|Q4G0N4|NAKD2_HUMAN NAD kinase 2, mitochondrial OS=Homo sapiens OX=9606 GN=NADK2 PE=1 SV=2	NADK2	66	33	60	146.8	354.8	341	383.7	318.6	451.1	147.7	596.2	158.5	282.4	286.3	185.9	511.9	453	519.8	195.1	231.5	128.9
	O00232	26S proteasome non-ATPase regulatory subunit 12 OS=Homo sapiens OX=9606 GN=PSMD12 PE=1 SV=3	>sp|O00232|PSD12_HUMAN 26S proteasome non-ATPase regulatory subunit 12 OS=Homo sapiens OX=9606 GN=PSMD12 PE=1 SV=3	PSMD12	66	35	66	598.4	1285.2	1617.6	1523.9	1470	1659.8	290.2	739.1	409.1	911.3	848.2	771.5	861.1	810.9	710.1	461.3	626.3	289.9
	Q08379	Golgin subfamily A member 2 OS=Homo sapiens OX=9606 GN=GOLGA2 PE=1 SV=3	>sp|Q08379|GOGA2_HUMAN Golgin subfamily A member 2 OS=Homo sapiens OX=9606 GN=GOLGA2 PE=1 SV=3	GOLGA2	44	35	50	96.5	291.9	251.4	285.9	268.5	352.7	50	356.2	85.2	272.4	200.8	119.5	266	167.9	335.2	136.4	149.5	109.7
	Q96GQ7	Probable ATP-dependent RNA helicase DDX27 OS=Homo sapiens OX=9606 GN=DDX27 PE=1 SV=2	>sp|Q96GQ7|DDX27_HUMAN Probable ATP-dependent RNA helicase DDX27 OS=Homo sapiens OX=9606 GN=DDX27 PE=1 SV=2	DDX27	44	38	64	322.1	945.4	918.1	1171.1	1060.4	1331.3	167.4	968	304.7	462.3	480.5	257.6	414.6	455.4	610.9	246.7	351.9	200.1
	P11310	Medium-chain specific acyl-CoA dehydrogenase, mitochondrial OS=Homo sapiens OX=9606 GN=ACADM PE=1 SV=1	>sp|P11310|ACADM_HUMAN Medium-chain specific acyl-CoA dehydrogenase, mitochondrial OS=Homo sapiens OX=9606 GN=ACADM PE=1 SV=1	ACADM	60	32	78	505.7	1261.8	1309.3	1449	1330.9	1636.2	586.9	2219.7	777	1440.3	1292	843.9	1951.6	1693.1	2162.4	733.8	831.7	556.1
	O94925	Glutaminase kidney isoform, mitochondrial OS=Homo sapiens OX=9606 GN=GLS PE=1 SV=1	>sp|O94925|GLSK_HUMAN Glutaminase kidney isoform, mitochondrial OS=Homo sapiens OX=9606 GN=GLS PE=1 SV=1	GLS	52	32	60	496.5	1299.4	1237.4	1474.3	1242.8	1658.4	307	1056.6	299.1	538.7	588.7	331.3	891.1	898.9	939.8	344.7	392.3	201.3
	P13861	cAMP-dependent protein kinase type II-alpha regulatory subunit OS=Homo sapiens OX=9606 GN=PRKAR2A PE=1 SV=2	>sp|P13861|KAP2_HUMAN cAMP-dependent protein kinase type II-alpha regulatory subunit OS=Homo sapiens OX=9606 GN=PRKAR2A PE=1 SV=2	PRKAR2A	70	28	72	319.4	955	820.9	938.7	867.9	1118.1	156.1	817.9	330.9	385.3	421.4	297.8	665.8	543.7	716.5	225.1	266.6	191.5
	O43432	Eukaryotic translation initiation factor 4 gamma 3 OS=Homo sapiens OX=9606 GN=EIF4G3 PE=1 SV=2	>sp|O43432|IF4G3_HUMAN Eukaryotic translation initiation factor 4 gamma 3 OS=Homo sapiens OX=9606 GN=EIF4G3 PE=1 SV=2	EIF4G3	28	31	62	41.3	103	100.4	119.3	112.7	137.6	10.8	36.8	9.9	24.6	23.7	15.2	22	32.4	28.8	16.7	23.7	11.4
	Q9Y5X3	Sorting nexin-5 OS=Homo sapiens OX=9606 GN=SNX5 PE=1 SV=1	>sp|Q9Y5X3|SNX5_HUMAN Sorting nexin-5 OS=Homo sapiens OX=9606 GN=SNX5 PE=1 SV=1	SNX5	77	32	63	289.2	717.8	815	1049.8	913.3	1185.5	134.7	405.3	162	386.6	389.2	257.9	425.4	427.7	434.9	220.4	267.6	123.2
	P68431	Histone H3.1 OS=Homo sapiens OX=9606 GN=H3C12 PE=1 SV=2	>sp|P68431|H31_HUMAN Histone H3.1 OS=Homo sapiens OX=9606 GN=H3C12 PE=1 SV=2	H3C12	85	2	366	284.2	885.5	918.2	709.9	1095.3	689.1	189	1460.2	268.6	549.8	970.8	372.7	495.5	588.7	816	542.1	591	430.3
	Q8IY81	pre-rRNA 2'-O-ribose RNA methyltransferase FTSJ3 OS=Homo sapiens OX=9606 GN=FTSJ3 PE=1 SV=2	>sp|Q8IY81|SPB1_HUMAN pre-rRNA 2'-O-ribose RNA methyltransferase FTSJ3 OS=Homo sapiens OX=9606 GN=FTSJ3 PE=1 SV=2	FTSJ3	44	36	68	296.6	792.6	771.2	1102.6	1048.9	1325.3	249.9	1933.6	719.3	755.9	876.8	567.7	768.4	922.3	1207	422.6	549.9	321.3
	P09960	Leukotriene A-4 hydrolase OS=Homo sapiens OX=9606 GN=LTA4H PE=1 SV=2	>sp|P09960|LKHA4_HUMAN Leukotriene A-4 hydrolase OS=Homo sapiens OX=9606 GN=LTA4H PE=1 SV=2	LTA4H	55	37	73	635	1594.6	1580.9	2153	1848	2551.3	146.8	657.7	197.8	285.5	376.4	177.2	423.8	428.3	459.8	186.3	261.5	110
	Q9NVP1	ATP-dependent RNA helicase DDX18 OS=Homo sapiens OX=9606 GN=DDX18 PE=1 SV=2	>sp|Q9NVP1|DDX18_HUMAN ATP-dependent RNA helicase DDX18 OS=Homo sapiens OX=9606 GN=DDX18 PE=1 SV=2	DDX18	49	35	76	299	767	862.6	1047.2	937	1238.6	239.7	977.3	313.8	709	700.2	444.2	435.5	624.7	529.7	375.6	500.7	266.3
	P32969	60S ribosomal protein L9 OS=Homo sapiens OX=9606 GN=RPL9P9 PE=1 SV=1	>sp|P32969|RL9_HUMAN 60S ribosomal protein L9 OS=Homo sapiens OX=9606 GN=RPL9P9 PE=1 SV=1	RPL9P9	60	21	143	592.6	1555.2	1599.5	1920.1	1881.2	2248.5	234.6	969.6	396.9	972.4	965.7	568.7	558.6	728.3	732	470.9	751.8	332.3
	O95613	Pericentrin OS=Homo sapiens OX=9606 GN=PCNT PE=1 SV=4	>sp|O95613|PCNT_HUMAN Pericentrin OS=Homo sapiens OX=9606 GN=PCNT PE=1 SV=4	PCNT	15	39	45	19.8	64	54.7	61	60.2	67.8	8.6	44	11.5	32.2	28.4	16.9	34.7	27.9	40.7	18.9	12.7	10.9
	Q96PC5	Melanoma inhibitory activity protein 2 OS=Homo sapiens OX=9606 GN=MIA2 PE=1 SV=4	>sp|Q96PC5|MIA2_HUMAN Melanoma inhibitory activity protein 2 OS=Homo sapiens OX=9606 GN=MIA2 PE=1 SV=4	MIA2	26	36	47	195.4	556	515	594.2	545.9	738.8	116.6	532.4	167.9	470.3	413.8	219.6	359.3	347.4	453.5	239.6	285.4	181.3
	P39687	Acidic leucine-rich nuclear phosphoprotein 32 family member A OS=Homo sapiens OX=9606 GN=ANP32A PE=1 SV=1	>sp|P39687|AN32A_HUMAN Acidic leucine-rich nuclear phosphoprotein 32 family member A OS=Homo sapiens OX=9606 GN=ANP32A PE=1 SV=1	ANP32A	59	20	105	427.7	1223.4	1154.7	1085.2	1043.3	1319.7	46.2	325.1	60.7	99.4	103.1	33.2	164.8	148.6	217.8	69.3	69.5	32.9
	O60231	Pre-mRNA-splicing factor ATP-dependent RNA helicase DHX16 OS=Homo sapiens OX=9606 GN=DHX16 PE=1 SV=2	>sp|O60231|DHX16_HUMAN Pre-mRNA-splicing factor ATP-dependent RNA helicase DHX16 OS=Homo sapiens OX=9606 GN=DHX16 PE=1 SV=2	DHX16	34	35	58	257.1	743.2	708.5	921.5	872.9	1077.3	140.6	503.1	205.1	314.8	325.7	204.9	363.7	385.5	405.3	169	213.3	111.8
	P14735	Insulin-degrading enzyme OS=Homo sapiens OX=9606 GN=IDE PE=1 SV=4	>sp|P14735|IDE_HUMAN Insulin-degrading enzyme OS=Homo sapiens OX=9606 GN=IDE PE=1 SV=4	IDE	40	41	64	530.2	1306.1	1481.6	1548.1	1450.6	1751.7	125.1	418.9	158.8	345.4	321.9	192.7	312.9	355	334.4	177.1	246.5	77
	Q86VS8	Protein Hook homolog 3 OS=Homo sapiens OX=9606 GN=HOOK3 PE=1 SV=2	>sp|Q86VS8|HOOK3_HUMAN Protein Hook homolog 3 OS=Homo sapiens OX=9606 GN=HOOK3 PE=1 SV=2	HOOK3	48	36	47	269.6	796	703.1	737.9	674.5	888.1	87.1	564	158.8	414.2	323.5	206.4	451.3	325.2	549.1	211	181.5	140.5
	P47756	F-actin-capping protein subunit beta OS=Homo sapiens OX=9606 GN=CAPZB PE=1 SV=5	>sp|P47756|CAPZB_HUMAN F-actin-capping protein subunit beta OS=Homo sapiens OX=9606 GN=CAPZB PE=1 SV=5	CAPZB	76	33	96	646.2	1645.5	1534.3	1588.4	1386.6	1924.3	161.5	576.3	227.1	253.4	308.2	169	354.8	404.3	473.3	155.1	208	100.2
	Q04917	14-3-3 protein eta OS=Homo sapiens OX=9606 GN=YWHAH PE=1 SV=4	>sp|Q04917|1433F_HUMAN 14-3-3 protein eta OS=Homo sapiens OX=9606 GN=YWHAH PE=1 SV=4	YWHAH	74	20	87	282.1	583	638.1	844.9	772.4	995	77.1	203	72.9	168.9	178.5	128.8	176.4	239.9	162.7	105.4	142.7	60.3
	Q13574	Diacylglycerol kinase zeta OS=Homo sapiens OX=9606 GN=DGKZ PE=1 SV=4	>sp|Q13574|DGKZ_HUMAN Diacylglycerol kinase zeta OS=Homo sapiens OX=9606 GN=DGKZ PE=1 SV=4	DGKZ	41	32	50	179.5	554.8	488.5	413.9	361.4	495.8	64.1	384	157.3	223.4	237.4	170.3	314	240.4	380	134.1	151.1	122.9
	Q15052	Rho guanine nucleotide exchange factor 6 OS=Homo sapiens OX=9606 GN=ARHGEF6 PE=1 SV=2	>sp|Q15052|ARHG6_HUMAN Rho guanine nucleotide exchange factor 6 OS=Homo sapiens OX=9606 GN=ARHGEF6 PE=1 SV=2	ARHGEF6	50	29	53	145.1	337.4	367.5	515.2	432.1	536.5	66.1	214.9	72.3	187.7	193.7	109.1	184.7	213.6	212.3	107.5	157.7	69.7
	Q13561	Dynactin subunit 2 OS=Homo sapiens OX=9606 GN=DCTN2 PE=1 SV=4	>sp|Q13561|DCTN2_HUMAN Dynactin subunit 2 OS=Homo sapiens OX=9606 GN=DCTN2 PE=1 SV=4	DCTN2	67	29	60	552.4	1609.4	1434.6	1590.3	1366.4	1935.8	142.2	641.7	240.9	368.8	398.6	233.3	500.1	450.9	596.8	216.8	251.2	152
	Q9UNY4	Transcription termination factor 2 OS=Homo sapiens OX=9606 GN=TTF2 PE=1 SV=2	>sp|Q9UNY4|TTF2_HUMAN Transcription termination factor 2 OS=Homo sapiens OX=9606 GN=TTF2 PE=1 SV=2	TTF2	36	34	47	127	370.2	349.2	632.8	574.7	708.6	72.7	363.4	119.9	291.8	278.1	185.3	291.5	265	311.8	176	211.1	139.4
	P25786	Proteasome subunit alpha type-1 OS=Homo sapiens OX=9606 GN=PSMA1 PE=1 SV=1	>sp|P25786|PSA1_HUMAN Proteasome subunit alpha type-1 OS=Homo sapiens OX=9606 GN=PSMA1 PE=1 SV=1	PSMA1	80	26	93	820.3	2523.7	2310.4	2577.8	2588.3	3106.6	192.2	1277.7	543.2	797	805.6	471.4	994.8	694.7	1105.3	411.4	466	320.5
	Q9NVH1	DnaJ homolog subfamily C member 11 OS=Homo sapiens OX=9606 GN=DNAJC11 PE=1 SV=2	>sp|Q9NVH1|DJC11_HUMAN DnaJ homolog subfamily C member 11 OS=Homo sapiens OX=9606 GN=DNAJC11 PE=1 SV=2	DNAJC11	46	34	56	136.4	405.3	378.9	519.3	482	603.2	166.8	630.4	225.1	473.2	463.7	269.1	479.6	482.9	551.3	278.5	312.3	214.7
	Q16543	Hsp90 co-chaperone Cdc37 OS=Homo sapiens OX=9606 GN=CDC37 PE=1 SV=1	>sp|Q16543|CDC37_HUMAN Hsp90 co-chaperone Cdc37 OS=Homo sapiens OX=9606 GN=CDC37 PE=1 SV=1	CDC37	61	34	82	657.7	1739.9	1555.6	1599.2	1451.9	1875.5	104.8	505.3	70.8	110.2	155.3	38.6	177.5	190.8	273.7	124.8	144.2	60.8
	Q10713	Mitochondrial-processing peptidase subunit alpha OS=Homo sapiens OX=9606 GN=PMPCA PE=1 SV=2	>sp|Q10713|MPPA_HUMAN Mitochondrial-processing peptidase subunit alpha OS=Homo sapiens OX=9606 GN=PMPCA PE=1 SV=2	PMPCA	54	29	92	184.8	483.9	509.7	486.3	471.2	556.8	147.5	457.6	187	318.6	298.3	158.7	392.4	388.9	405.4	170.7	210.5	132.5
	Q14289	Protein-tyrosine kinase 2-beta OS=Homo sapiens OX=9606 GN=PTK2B PE=1 SV=2	>sp|Q14289|FAK2_HUMAN Protein-tyrosine kinase 2-beta OS=Homo sapiens OX=9606 GN=PTK2B PE=1 SV=2	PTK2B	41	33	53	240.9	758.8	708	627.1	611.2	758.8	133.9	532.3	190.6	387.2	402.6	221.1	452.1	482	516.7	204.3	260	152.8
	Q5JTV8	Torsin-1A-interacting protein 1 OS=Homo sapiens OX=9606 GN=TOR1AIP1 PE=1 SV=2	>sp|Q5JTV8|TOIP1_HUMAN Torsin-1A-interacting protein 1 OS=Homo sapiens OX=9606 GN=TOR1AIP1 PE=1 SV=2	TOR1AIP1	54	30	71	280.5	857.6	792.9	804.1	688.3	999.6	245.4	1040.5	410.9	572.2	530.1	367.6	733.9	705	929.9	329	406.4	226.4
	Q9HCK8	Chromodomain-helicase-DNA-binding protein 8 OS=Homo sapiens OX=9606 GN=CHD8 PE=1 SV=5	>sp|Q9HCK8|CHD8_HUMAN Chromodomain-helicase-DNA-binding protein 8 OS=Homo sapiens OX=9606 GN=CHD8 PE=1 SV=5	CHD8	19	35	52	59.9	181.9	164.8	220.1	185.9	221.6	22.6	109.9	54.5	106.3	108	63.4	105.8	117.1	121.1	43.3	73.3	42.7
	Q96P11	28S rRNA (cytosine-C(5))-methyltransferase OS=Homo sapiens OX=9606 GN=NSUN5 PE=1 SV=2	>sp|Q96P11|NSUN5_HUMAN 28S rRNA (cytosine-C(5))-methyltransferase OS=Homo sapiens OX=9606 GN=NSUN5 PE=1 SV=2	NSUN5	83	30	72	256.5	691.3	651.1	1145.2	1034.3	1323.8	172.5	705.1	234.2	429.3	443.4	241.8	469.4	466.8	521.8	264.6	334	191.9
	Q99575	Ribonucleases P/MRP protein subunit POP1 OS=Homo sapiens OX=9606 GN=POP1 PE=1 SV=2	>sp|Q99575|POP1_HUMAN Ribonucleases P/MRP protein subunit POP1 OS=Homo sapiens OX=9606 GN=POP1 PE=1 SV=2	POP1	47	41	56	110.1	278.9	262.6	302.4	302.6	358.2	42.8	231.1	83.3	119.7	154.5	94	100	157.7	166.4	73.7	112.9	33.2
	Q8IZH2	5'-3' exoribonuclease 1 OS=Homo sapiens OX=9606 GN=XRN1 PE=1 SV=1	>sp|Q8IZH2|XRN1_HUMAN 5'-3' exoribonuclease 1 OS=Homo sapiens OX=9606 GN=XRN1 PE=1 SV=1	XRN1	25	36	43	118	293.8	340	376.6	313.6	432	50.3	172.9	57.8	101.4	112.4	59.3	118.6	103.5	116.5	70.5	76.8	47.2
	P27635	60S ribosomal protein L10 OS=Homo sapiens OX=9606 GN=RPL10 PE=1 SV=5	>sp|P27635|RL10_HUMAN 60S ribosomal protein L10 OS=Homo sapiens OX=9606 GN=RPL10 PE=1 SV=5	RPL10	74	27	121	487.5	1577.4	1489.9	1685.9	1711.1	1957.5	132.1	1690.6	584.4	1293.8	1367.5	750.9	682.9	660	1181.5	673.3	848.7	562.7
	Q07955	Serine/arginine-rich splicing factor 1 OS=Homo sapiens OX=9606 GN=SRSF1 PE=1 SV=2	>sp|Q07955|SRSF1_HUMAN Serine/arginine-rich splicing factor 1 OS=Homo sapiens OX=9606 GN=SRSF1 PE=1 SV=2	SRSF1	70	33	179	307.6	831.4	776	941.2	845.2	1098.1	263.6	1011.1	490.7	528.9	505.2	326.2	826.9	795.3	956.1	255.6	351.2	170.2
	Q8WWY3	U4/U6 small nuclear ribonucleoprotein Prp31 OS=Homo sapiens OX=9606 GN=PRPF31 PE=1 SV=2	>sp|Q8WWY3|PRP31_HUMAN U4/U6 small nuclear ribonucleoprotein Prp31 OS=Homo sapiens OX=9606 GN=PRPF31 PE=1 SV=2	PRPF31	59	30	63	194.2	515.9	502.6	473.4	457.6	590.8	108.4	465.8	187.7	312.2	318	203.7	298.1	229.5	319.8	176.6	230.1	140.3
	Q9NQW7	Xaa-Pro aminopeptidase 1 OS=Homo sapiens OX=9606 GN=XPNPEP1 PE=1 SV=3	>sp|Q9NQW7|XPP1_HUMAN Xaa-Pro aminopeptidase 1 OS=Homo sapiens OX=9606 GN=XPNPEP1 PE=1 SV=3	XPNPEP1	68	32	61	435.8	1347	1201.7	1328.9	1128.6	1601.6	126.3	557	183.8	337.1	367.2	196.8	359.2	353	409.1	220	255.9	150.9
	P55010	Eukaryotic translation initiation factor 5 OS=Homo sapiens OX=9606 GN=EIF5 PE=1 SV=2	>sp|P55010|IF5_HUMAN Eukaryotic translation initiation factor 5 OS=Homo sapiens OX=9606 GN=EIF5 PE=1 SV=2	EIF5	59	34	70	660.5	1729.8	1752	2105.2	2465.9	2327.2	362	969.3	452.7	778.1	876.7	513.3	777.7	739.9	874.5	454	598.3	308.1
	Q9NY65	Tubulin alpha-8 chain OS=Homo sapiens OX=9606 GN=TUBA8 PE=1 SV=1	>sp|Q9NY65|TBA8_HUMAN Tubulin alpha-8 chain OS=Homo sapiens OX=9606 GN=TUBA8 PE=1 SV=1	TUBA8	40	1	319
	Q01469	Fatty acid-binding protein 5 OS=Homo sapiens OX=9606 GN=FABP5 PE=1 SV=3	>sp|Q01469|FABP5_HUMAN Fatty acid-binding protein 5 OS=Homo sapiens OX=9606 GN=FABP5 PE=1 SV=3	FABP5	87	21	88	506.2	1074	1172.3	1315.6	1281.8	1490.6	69.5	219	72.9	50	88.7	15.2	121.3	104.7	152.4	39.9	66.2	6.6
	P62906	60S ribosomal protein L10a OS=Homo sapiens OX=9606 GN=RPL10A PE=1 SV=2	>sp|P62906|RL10A_HUMAN 60S ribosomal protein L10a OS=Homo sapiens OX=9606 GN=RPL10A PE=1 SV=2	RPL10A	61	25	130	973.3	2519.8	2489.2	2231.2	2962	2438.3	413.4	1850.7	627.2	1398.8	1481	717.2	855.8	874.3	1319.4	814.9	1136.7	602.9
	Q8N1G4	Leucine-rich repeat-containing protein 47 OS=Homo sapiens OX=9606 GN=LRRC47 PE=1 SV=1	>sp|Q8N1G4|LRC47_HUMAN Leucine-rich repeat-containing protein 47 OS=Homo sapiens OX=9606 GN=LRRC47 PE=1 SV=1	LRRC47	58	34	65	275.2	812.3	714	874.7	876.7	1063.7	143.7	527	265.2	367.6	375.9	248.3	414.5	401.7	518.2	179.5	257.6	125.3
	P62917	60S ribosomal protein L8 OS=Homo sapiens OX=9606 GN=RPL8 PE=1 SV=2	>sp|P62917|RL8_HUMAN 60S ribosomal protein L8 OS=Homo sapiens OX=9606 GN=RPL8 PE=1 SV=2	RPL8	71	32	136	359.5	1201	1070.1	1245.7	1347.3	1542.5	152.2	1877.6	656.5	1012.7	1112.8	677.1	617.7	799.4	1362.8	521.5	722.4	465.9
	Q14240	Eukaryotic initiation factor 4A-II OS=Homo sapiens OX=9606 GN=EIF4A2 PE=1 SV=2	>sp|Q14240|IF4A2_HUMAN Eukaryotic initiation factor 4A-II OS=Homo sapiens OX=9606 GN=EIF4A2 PE=1 SV=2	EIF4A2	61	10	126	210.4	398.9	555.5	537.7	565.6	554.8	44.1	121.2	42.3	208	141.1	117.7	103.7	126	94.6	92.6	126.7	46.7
	O94979	Protein transport protein Sec31A OS=Homo sapiens OX=9606 GN=SEC31A PE=1 SV=3	>sp|O94979|SC31A_HUMAN Protein transport protein Sec31A OS=Homo sapiens OX=9606 GN=SEC31A PE=1 SV=3	SEC31A	27	38	67	434.3	1285.9	1169.6	731.1	711.4	905.4	133.4	505.7	208.8	403.6	448.8	306	357.1	445.7	496.8	233	352.8	160.8
	Q13206	Probable ATP-dependent RNA helicase DDX10 OS=Homo sapiens OX=9606 GN=DDX10 PE=1 SV=2	>sp|Q13206|DDX10_HUMAN Probable ATP-dependent RNA helicase DDX10 OS=Homo sapiens OX=9606 GN=DDX10 PE=1 SV=2	DDX10	41	35	52	80.8	225.7	203.6	315.8	278.5	384.2	46.5	278.4	89.1	166	181.9	101	135.3	147.3	165.4	98.6	118.8	64
	Q8N3C0	Activating signal cointegrator 1 complex subunit 3 OS=Homo sapiens OX=9606 GN=ASCC3 PE=1 SV=3	>sp|Q8N3C0|ASCC3_HUMAN Activating signal cointegrator 1 complex subunit 3 OS=Homo sapiens OX=9606 GN=ASCC3 PE=1 SV=3	ASCC3	22	38	51	230.6	614	642.4	672.1	578.4	786.7	89.1	342.1	133	279.4	271.6	163	240.1	262.6	288.4	159.7	203.4	119.4
	Q8IY18	Structural maintenance of chromosomes protein 5 OS=Homo sapiens OX=9606 GN=SMC5 PE=1 SV=2	>sp|Q8IY18|SMC5_HUMAN Structural maintenance of chromosomes protein 5 OS=Homo sapiens OX=9606 GN=SMC5 PE=1 SV=2	SMC5	40	43	54	178.7	559.1	521.4	718.8	666.8	832	130.7	490	209.7	365.5	408.7	250	394.7	373.8	431.9	193.1	276.1	136.2
	Q5SW79	Centrosomal protein of 170 kDa OS=Homo sapiens OX=9606 GN=CEP170 PE=1 SV=1	>sp|Q5SW79|CE170_HUMAN Centrosomal protein of 170 kDa OS=Homo sapiens OX=9606 GN=CEP170 PE=1 SV=1	CEP170	32	41	50	17.5	62.5	52.2	58.8	66.4	68.2	6.4	25.7	6.9	13.7	17.4	6.2	18.2	18.2	27.6	6	12.5	3.3
	P25789	Proteasome subunit alpha type-4 OS=Homo sapiens OX=9606 GN=PSMA4 PE=1 SV=1	>sp|P25789|PSA4_HUMAN Proteasome subunit alpha type-4 OS=Homo sapiens OX=9606 GN=PSMA4 PE=1 SV=1	PSMA4	74	25	84	405.1	848.4	1035.9	1238.8	1153.3	1398.2	118.7	266.9	99.7	218.9	234.9	129.5	230.2	303.9	244.8	112.1	172.6	58.3
	Q71DI3	Histone H3.2 OS=Homo sapiens OX=9606 GN=H3C13 PE=1 SV=3	>sp|Q71DI3|H32_HUMAN Histone H3.2 OS=Homo sapiens OX=9606 GN=H3C13 PE=1 SV=3	H3C13	85	3	368	171.5	476.5	436.1	283.7	530	285.9	185.9	554.6	171.7	167.3	477	160.2	181.9	372.1	301.7	181.4	289.8	129.6
	P19367	Hexokinase-1 OS=Homo sapiens OX=9606 GN=HK1 PE=1 SV=3	>sp|P19367|HXK1_HUMAN Hexokinase-1 OS=Homo sapiens OX=9606 GN=HK1 PE=1 SV=3	HK1	41	35	58	649.3	1649.5	1784.4	505.4	428	601.1	222.4	597.1	202.9	378	380.7	219.8	405.5	503.6	461	236.1	293	122.1
	Q8IZ69	tRNA (uracil-5-)-methyltransferase homolog A OS=Homo sapiens OX=9606 GN=TRMT2A PE=1 SV=2	>sp|Q8IZ69|TRM2A_HUMAN tRNA (uracil-5-)-methyltransferase homolog A OS=Homo sapiens OX=9606 GN=TRMT2A PE=1 SV=2	TRMT2A	55	34	50	143.7	423	373.6	496.2	466.9	570.2	77.6	334.5	117.4	263.8	250.4	169.2	256.9	216	293	172	169.2	133.1
	Q9NQR4	Omega-amidase NIT2 OS=Homo sapiens OX=9606 GN=NIT2 PE=1 SV=1	>sp|Q9NQR4|NIT2_HUMAN Omega-amidase NIT2 OS=Homo sapiens OX=9606 GN=NIT2 PE=1 SV=1	NIT2	88	29	62	677.8	1850.1	1735.8	2044.6	1889.3	2382.2	221.6	975.6	394.2	457.1	516.6	318.6	694.3	655.9	819.3	265.1	329.6	202.9
	O00566	U3 small nucleolar ribonucleoprotein protein MPP10 OS=Homo sapiens OX=9606 GN=MPHOSPH10 PE=1 SV=2	>sp|O00566|MPP10_HUMAN U3 small nucleolar ribonucleoprotein protein MPP10 OS=Homo sapiens OX=9606 GN=MPHOSPH10 PE=1 SV=2	MPHOSPH10	44	31	53	197.6	590.9	513	674.8	665.9	816.4	107.4	501.3	164.8	325.7	315.2	158.1	257.3	273.4	360.8	175.7	214.4	131.9
	Q9Y266	Nuclear migration protein nudC OS=Homo sapiens OX=9606 GN=NUDC PE=1 SV=1	>sp|Q9Y266|NUDC_HUMAN Nuclear migration protein nudC OS=Homo sapiens OX=9606 GN=NUDC PE=1 SV=1	NUDC	62	28	74	407.7	954.4	1169.9	1770.4	1373.1	1904.3	75.9	325.1	111.4	215.6	178.2	90.8	250.7	197.3	260.4	127.8	141.2	71
	O15372	Eukaryotic translation initiation factor 3 subunit H OS=Homo sapiens OX=9606 GN=EIF3H PE=1 SV=1	>sp|O15372|EIF3H_HUMAN Eukaryotic translation initiation factor 3 subunit H OS=Homo sapiens OX=9606 GN=EIF3H PE=1 SV=1	EIF3H	63	27	58	453.9	1138.9	1143.5	1256.3	1203.3	1537.7	134.6	377.2	163.3	278	313.7	172.5	296.1	340.8	338.9	159.4	242.9	119.2
	Q14444	Caprin-1 OS=Homo sapiens OX=9606 GN=CAPRIN1 PE=1 SV=2	>sp|Q14444|CAPR1_HUMAN Caprin-1 OS=Homo sapiens OX=9606 GN=CAPRIN1 PE=1 SV=2	CAPRIN1	32	23	62	598.5	1282.2	1330.6	1559.4	1595.6	1809.4	123.1	351.3	88.1	155.3	221.7	70.6	241.1	254.3	296	145.6	189.7	73.8
	Q8NBS9	Thioredoxin domain-containing protein 5 OS=Homo sapiens OX=9606 GN=TXNDC5 PE=1 SV=2	>sp|Q8NBS9|TXND5_HUMAN Thioredoxin domain-containing protein 5 OS=Homo sapiens OX=9606 GN=TXNDC5 PE=1 SV=2	TXNDC5	54	29	84	334	931.9	849.8	972.7	917.4	1197.6	172.2	628	209.3	360.1	398.3	189.3	433.8	443.3	507.6	230.8	315	178.7
	O15357	Phosphatidylinositol 3,4,5-trisphosphate 5-phosphatase 2 OS=Homo sapiens OX=9606 GN=INPPL1 PE=1 SV=2	>sp|O15357|SHIP2_HUMAN Phosphatidylinositol 3,4,5-trisphosphate 5-phosphatase 2 OS=Homo sapiens OX=9606 GN=INPPL1 PE=1 SV=2	INPPL1	38	35	49	133.9	380.9	338.5	466.8	417.7	543	53.1	214	106.1	169.3	150.3	99.2	180.3	171.7	202.7	76.5	99.2	50
	Q15061	WD repeat-containing protein 43 OS=Homo sapiens OX=9606 GN=WDR43 PE=1 SV=3	>sp|Q15061|WDR43_HUMAN WD repeat-containing protein 43 OS=Homo sapiens OX=9606 GN=WDR43 PE=1 SV=3	WDR43	49	29	60	215.2	515	530.1	713	657.7	766.5	79.8	400.6	101.6	174.6	188.1	95.8	200.8	204.4	260.3	122.4	130.6	66.8
	Q9NTK5	Obg-like ATPase 1 OS=Homo sapiens OX=9606 GN=OLA1 PE=1 SV=2	>sp|Q9NTK5|OLA1_HUMAN Obg-like ATPase 1 OS=Homo sapiens OX=9606 GN=OLA1 PE=1 SV=2	OLA1	82	33	86	1238.5	3426.4	3208.3	4183.5	4293	4976.2	338	1311.1	558.4	633.9	724.5	398.1	862	902.7	1030.2	342	491.1	206.4
	Q8NI36	WD repeat-containing protein 36 OS=Homo sapiens OX=9606 GN=WDR36 PE=1 SV=1	>sp|Q8NI36|WDR36_HUMAN WD repeat-containing protein 36 OS=Homo sapiens OX=9606 GN=WDR36 PE=1 SV=1	WDR36	35	30	57	278.6	786.4	760.5	979.3	942.6	1125.1	171.9	873	280.9	686.4	624.8	392.4	545.1	474.2	650.7	403.1	429.3	321.2
	O75439	Mitochondrial-processing peptidase subunit beta OS=Homo sapiens OX=9606 GN=PMPCB PE=1 SV=2	>sp|O75439|MPPB_HUMAN Mitochondrial-processing peptidase subunit beta OS=Homo sapiens OX=9606 GN=PMPCB PE=1 SV=2	PMPCB	54	23	59	227.4	654.6	608.1	622.5	674.8	758.6	210.8	752.5	291.1	489.2	550	310.8	716.5	679.2	762.6	254.6	361.2	191
	O75390	Citrate synthase, mitochondrial OS=Homo sapiens OX=9606 GN=CS PE=1 SV=2	>sp|O75390|CISY_HUMAN Citrate synthase, mitochondrial OS=Homo sapiens OX=9606 GN=CS PE=1 SV=2	CS	52	28	95	682.2	1541.9	1616	1623.2	1822.8	1832.5	642.4	1859.2	648	1294.6	1298.5	684.6	1502.7	1505	1647.7	698.3	921.2	471.1
	Q14684	Ribosomal RNA processing protein 1 homolog B OS=Homo sapiens OX=9606 GN=RRP1B PE=1 SV=3	>sp|Q14684|RRP1B_HUMAN Ribosomal RNA processing protein 1 homolog B OS=Homo sapiens OX=9606 GN=RRP1B PE=1 SV=3	RRP1B	42	35	63	200.8	524.8	467.4	670.3	601.5	786.5	125	1012.4	223.3	398.7	452.5	224.1	403.1	484.5	676.2	243.7	288.3	185
	Q9Y262	Eukaryotic translation initiation factor 3 subunit L OS=Homo sapiens OX=9606 GN=EIF3L PE=1 SV=1	>sp|Q9Y262|EIF3L_HUMAN Eukaryotic translation initiation factor 3 subunit L OS=Homo sapiens OX=9606 GN=EIF3L PE=1 SV=1	EIF3L	43	30	65	706	1474.2	1783.3	2123.3	1795.8	2389.9	95.4	386.3	79.3	254.9	261.1	90.9	244.3	289.1	290.5	183.4	208.7	92.5
	Q13618	Cullin-3 OS=Homo sapiens OX=9606 GN=CUL3 PE=1 SV=2	>sp|Q13618|CUL3_HUMAN Cullin-3 OS=Homo sapiens OX=9606 GN=CUL3 PE=1 SV=2	CUL3	41	35	46	123	340.3	324	366	313.2	431.8	25.2	141.4	65.5	71.3	80.9	56.8	83	79.1	102.6	30.2	50.7	42.9
	P62826	GTP-binding nuclear protein Ran OS=Homo sapiens OX=9606 GN=RAN PE=1 SV=3	>sp|P62826|RAN_HUMAN GTP-binding nuclear protein Ran OS=Homo sapiens OX=9606 GN=RAN PE=1 SV=3	RAN	68	26	108	1337.6	3811.4	3520.1	3895.7	4016.6	4497.7	398.8	1971.6	1018.1	1324.8	1576.8	982.1	1236.9	1225	1533.6	672.1	1080.2	518.3
	Q8TD16	Protein bicaudal D homolog 2 OS=Homo sapiens OX=9606 GN=BICD2 PE=1 SV=1	>sp|Q8TD16|BICD2_HUMAN Protein bicaudal D homolog 2 OS=Homo sapiens OX=9606 GN=BICD2 PE=1 SV=1	BICD2	45	33	52	214.3	654.9	560.7	621.8	598.2	749.9	66.4	322.3	90.3	270.7	253.6	116.9	267.1	236.6	295.1	160.4	172.2	101.2
	Q9P2R7	Succinate--CoA ligase [ADP-forming] subunit beta, mitochondrial OS=Homo sapiens OX=9606 GN=SUCLA2 PE=1 SV=3	>sp|Q9P2R7|SUCB1_HUMAN Succinate--CoA ligase [ADP-forming] subunit beta, mitochondrial OS=Homo sapiens OX=9606 GN=SUCLA2 PE=1 SV=3	SUCLA2	51	36	73	197.3	589.1	513.4	579.3	572.3	731	229.2	852.1	321.7	585	587.4	368.4	726.5	775.2	804.9	298.4	444.6	213.1
	P30533	Alpha-2-macroglobulin receptor-associated protein OS=Homo sapiens OX=9606 GN=LRPAP1 PE=1 SV=1	>sp|P30533|AMRP_HUMAN Alpha-2-macroglobulin receptor-associated protein OS=Homo sapiens OX=9606 GN=LRPAP1 PE=1 SV=1	LRPAP1	69	40	103	288.5	814.6	716	1247	1168.6	1459.3	237.2	855.3	365.8	432.6	420.4	263.5	611.1	532.4	700.9	247.5	319.9	164.8
	O75937	DnaJ homolog subfamily C member 8 OS=Homo sapiens OX=9606 GN=DNAJC8 PE=1 SV=2	>sp|O75937|DNJC8_HUMAN DnaJ homolog subfamily C member 8 OS=Homo sapiens OX=9606 GN=DNAJC8 PE=1 SV=2	DNAJC8	69	33	86	384.5	1019.6	1073.8	1155.4	1053.6	1321.8	141.5	489.8	130.2	244.5	241.8	106.3	310.2	392.6	335.6	156.2	184.7	81.6
	P49821	NADH dehydrogenase [ubiquinone] flavoprotein 1, mitochondrial OS=Homo sapiens OX=9606 GN=NDUFV1 PE=1 SV=4	>sp|P49821|NDUV1_HUMAN NADH dehydrogenase [ubiquinone] flavoprotein 1, mitochondrial OS=Homo sapiens OX=9606 GN=NDUFV1 PE=1 SV=4	NDUFV1	70	31	67	203.5	505.6	484.4	553.3	527.7	692.9	142.1	464.7	141.7	287	249.7	131.6	431.8	414.4	440.2	131.6	181.5	94
	Q99729	Heterogeneous nuclear ribonucleoprotein A/B OS=Homo sapiens OX=9606 GN=HNRNPAB PE=1 SV=2	>sp|Q99729|ROAA_HUMAN Heterogeneous nuclear ribonucleoprotein A/B OS=Homo sapiens OX=9606 GN=HNRNPAB PE=1 SV=2	HNRNPAB	40	30	108	438	1396.3	1179.6	1400.8	1387.2	1687.9	334.3	1704.1	787.7	449.7	514.8	291.1	1302.7	893.7	1447.8	216.4	282.3	167.6
	Q03701	CCAAT/enhancer-binding protein zeta OS=Homo sapiens OX=9606 GN=CEBPZ PE=1 SV=3	>sp|Q03701|CEBPZ_HUMAN CCAAT/enhancer-binding protein zeta OS=Homo sapiens OX=9606 GN=CEBPZ PE=1 SV=3	CEBPZ	30	32	55	352.5	845.8	847.1	1059.7	949.9	1210.1	158.7	549.5	141.1	272.5	302.4	138.6	209.5	325.9	320.5	184.8	210.1	127.9
	P13674	Prolyl 4-hydroxylase subunit alpha-1 OS=Homo sapiens OX=9606 GN=P4HA1 PE=1 SV=2	>sp|P13674|P4HA1_HUMAN Prolyl 4-hydroxylase subunit alpha-1 OS=Homo sapiens OX=9606 GN=P4HA1 PE=1 SV=2	P4HA1	55	28	64	264.6	879.5	809.8	826	841.5	971.6	288	1150.6	409	537.1	528.1	357.7	537.4	527.5	632.2	305.9	394.3	236.3
	Q13619	Cullin-4A OS=Homo sapiens OX=9606 GN=CUL4A PE=1 SV=3	>sp|Q13619|CUL4A_HUMAN Cullin-4A OS=Homo sapiens OX=9606 GN=CUL4A PE=1 SV=3	CUL4A	40	22	55	173.4	440.1	410.3	530.2	526.4	636.5	68.3	235.5	63	139.1	168.9	97	142.4	157.2	146.6	107.7	132.8	72.3
	P62241	40S ribosomal protein S8 OS=Homo sapiens OX=9606 GN=RPS8 PE=1 SV=2	>sp|P62241|RS8_HUMAN 40S ribosomal protein S8 OS=Homo sapiens OX=9606 GN=RPS8 PE=1 SV=2	RPS8	68	24	148	605.8	1741.2	1832.1	1965.2	2015.3	2313.2	168.4	1885.7	547.1	1143.3	1281	687.5	638.2	741.6	1292	687.2	750.7	567
	O00186	Syntaxin-binding protein 3 OS=Homo sapiens OX=9606 GN=STXBP3 PE=1 SV=2	>sp|O00186|STXB3_HUMAN Syntaxin-binding protein 3 OS=Homo sapiens OX=9606 GN=STXBP3 PE=1 SV=2	STXBP3	50	35	68	322.8	871.8	883.2	1056.9	970.3	1241.3	293.8	963.2	368.5	619.4	657.9	373.2	847.8	913.2	986.2	302.5	441.1	209.7
	Q9BWF3	RNA-binding protein 4 OS=Homo sapiens OX=9606 GN=RBM4 PE=1 SV=1	>sp|Q9BWF3|RBM4_HUMAN RNA-binding protein 4 OS=Homo sapiens OX=9606 GN=RBM4 PE=1 SV=1	RBM4	77	8	66	83.6	184.4	181.9	236.7	238.2	267.9	61.1	141.3	58.2	74.1	84	35.1	82.2	130.3	122.6	46.8	84	37.6
	P30040	Endoplasmic reticulum resident protein 29 OS=Homo sapiens OX=9606 GN=ERP29 PE=1 SV=4	>sp|P30040|ERP29_HUMAN Endoplasmic reticulum resident protein 29 OS=Homo sapiens OX=9606 GN=ERP29 PE=1 SV=4	ERP29	79	26	102	732.4	1772.4	1996.4	2151.3	1833.5	2437.4	333.6	1276.1	360.7	795	850.9	409.1	980.9	901.6	1089.3	467.6	587.9	318.3
	Q9BZE4	GTP-binding protein 4 OS=Homo sapiens OX=9606 GN=GTPBP4 PE=1 SV=3	>sp|Q9BZE4|GTPB4_HUMAN GTP-binding protein 4 OS=Homo sapiens OX=9606 GN=GTPBP4 PE=1 SV=3	GTPBP4	51	39	61	307.4	728	886.6	1141	988.7	1339.6	280	1727.8	451.8	980	1016.7	587.4	689	1019.6	1113.6	556.2	758.8	415.1
	O14579	Coatomer subunit epsilon OS=Homo sapiens OX=9606 GN=COPE PE=1 SV=3	>sp|O14579|COPE_HUMAN Coatomer subunit epsilon OS=Homo sapiens OX=9606 GN=COPE PE=1 SV=3	COPE	80	28	66	255.1	725	685.1	798.8	749.5	992.2	65.6	260.9	101	199.7	208.2	130.1	194.3	191.3	250.9	108.3	131.2	65.1
	O14745	Na(+)/H(+) exchange regulatory cofactor NHE-RF1 OS=Homo sapiens OX=9606 GN=SLC9A3R1 PE=1 SV=4	>sp|O14745|NHRF1_HUMAN Na(+)/H(+) exchange regulatory cofactor NHE-RF1 OS=Homo sapiens OX=9606 GN=SLC9A3R1 PE=1 SV=4	SLC9A3R1	70	29	65	183	634.6	475.2	805.6	763.4	978.8	66.7	328.7	87.6	95.3	89.8	33.3	175.2	136.2	215.3	50.5	70.4	34.3
	Q9Y6Y8	SEC23-interacting protein OS=Homo sapiens OX=9606 GN=SEC23IP PE=1 SV=1	>sp|Q9Y6Y8|S23IP_HUMAN SEC23-interacting protein OS=Homo sapiens OX=9606 GN=SEC23IP PE=1 SV=1	SEC23IP	33	36	66	409.9	1151	1062.9	1149.6	1097.5	1345.3	193.5	864.2	375.7	668.7	670.4	434.1	734.8	640.1	826.8	355.4	496.8	261.8
	Q9UHD8	Septin-9 OS=Homo sapiens OX=9606 GN=SEPTIN9 PE=1 SV=2	>sp|Q9UHD8|SEPT9_HUMAN Septin-9 OS=Homo sapiens OX=9606 GN=SEPTIN9 PE=1 SV=2	SEPTIN9	51	32	51	238.8	605.9	587.1	679.4	648.1	814	48.5	214.9	97.1	76.3	89.3	78.2	137.3	154.8	186.1	34.7	56.3	14.4
	Q9H2U1	ATP-dependent DNA/RNA helicase DHX36 OS=Homo sapiens OX=9606 GN=DHX36 PE=1 SV=2	>sp|Q9H2U1|DHX36_HUMAN ATP-dependent DNA/RNA helicase DHX36 OS=Homo sapiens OX=9606 GN=DHX36 PE=1 SV=2	DHX36	40	33	53	322.3	839.7	835.9	1071.7	1005.2	1235.6	101.7	403.4	128.9	312.6	334.1	182.1	295.8	346.4	358.6	164.8	229.7	126.6
	P08754	Guanine nucleotide-binding protein G(i) subunit alpha-3 OS=Homo sapiens OX=9606 GN=GNAI3 PE=1 SV=3	>sp|P08754|GNAI3_HUMAN Guanine nucleotide-binding protein G(i) subunit alpha-3 OS=Homo sapiens OX=9606 GN=GNAI3 PE=1 SV=3	GNAI3	68	15	59	100.6	245.1	271.2	251.7	252.3	321.9	58.9	162.4	63.2	120.4	130	82	157.3	137.6	149.8	73.8	80.7	53.7
	Q9NVI1	Fanconi anemia group I protein OS=Homo sapiens OX=9606 GN=FANCI PE=1 SV=4	>sp|Q9NVI1|FANCI_HUMAN Fanconi anemia group I protein OS=Homo sapiens OX=9606 GN=FANCI PE=1 SV=4	FANCI	28	36	50	207.4	484.3	511	600.5	574.5	674.9	77.7	271.2	81	254.9	246	127.1	179.7	224.5	244.7	171.1	178.1	114.2
	P48637	Glutathione synthetase OS=Homo sapiens OX=9606 GN=GSS PE=1 SV=1	>sp|P48637|GSHB_HUMAN Glutathione synthetase OS=Homo sapiens OX=9606 GN=GSS PE=1 SV=1	GSS	63	30	55	568.5	1518	1013.2	601.6	1822.7	888.7	63.9	312.4	305.3	275	289.9	198.6	417.4	448.1	492.2	122.2	192.4	78.5
	P51114	RNA-binding protein FXR1 OS=Homo sapiens OX=9606 GN=FXR1 PE=1 SV=3	>sp|P51114|FXR1_HUMAN RNA-binding protein FXR1 OS=Homo sapiens OX=9606 GN=FXR1 PE=1 SV=3	FXR1	55	25	75	272.4	666.3	683.6	740.6	688.6	939.9	132.8	426.5	124.8	316.9	325.7	173.3	303.6	283	324	222.9	279.1	178.9
	P30084	Enoyl-CoA hydratase, mitochondrial OS=Homo sapiens OX=9606 GN=ECHS1 PE=1 SV=4	>sp|P30084|ECHM_HUMAN Enoyl-CoA hydratase, mitochondrial OS=Homo sapiens OX=9606 GN=ECHS1 PE=1 SV=4	ECHS1	64	24	66	361.1	1025.4	902.4	989.3	1042.8	1153.5	444.8	2269	818.1	984.5	1130.9	662	1731.1	937.2	2003	779.6	744	669.3
	Q13724	Mannosyl-oligosaccharide glucosidase OS=Homo sapiens OX=9606 GN=MOGS PE=1 SV=5	>sp|Q13724|MOGS_HUMAN Mannosyl-oligosaccharide glucosidase OS=Homo sapiens OX=9606 GN=MOGS PE=1 SV=5	MOGS	47	35	75	179.3	417.5	461.7	439.4	375.2	495	130.2	345.9	135.5	313.7	296.8	198.4	295.4	404.3	281.5	159.8	255.2	99.2
	Q99567	Nuclear pore complex protein Nup88 OS=Homo sapiens OX=9606 GN=NUP88 PE=1 SV=2	>sp|Q99567|NUP88_HUMAN Nuclear pore complex protein Nup88 OS=Homo sapiens OX=9606 GN=NUP88 PE=1 SV=2	NUP88	46	31	50	160.7	517	435.6	528.2	473.3	649.8	163.9	580.9	191.8	422.4	432.9	256.3	433.1	456.9	500.3	246.3	342.4	178.6
	P26583	High mobility group protein B2 OS=Homo sapiens OX=9606 GN=HMGB2 PE=1 SV=2	>sp|P26583|HMGB2_HUMAN High mobility group protein B2 OS=Homo sapiens OX=9606 GN=HMGB2 PE=1 SV=2	HMGB2	62	17	129	595.1	1984.2	1719.9	1024.5	1041.3	1142.9	212.2	979.8	466.7	357.4	476.2	282.3	509.3	709.9	793.4	179.8	317.4	116
	Q15058	Kinesin-like protein KIF14 OS=Homo sapiens OX=9606 GN=KIF14 PE=1 SV=1	>sp|Q15058|KIF14_HUMAN Kinesin-like protein KIF14 OS=Homo sapiens OX=9606 GN=KIF14 PE=1 SV=1	KIF14	27	38	51	112.9	310.5	323.9	405.5	372.5	435.4	45.3	197.9	73.1	163.9	144.3	78.2	169	142.8	205.4	88.5	104.2	66.8
	P62879	Guanine nucleotide-binding protein G(I)/G(S)/G(T) subunit beta-2 OS=Homo sapiens OX=9606 GN=GNB2 PE=1 SV=3	>sp|P62879|GBB2_HUMAN Guanine nucleotide-binding protein G(I)/G(S)/G(T) subunit beta-2 OS=Homo sapiens OX=9606 GN=GNB2 PE=1 SV=3	GNB2	64	9	81	82.8	213.3	207.8	235.9	222.2	271.5	52.7	262.7	90.8	141.3	127.2	75.8	244.3	197.4	279.3	78.9	84.3	51.8
	Q96G03	Phosphopentomutase OS=Homo sapiens OX=9606 GN=PGM2 PE=1 SV=4	>sp|Q96G03|PGM2_HUMAN Phosphopentomutase OS=Homo sapiens OX=9606 GN=PGM2 PE=1 SV=4	PGM2	55	32	67	186.1	340.3	475.6	673.6	633.1	734.5	25.3	103.1	42.9	39.1	40.6	36	126.4	105.5	97.1	26.4	27.4
	Q96CW5	Gamma-tubulin complex component 3 OS=Homo sapiens OX=9606 GN=TUBGCP3 PE=1 SV=2	>sp|Q96CW5|GCP3_HUMAN Gamma-tubulin complex component 3 OS=Homo sapiens OX=9606 GN=TUBGCP3 PE=1 SV=2	TUBGCP3	38	31	43	207.3	543.7	535.9	542.5	471.3	657.3	70.3	284.7	92.7	200.4	208.5	112.4	215.8	192.1	224.9	157.9	161.2	100.3
	P30566	Adenylosuccinate lyase OS=Homo sapiens OX=9606 GN=ADSL PE=1 SV=2	>sp|P30566|PUR8_HUMAN Adenylosuccinate lyase OS=Homo sapiens OX=9606 GN=ADSL PE=1 SV=2	ADSL	64	27	52	331	893.9	828.7	1104.7	1035.4	1342.2	78.5	346.4	92.4	160.9	186.3	93.8	294.7	195.6	284.4	90.3	116.1	47.5
	Q9BZQ8	Protein Niban 1 OS=Homo sapiens OX=9606 GN=NIBAN1 PE=1 SV=1	>sp|Q9BZQ8|NIBA1_HUMAN Protein Niban 1 OS=Homo sapiens OX=9606 GN=NIBAN1 PE=1 SV=1	NIBAN1	41	33	44	367.2	965.3	998.2	838.7	768.2	1015.5	157	455	150.1	346	274.6	188.4	318.4	363.5	325.5	188.6	226.2	110.1
	Q9H9B4	Sideroflexin-1 OS=Homo sapiens OX=9606 GN=SFXN1 PE=1 SV=4	>sp|Q9H9B4|SFXN1_HUMAN Sideroflexin-1 OS=Homo sapiens OX=9606 GN=SFXN1 PE=1 SV=4	SFXN1	61	22	77	289.9	1051.6	799.8	805.1	924.4	1005.6	462	1667.7	841.4	1377.1	1463.5	993.4	1285.4	1389.2	1542.8	683	1030.7	514.6
	Q9NSC5	Homer protein homolog 3 OS=Homo sapiens OX=9606 GN=HOMER3 PE=1 SV=2	>sp|Q9NSC5|HOME3_HUMAN Homer protein homolog 3 OS=Homo sapiens OX=9606 GN=HOMER3 PE=1 SV=2	HOMER3	73	32	52	196.8	581	549.2	677	639.2	791.2	82.2	402.3	166.3	326.4	296.8	188.2	388.5	315.4	448.4	154.8	217.3	134.7
	P32119	Peroxiredoxin-2 OS=Homo sapiens OX=9606 GN=PRDX2 PE=1 SV=5	>sp|P32119|PRDX2_HUMAN Peroxiredoxin-2 OS=Homo sapiens OX=9606 GN=PRDX2 PE=1 SV=5	PRDX2	73	23	153	711.3	1781.3	1800.1	2178	2174.1	2466.7	184.1	591.4	326.7	326.5	405.2	218.4	424.2	489.8	499.9	160.4	280.3	89
	O60271	C-Jun-amino-terminal kinase-interacting protein 4 OS=Homo sapiens OX=9606 GN=SPAG9 PE=1 SV=4	>sp|O60271|JIP4_HUMAN C-Jun-amino-terminal kinase-interacting protein 4 OS=Homo sapiens OX=9606 GN=SPAG9 PE=1 SV=4	SPAG9	31	38	52	147.5	355	379.1	462.7	392.8	556.5	63.4	187.7	53.9	117.4	115.2	55.7	146.8	177.7	175.5	70.8	80.9	35.8
	Q9H9A6	Leucine-rich repeat-containing protein 40 OS=Homo sapiens OX=9606 GN=LRRC40 PE=1 SV=1	>sp|Q9H9A6|LRC40_HUMAN Leucine-rich repeat-containing protein 40 OS=Homo sapiens OX=9606 GN=LRRC40 PE=1 SV=1	LRRC40	52	37	62	204.1	515.2	468.8	567.4	541.9	719.2	102.6	394.8	154.7	375.4	378.9	239.2	275.6	345.3	371.3	199.2	293.6	128
	P68400	Casein kinase II subunit alpha OS=Homo sapiens OX=9606 GN=CSNK2A1 PE=1 SV=1	>sp|P68400|CSK21_HUMAN Casein kinase II subunit alpha OS=Homo sapiens OX=9606 GN=CSNK2A1 PE=1 SV=1	CSNK2A1	59	25	65	375	619.3	763.7	665.7	789.2	747	83.2	153.6	43.5	101.6	107.3	53.3	82.1	136.3	94.5	68.8	90.6	30
	Q13185	Chromobox protein homolog 3 OS=Homo sapiens OX=9606 GN=CBX3 PE=1 SV=4	>sp|Q13185|CBX3_HUMAN Chromobox protein homolog 3 OS=Homo sapiens OX=9606 GN=CBX3 PE=1 SV=4	CBX3	67	21	96	388.6	961.4	921.5	1186.2	998.5	1437.3	210.3	691.8	210.3	453.6	354.2	178.7	437.1	426.1	515.9	247.3	289.9	160.1
	P14550	Aldo-keto reductase family 1 member A1 OS=Homo sapiens OX=9606 GN=AKR1A1 PE=1 SV=3	>sp|P14550|AK1A1_HUMAN Aldo-keto reductase family 1 member A1 OS=Homo sapiens OX=9606 GN=AKR1A1 PE=1 SV=3	AKR1A1	87	28	74	515	1426.1	1337.2	1369.4	1341.6	1650.2	270.2	916.9	331.7	599.6	700.7	379.7	795.7	734.7	891.5	379.5	496.9	282
	P80723	Brain acid soluble protein 1 OS=Homo sapiens OX=9606 GN=BASP1 PE=1 SV=2	>sp|P80723|BASP1_HUMAN Brain acid soluble protein 1 OS=Homo sapiens OX=9606 GN=BASP1 PE=1 SV=2	BASP1	88	20	38	385.7	587.5	820.9	971.1	587	1177.8	116.9	244.2	25.5	64.6	62.1	4.6	92.7	197.1	131.5	54.2	67.3	18.7
	P40938	Replication factor C subunit 3 OS=Homo sapiens OX=9606 GN=RFC3 PE=1 SV=2	>sp|P40938|RFC3_HUMAN Replication factor C subunit 3 OS=Homo sapiens OX=9606 GN=RFC3 PE=1 SV=2	RFC3	76	30	54	289.5	769.1	759.6	1026.9	1028.2	1199.1	167.8	984.9	230.6	761.5	727.7	384.4	819.6	524.4	853.5	440.7	483.8	338.6
	O60832	H/ACA ribonucleoprotein complex subunit DKC1 OS=Homo sapiens OX=9606 GN=DKC1 PE=1 SV=3	>sp|O60832|DKC1_HUMAN H/ACA ribonucleoprotein complex subunit DKC1 OS=Homo sapiens OX=9606 GN=DKC1 PE=1 SV=3	DKC1	51	32	64	307	666.3	672.7	768.3	648.5	909.1	158	742.2	242.2	297.3	373.8	194.3	353.9	489.2	493.2	186.3	262	144.6
	P16949	Stathmin OS=Homo sapiens OX=9606 GN=STMN1 PE=1 SV=3	>sp|P16949|STMN1_HUMAN Stathmin OS=Homo sapiens OX=9606 GN=STMN1 PE=1 SV=3	STMN1	89	31	113	1662.3	4691.1	4311.6	4695.4	4611.3	5602.7	282.9	1060.4	400	205.2	307.9	51.4	553.4	648.8	715.2	157.2	221.6	38.3
	Q8NC51	Plasminogen activator inhibitor 1 RNA-binding protein OS=Homo sapiens OX=9606 GN=SERBP1 PE=1 SV=2	>sp|Q8NC51|PAIRB_HUMAN Plasminogen activator inhibitor 1 RNA-binding protein OS=Homo sapiens OX=9606 GN=SERBP1 PE=1 SV=2	SERBP1	53	25	107	615.2	2146.1	1741.8	1958	2208	2377.5	147.8	744.6	379.3	254.5	309.8	197	505.9	468.6	627.4	147.3	222.5	66.8
	Q8IY67	Ribonucleoprotein PTB-binding 1 OS=Homo sapiens OX=9606 GN=RAVER1 PE=1 SV=1	>sp|Q8IY67|RAVR1_HUMAN Ribonucleoprotein PTB-binding 1 OS=Homo sapiens OX=9606 GN=RAVER1 PE=1 SV=1	RAVER1	65	30	62	98.1	306.8	321.6	369.5	377.7	439.6	79.2	287.9	127.5	202.6	175.4	110.4	210.5	160.2	258.8	80.9	110.3	35
	P51812	Ribosomal protein S6 kinase alpha-3 OS=Homo sapiens OX=9606 GN=RPS6KA3 PE=1 SV=1	>sp|P51812|KS6A3_HUMAN Ribosomal protein S6 kinase alpha-3 OS=Homo sapiens OX=9606 GN=RPS6KA3 PE=1 SV=1	RPS6KA3	52	23	50	152	356.8	410.7	375.4	357.4	437.3	78.3	208.7	83.8	271.9	255.3	173	225.6	268.3	209.7	127.6	175	89.7
	P51531	Probable global transcription activator SNF2L2 OS=Homo sapiens OX=9606 GN=SMARCA2 PE=1 SV=2	>sp|P51531|SMCA2_HUMAN Probable global transcription activator SNF2L2 OS=Homo sapiens OX=9606 GN=SMARCA2 PE=1 SV=2	SMARCA2	21	18	62	181	452	420.5	460.4	412.4	532	57.9	291.1	94.2	74.7	85.2	43	180.7	187.1	250.5	53.6	53.8	24.3
	P00390	Glutathione reductase, mitochondrial OS=Homo sapiens OX=9606 GN=GSR PE=1 SV=2	>sp|P00390|GSHR_HUMAN Glutathione reductase, mitochondrial OS=Homo sapiens OX=9606 GN=GSR PE=1 SV=2	GSR	60	28	58	333.7	945	846	1070.6	1021.3	1246.3	144.3	469.4	192	248.7	284	143.8	377.2	389.5	447.7	141.3	184.6	84.1
	O95352	Ubiquitin-like modifier-activating enzyme ATG7 OS=Homo sapiens OX=9606 GN=ATG7 PE=1 SV=1	>sp|O95352|ATG7_HUMAN Ubiquitin-like modifier-activating enzyme ATG7 OS=Homo sapiens OX=9606 GN=ATG7 PE=1 SV=1	ATG7	48	30	55	389.3	910.3	938	812.4	731	949.9	91.5	283.6	83.1	190.2	235	135.6	164.1	225.5	232	135.8	175.8	84.6
	P62136	Serine/threonine-protein phosphatase PP1-alpha catalytic subunit OS=Homo sapiens OX=9606 GN=PPP1CA PE=1 SV=1	>sp|P62136|PP1A_HUMAN Serine/threonine-protein phosphatase PP1-alpha catalytic subunit OS=Homo sapiens OX=9606 GN=PPP1CA PE=1 SV=1	PPP1CA	67	6	102
	Q9H1A4	Anaphase-promoting complex subunit 1 OS=Homo sapiens OX=9606 GN=ANAPC1 PE=1 SV=1	>sp|Q9H1A4|APC1_HUMAN Anaphase-promoting complex subunit 1 OS=Homo sapiens OX=9606 GN=ANAPC1 PE=1 SV=1	ANAPC1	25	38	54	147.9	377.2	377.8	506.1	507.5	600.4	67.9	249.5	98.4	254.5	255.6	160.5	217.5	224.1	241.7	145.3	179.7	107.2
	O14979	Heterogeneous nuclear ribonucleoprotein D-like OS=Homo sapiens OX=9606 GN=HNRNPDL PE=1 SV=3	>sp|O14979|HNRDL_HUMAN Heterogeneous nuclear ribonucleoprotein D-like OS=Homo sapiens OX=9606 GN=HNRNPDL PE=1 SV=3	HNRNPDL	44	29	102	928.9	2202.1	2112.9	2358.4	2328.9	2741.2	440.8	1528.4	588.7	411.5	532.2	260.3	968.2	1068.6	1245.2	247.9	343.2	127.1
	Q9Y2Z0	Protein SGT1 homolog OS=Homo sapiens OX=9606 GN=SUGT1 PE=1 SV=3	>sp|Q9Y2Z0|SGT1_HUMAN Protein SGT1 homolog OS=Homo sapiens OX=9606 GN=SUGT1 PE=1 SV=3	SUGT1	65	25	74	439.8	1310.4	1385.3	1487.4	1365.3	1731.6	163.8	699.6	292.8	599.4	590.5	351.5	588.3	530	681	316.5	353.1	227.8
	Q9NX63	MICOS complex subunit MIC19 OS=Homo sapiens OX=9606 GN=CHCHD3 PE=1 SV=1	>sp|Q9NX63|MIC19_HUMAN MICOS complex subunit MIC19 OS=Homo sapiens OX=9606 GN=CHCHD3 PE=1 SV=1	CHCHD3	78	32	94	269	770.4	737.9	847.6	844	986.9	310.9	1162.9	316.7	810.6	687.3	355.6	906.4	773.4	987.9	477.2	558.1	329.6
	Q13043	Serine/threonine-protein kinase 4 OS=Homo sapiens OX=9606 GN=STK4 PE=1 SV=2	>sp|Q13043|STK4_HUMAN Serine/threonine-protein kinase 4 OS=Homo sapiens OX=9606 GN=STK4 PE=1 SV=2	STK4	52	19	54	304.7	627.4	746.7	768.7	765.9	846.2	84.8	257.4	68.1	273.8	239.8	111.2	244.2	255.2	261.6	141.4	175.9	86.9
	Q9H078	Caseinolytic peptidase B protein homolog OS=Homo sapiens OX=9606 GN=CLPB PE=1 SV=1	>sp|Q9H078|CLPB_HUMAN Caseinolytic peptidase B protein homolog OS=Homo sapiens OX=9606 GN=CLPB PE=1 SV=1	CLPB	43	30	47	163.5	472.9	408.3	461.7	455.1	538.1	93.4	311.7	162	110.4	133	82	204.7	222.7	254.2	55.6	63.8	28
	O15294	UDP-N-acetylglucosamine--peptide N-acetylglucosaminyltransferase 110 kDa subunit OS=Homo sapiens OX=9606 GN=OGT PE=1 SV=3	>sp|O15294|OGT1_HUMAN UDP-N-acetylglucosamine--peptide N-acetylglucosaminyltransferase 110 kDa subunit OS=Homo sapiens OX=9606 GN=OGT PE=1 SV=3	OGT	32	28	53	306.5	965.5	834.6	894.3	870	1066.9	94.1	383.5	151.3	288.1	330.7	168.3	272	302.3	355.1	153.6	220.1	115.7
	P46379	Large proline-rich protein BAG6 OS=Homo sapiens OX=9606 GN=BAG6 PE=1 SV=2	>sp|P46379|BAG6_HUMAN Large proline-rich protein BAG6 OS=Homo sapiens OX=9606 GN=BAG6 PE=1 SV=2	BAG6	37	31	53	232.2	575.3	650.6	742.7	714.5	824	134.3	272.8	114.6	383.2	351.8	236.2	266.6	377.4	268.6	195.9	302.5	115.8
	Q96JH7	Deubiquitinating protein VCPIP1 OS=Homo sapiens OX=9606 GN=VCPIP1 PE=1 SV=2	>sp|Q96JH7|VCIP1_HUMAN Deubiquitinating protein VCPIP1 OS=Homo sapiens OX=9606 GN=VCPIP1 PE=1 SV=2	VCPIP1	34	37	50	127.5	403.9	352.7	434.2	402.5	507.7	56.6	271.9	106.8	260.3	241.3	145.4	227.4	196.5	247.5	110.6	159.6	85.1
	P61106	Ras-related protein Rab-14 OS=Homo sapiens OX=9606 GN=RAB14 PE=1 SV=4	>sp|P61106|RAB14_HUMAN Ras-related protein Rab-14 OS=Homo sapiens OX=9606 GN=RAB14 PE=1 SV=4	RAB14	82	22	47	247.7	646.3	667.6	735.7	697.6	861.8	145.1	654.6	194.4	587.6	577.2	309.6	575.1	546.4	663.2	295.6	370.6	224.4
	P51570	Galactokinase OS=Homo sapiens OX=9606 GN=GALK1 PE=1 SV=1	>sp|P51570|GALK1_HUMAN Galactokinase OS=Homo sapiens OX=9606 GN=GALK1 PE=1 SV=1	GALK1	66	30	63	88	310	262.6	220.2	222.7	269.8	50	245.3	97.8	203.2	209.9	124.5	192.3	160.1	228.7	98.9	136.5	86.1
	Q08752	Peptidyl-prolyl cis-trans isomerase D OS=Homo sapiens OX=9606 GN=PPID PE=1 SV=3	>sp|Q08752|PPID_HUMAN Peptidyl-prolyl cis-trans isomerase D OS=Homo sapiens OX=9606 GN=PPID PE=1 SV=3	PPID	67	33	60	567.5	1854.6	1584.9	1052.4	1037.5	1266.9	101.9	637.3	315.5	573.7	608.9	374.9	542.6	501.8	645.1	276.9	357.5	195.7
	Q7Z417	FMR1-interacting protein NUFIP2 OS=Homo sapiens OX=9606 GN=NUFIP2 PE=1 SV=1	>sp|Q7Z417|NUFP2_HUMAN FMR1-interacting protein NUFIP2 OS=Homo sapiens OX=9606 GN=NUFIP2 PE=1 SV=1	NUFIP2	51	28	43	546.9	1659.8	1431.2	1671.4	1493.1	1928.7	116.6	571.2	260.8	355.2	367.5	208	422.5	368.7	535.6	170	250.6	121.4
	P84243	Histone H3.3 OS=Homo sapiens OX=9606 GN=H3-3B PE=1 SV=2	>sp|P84243|H33_HUMAN Histone H3.3 OS=Homo sapiens OX=9606 GN=H3-3B PE=1 SV=2	H3-3B	82	5	314	136.4	411.2	403	463.9	414.9	518.6	112.5	916.9	226.4	280.7	408.6	268	355.2	543.7	621.8	252.9	278.4	198.8
	P30622	CAP-Gly domain-containing linker protein 1 OS=Homo sapiens OX=9606 GN=CLIP1 PE=1 SV=2	>sp|P30622|CLIP1_HUMAN CAP-Gly domain-containing linker protein 1 OS=Homo sapiens OX=9606 GN=CLIP1 PE=1 SV=2	CLIP1	31	36	46	175.7	509.3	468.9	418.9	390.3	477.9	27.2	193	68.8	88.7	88.9	48.4	133.4	115.7	156.1	51.8	52.8	28.4
	Q96E39	RNA binding motif protein, X-linked-like-1 OS=Homo sapiens OX=9606 GN=RBMXL1 PE=1 SV=1	>sp|Q96E39|RMXL1_HUMAN RNA binding motif protein, X-linked-like-1 OS=Homo sapiens OX=9606 GN=RBMXL1 PE=1 SV=1	RBMXL1	59	4	195
	Q8NI27	THO complex subunit 2 OS=Homo sapiens OX=9606 GN=THOC2 PE=1 SV=2	>sp|Q8NI27|THOC2_HUMAN THO complex subunit 2 OS=Homo sapiens OX=9606 GN=THOC2 PE=1 SV=2	THOC2	25	37	50	224.3	569.9	540.4	626.5	573	754.5	100.4	537.4	184.4	243.4	249.5	156.5	315.4	304.5	422.7	141.1	194.7	111.5
	P60900	Proteasome subunit alpha type-6 OS=Homo sapiens OX=9606 GN=PSMA6 PE=1 SV=1	>sp|P60900|PSA6_HUMAN Proteasome subunit alpha type-6 OS=Homo sapiens OX=9606 GN=PSMA6 PE=1 SV=1	PSMA6	77	23	136	661.2	2236.2	1922.6	2065.3	2036.8	2518.2	259.7	1237.5	656.2	717.3	859.9	588.2	1170.6	888.4	1322.9	383.1	483	292.8
	Q15717	ELAV-like protein 1 OS=Homo sapiens OX=9606 GN=ELAVL1 PE=1 SV=2	>sp|Q15717|ELAV1_HUMAN ELAV-like protein 1 OS=Homo sapiens OX=9606 GN=ELAVL1 PE=1 SV=2	ELAVL1	68	28	80	491.8	1076.3	1268.5	1513	1430.3	1757.7	361.3	1126.1	516.5	661.5	644.2	417.1	969.9	978.3	997.2	324.3	446.1	224.2
	Q86YP4	Transcriptional repressor p66-alpha OS=Homo sapiens OX=9606 GN=GATAD2A PE=1 SV=1	>sp|Q86YP4|P66A_HUMAN Transcriptional repressor p66-alpha OS=Homo sapiens OX=9606 GN=GATAD2A PE=1 SV=1	GATAD2A	64	31	60	262.1	824.8	693.3	800.1	724	974.9	97.4	466.5	179.6	161.5	163.1	100.3	329.2	281.8	383.5	84.3	124.8	49.3
	P62820	Ras-related protein Rab-1A OS=Homo sapiens OX=9606 GN=RAB1A PE=1 SV=3	>sp|P62820|RAB1A_HUMAN Ras-related protein Rab-1A OS=Homo sapiens OX=9606 GN=RAB1A PE=1 SV=3	RAB1A	88	11	80	168	416.7	450.3	385.3	399	432.4	140.7	394.7	110.3	283.3	293.6	138.8	228.7	243.5	299	180.5	238.6	115.6
	Q14318	Peptidyl-prolyl cis-trans isomerase FKBP8 OS=Homo sapiens OX=9606 GN=FKBP8 PE=1 SV=2	>sp|Q14318|FKBP8_HUMAN Peptidyl-prolyl cis-trans isomerase FKBP8 OS=Homo sapiens OX=9606 GN=FKBP8 PE=1 SV=2	FKBP8	52	27	101	717.5	2015.9	1807.6	1863.4	2026.1	2227.7	533.7	2167.2	944.9	1465.7	1638.8	1069.6	1686.7	1525	2004.9	852.6	1089	703.6
	P80303	Nucleobindin-2 OS=Homo sapiens OX=9606 GN=NUCB2 PE=1 SV=3	>sp|P80303|NUCB2_HUMAN Nucleobindin-2 OS=Homo sapiens OX=9606 GN=NUCB2 PE=1 SV=3	NUCB2	56	30	58	229.5	517	604.5	837	773.6	1024.6	160.5	299.8	86.4	188.3	157.3	80.1	169.5	296.1	212.4	111.8	178.6	50.1
	Q9NZL9	Methionine adenosyltransferase 2 subunit beta OS=Homo sapiens OX=9606 GN=MAT2B PE=1 SV=1	>sp|Q9NZL9|MAT2B_HUMAN Methionine adenosyltransferase 2 subunit beta OS=Homo sapiens OX=9606 GN=MAT2B PE=1 SV=1	MAT2B	90	27	46	184.8	455.2	411.9	525.9	529.2	640.1	43.5	215.1	79.2	84	101.1	65.4	106.3	119.7	170.8	49.1	67.5	35.3
	P08567	Pleckstrin OS=Homo sapiens OX=9606 GN=PLEK PE=1 SV=3	>sp|P08567|PLEK_HUMAN Pleckstrin OS=Homo sapiens OX=9606 GN=PLEK PE=1 SV=3	PLEK	64	26	65	172	438	401.3	294.8	272.5	334.8	60.7	315.6	118.2	199.9	203.9	119.8	265	152.8	317.1	122.4	105	88.4
	Q96B97	SH3 domain-containing kinase-binding protein 1 OS=Homo sapiens OX=9606 GN=SH3KBP1 PE=1 SV=2	>sp|Q96B97|SH3K1_HUMAN SH3 domain-containing kinase-binding protein 1 OS=Homo sapiens OX=9606 GN=SH3KBP1 PE=1 SV=2	SH3KBP1	52	33	48	250.7	695.2	664.9	740.6	609.5	870.2	87.4	415.9	188.3	159.2	161.3	85.8	306.3	235.3	320.8	72.7	95.6	48
	Q05209	Tyrosine-protein phosphatase non-receptor type 12 OS=Homo sapiens OX=9606 GN=PTPN12 PE=1 SV=3	>sp|Q05209|PTN12_HUMAN Tyrosine-protein phosphatase non-receptor type 12 OS=Homo sapiens OX=9606 GN=PTPN12 PE=1 SV=3	PTPN12	47	34	59	294.4	839.8	742.6	688.3	633.9	818.4	120.8	521.3	263.3	382.9	441.6	307.7	449	456.3	512	199.8	276.9	170.1
	P23284	Peptidyl-prolyl cis-trans isomerase B OS=Homo sapiens OX=9606 GN=PPIB PE=1 SV=2	>sp|P23284|PPIB_HUMAN Peptidyl-prolyl cis-trans isomerase B OS=Homo sapiens OX=9606 GN=PPIB PE=1 SV=2	PPIB	74	26	120	806.6	1963.5	1895.9	1852.7	1917.5	2180.1	401.4	1180.2	401.1	689.3	716.3	412.5	910.7	853.9	916.9	407.8	592	314.1
	Q6PJT7	Zinc finger CCCH domain-containing protein 14 OS=Homo sapiens OX=9606 GN=ZC3H14 PE=1 SV=1	>sp|Q6PJT7|ZC3HE_HUMAN Zinc finger CCCH domain-containing protein 14 OS=Homo sapiens OX=9606 GN=ZC3H14 PE=1 SV=1	ZC3H14	44	30	52	339.9	953.9	846.4	1107.9	1042.2	1332.4	173.2	854.1	272.7	310.6	304.4	180.7	610.7	481	720.1	164.1	208	98.5
	P42696	RNA-binding protein 34 OS=Homo sapiens OX=9606 GN=RBM34 PE=1 SV=2	>sp|P42696|RBM34_HUMAN RNA-binding protein 34 OS=Homo sapiens OX=9606 GN=RBM34 PE=1 SV=2	RBM34	71	34	54	97.8	242.2	255.7	338.6	261	404.5	102.4	419	214.3	264.2	296.8	201	145.8	329.4	281.2	128.5	233.2	81.2
	P21127	Cyclin-dependent kinase 11B OS=Homo sapiens OX=9606 GN=CDK11B PE=1 SV=4	>sp|P21127|CD11B_HUMAN Cyclin-dependent kinase 11B OS=Homo sapiens OX=9606 GN=CDK11B PE=1 SV=4	CDK11B	31	7	61	51.8	91.2	107.9	151.5	114.1	146.4	25.7	46.1	12.5	23.8	25.8	11	21.8	36.6	28.4	19.3	28.9	7.4
	P08708	40S ribosomal protein S17 OS=Homo sapiens OX=9606 GN=RPS17 PE=1 SV=2	>sp|P08708|RS17_HUMAN 40S ribosomal protein S17 OS=Homo sapiens OX=9606 GN=RPS17 PE=1 SV=2	RPS17	82	18	89	635.1	1708.3	1590	1314.5	1840.1	1456.4	206.6	938.1	433.5	813.2	841.9	491.3	503	379.9	670.7	361.5	547.2	300.1
	P40763	Signal transducer and activator of transcription 3 OS=Homo sapiens OX=9606 GN=STAT3 PE=1 SV=2	>sp|P40763|STAT3_HUMAN Signal transducer and activator of transcription 3 OS=Homo sapiens OX=9606 GN=STAT3 PE=1 SV=2	STAT3	50	31	55	208.4	480.6	498.3	349.2	350.3	434	61.3	268.9	99.3	168.8	195.4	120.5	236.9	213.4	255.7	116.9	151.1	93.9
	Q9UKX7	Nuclear pore complex protein Nup50 OS=Homo sapiens OX=9606 GN=NUP50 PE=1 SV=2	>sp|Q9UKX7|NUP50_HUMAN Nuclear pore complex protein Nup50 OS=Homo sapiens OX=9606 GN=NUP50 PE=1 SV=2	NUP50	64	28	51	511.9	1588.5	1367.8	1571.5	1308.4	1835.6	150.2	822	259	246.4	241.9	119.1	493.3	373.4	605	121.9	167.5	74.2
	O75400	Pre-mRNA-processing factor 40 homolog A OS=Homo sapiens OX=9606 GN=PRPF40A PE=1 SV=2	>sp|O75400|PR40A_HUMAN Pre-mRNA-processing factor 40 homolog A OS=Homo sapiens OX=9606 GN=PRPF40A PE=1 SV=2	PRPF40A	31	31	64	249.3	638.9	745.5	792.9	751.1	891	176.2	532.9	285.5	262.2	272.6	201.2	447.2	465.3	441.7	141.4	226.2	94.8
	P23588	Eukaryotic translation initiation factor 4B OS=Homo sapiens OX=9606 GN=EIF4B PE=1 SV=2	>sp|P23588|IF4B_HUMAN Eukaryotic translation initiation factor 4B OS=Homo sapiens OX=9606 GN=EIF4B PE=1 SV=2	EIF4B	59	36	108	36.3	106.1	81.8	112	107.3	115.8	6.9	24.9	4.2	3.5	7.7	3.1	4.7	7.8	11.7		4.5
	O60216	Double-strand-break repair protein rad21 homolog OS=Homo sapiens OX=9606 GN=RAD21 PE=1 SV=2	>sp|O60216|RAD21_HUMAN Double-strand-break repair protein rad21 homolog OS=Homo sapiens OX=9606 GN=RAD21 PE=1 SV=2	RAD21	37	24	47	231.5	611.7	554.4	755.7	695.4	877.7	151.7	592.6	226.1	236.5	257.8	183.5	384	407.2	442.2	149.8	154.3	91
	Q13123	Protein Red OS=Homo sapiens OX=9606 GN=IK PE=1 SV=3	>sp|Q13123|RED_HUMAN Protein Red OS=Homo sapiens OX=9606 GN=IK PE=1 SV=3	IK	50	32	65	194.8	638.6	545.9	573.3	669.5	679.2	197.8	846.1	358.9	466.5	521.2	251.4	603.2	387.5	729.9	238.2	313.7	199
	Q14254	Flotillin-2 OS=Homo sapiens OX=9606 GN=FLOT2 PE=1 SV=2	>sp|Q14254|FLOT2_HUMAN Flotillin-2 OS=Homo sapiens OX=9606 GN=FLOT2 PE=1 SV=2	FLOT2	58	30	50	151.6	453.1	442.2	292.9	282.3	356.8	89	353.3	120.2	182.6	169.9	96.3	260.8	264.1	310.6	91.8	93.1	62.3
	P63241	Eukaryotic translation initiation factor 5A-1 OS=Homo sapiens OX=9606 GN=EIF5A PE=1 SV=2	>sp|P63241|IF5A1_HUMAN Eukaryotic translation initiation factor 5A-1 OS=Homo sapiens OX=9606 GN=EIF5A PE=1 SV=2	EIF5A	72	19	104	947.1	2327.9	2318.7	2349.5	2636.4	2741	403.6	1081.6	376	1064.1	1097.8	503.1	657.8	700.5	877.9	535.2	844.1	365.6
	Q01105	Protein SET OS=Homo sapiens OX=9606 GN=SET PE=1 SV=3	>sp|Q01105|SET_HUMAN Protein SET OS=Homo sapiens OX=9606 GN=SET PE=1 SV=3	SET	59	24	82	453.6	1345.2	1410.8	1719.7	1558.3	1967.8	153.8	552.5	148.7	200.2	210.9	64.2	292.3	359.1	374.7	132.1	200.2	58.2
	Q4G0J3	La-related protein 7 OS=Homo sapiens OX=9606 GN=LARP7 PE=1 SV=1	>sp|Q4G0J3|LARP7_HUMAN La-related protein 7 OS=Homo sapiens OX=9606 GN=LARP7 PE=1 SV=1	LARP7	41	27	48	266	783.6	738.1	633.8	571.4	729.9	114.9	695	217.3	285.6	284.8	148.7	352.6	340.5	498	159.1	185.9	130
	P34931	Heat shock 70 kDa protein 1-like OS=Homo sapiens OX=9606 GN=HSPA1L PE=1 SV=2	>sp|P34931|HS71L_HUMAN Heat shock 70 kDa protein 1-like OS=Homo sapiens OX=9606 GN=HSPA1L PE=1 SV=2	HSPA1L	32	3	148
	P07384	Calpain-1 catalytic subunit OS=Homo sapiens OX=9606 GN=CAPN1 PE=1 SV=1	>sp|P07384|CAN1_HUMAN Calpain-1 catalytic subunit OS=Homo sapiens OX=9606 GN=CAPN1 PE=1 SV=1	CAPN1	38	33	56	270	730.1	677.1	698.8	584.4	825.1	66.9	307	94.3	146.7	151.4	71.3	178.4	150	179.4	119.6	129.2	86.1
	O60749	Sorting nexin-2 OS=Homo sapiens OX=9606 GN=SNX2 PE=1 SV=2	>sp|O60749|SNX2_HUMAN Sorting nexin-2 OS=Homo sapiens OX=9606 GN=SNX2 PE=1 SV=2	SNX2	53	29	62	331.3	904.2	837.9	1150.9	1156.9	1336.3	114.4	428.1	200.1	258.3	335.7	169.9	382	355.7	419	165.9	215.8	112.7
	O75691	Small subunit processome component 20 homolog OS=Homo sapiens OX=9606 GN=UTP20 PE=1 SV=3	>sp|O75691|UTP20_HUMAN Small subunit processome component 20 homolog OS=Homo sapiens OX=9606 GN=UTP20 PE=1 SV=3	UTP20	13	35	49	126.5	383.3	360.5	533.7	516.6	629	59.7	342.4	116.6	171.2	204.8	110.3	130.1	158.4	176.3	107.7	145.3	77.1
	Q3V6T2	Girdin OS=Homo sapiens OX=9606 GN=CCDC88A PE=1 SV=2	>sp|Q3V6T2|GRDN_HUMAN Girdin OS=Homo sapiens OX=9606 GN=CCDC88A PE=1 SV=2	CCDC88A	21	36	48	162.4	547.7	511.5	594.9	559.5	705.6	72.6	265.9	84.6	167.1	174.2	99.5	199.6	202.4	246	114.2	134.3	75
	Q9BZJ0	Crooked neck-like protein 1 OS=Homo sapiens OX=9606 GN=CRNKL1 PE=1 SV=4	>sp|Q9BZJ0|CRNL1_HUMAN Crooked neck-like protein 1 OS=Homo sapiens OX=9606 GN=CRNKL1 PE=1 SV=4	CRNKL1	35	35	53	205.2	552.5	549.8	591.8	528.4	629.4	107.9	444.4	168.2	301.5	330.2	207.9	355.2	345.1	369	175.8	242.8	131.3
	Q9H4A3	Serine/threonine-protein kinase WNK1 OS=Homo sapiens OX=9606 GN=WNK1 PE=1 SV=2	>sp|Q9H4A3|WNK1_HUMAN Serine/threonine-protein kinase WNK1 OS=Homo sapiens OX=9606 GN=WNK1 PE=1 SV=2	WNK1	17	38	49	295.5	880.6	833	971.5	821.1	1129.4	59.9	284.1	108.7	118.5	125.3	84.8	173.8	162.1	218.4	81.7	96.9	74.1
	Q01581	Hydroxymethylglutaryl-CoA synthase, cytoplasmic OS=Homo sapiens OX=9606 GN=HMGCS1 PE=1 SV=2	>sp|Q01581|HMCS1_HUMAN Hydroxymethylglutaryl-CoA synthase, cytoplasmic OS=Homo sapiens OX=9606 GN=HMGCS1 PE=1 SV=2	HMGCS1	58	27	54	363.5	898.3	809.9	942.5	1079	1076.6	46	192.8	60.1	145.1	179.8	87.2	127.6	109.4	157.4	100.2	143.5	60
	Q9Y4A5	Transformation/transcription domain-associated protein OS=Homo sapiens OX=9606 GN=TRRAP PE=1 SV=3	>sp|Q9Y4A5|TRRAP_HUMAN Transformation/transcription domain-associated protein OS=Homo sapiens OX=9606 GN=TRRAP PE=1 SV=3	TRRAP	13	42	51	143.7	383	374.8	407	369.8	482.5	92.7	328.8	110	230.1	232.2	128.9	214.5	236.5	247.4	133.8	167.5	103.2
	Q15907	Ras-related protein Rab-11B OS=Homo sapiens OX=9606 GN=RAB11B PE=1 SV=4	>sp|Q15907|RB11B_HUMAN Ras-related protein Rab-11B OS=Homo sapiens OX=9606 GN=RAB11B PE=1 SV=4	RAB11B	76	6	70	26	104.4	101.9	96.3	77.1	125.8	14.6	54	9.4	25.4	22.8	11.4	42.3	36.5	42	18.2	20	8.7
	P50416	Carnitine O-palmitoyltransferase 1, liver isoform OS=Homo sapiens OX=9606 GN=CPT1A PE=1 SV=2	>sp|P50416|CPT1A_HUMAN Carnitine O-palmitoyltransferase 1, liver isoform OS=Homo sapiens OX=9606 GN=CPT1A PE=1 SV=2	CPT1A	40	32	68	258	549	594.2	696.6	630.3	812.9	212.3	570.1	182.2	419.8	382.7	242.3	431.6	510.2	437.5	229.9	317.4	171.2
	P31153	S-adenosylmethionine synthase isoform type-2 OS=Homo sapiens OX=9606 GN=MAT2A PE=1 SV=1	>sp|P31153|METK2_HUMAN S-adenosylmethionine synthase isoform type-2 OS=Homo sapiens OX=9606 GN=MAT2A PE=1 SV=1	MAT2A	62	29	87	881.5	2607.2	2390.5	2786.8	2654.9	3193.8	179.7	806.9	334.3	443.5	466.5	234.3	549.3	535.9	665.8	239.3	339.6	143.2
	P55263	Adenosine kinase OS=Homo sapiens OX=9606 GN=ADK PE=1 SV=2	>sp|P55263|ADK_HUMAN Adenosine kinase OS=Homo sapiens OX=9606 GN=ADK PE=1 SV=2	ADK	69	28	67	524.1	1398.7	1358.2	1665.3	1713.3	1898	221.3	668.9	317.5	482.3	553.5	323.7	488.7	516.6	537.1	251.7	356.4	181.7
	P07686	Beta-hexosaminidase subunit beta OS=Homo sapiens OX=9606 GN=HEXB PE=1 SV=4	>sp|P07686|HEXB_HUMAN Beta-hexosaminidase subunit beta OS=Homo sapiens OX=9606 GN=HEXB PE=1 SV=4	HEXB	53	31	62	161.3	302.8	360.7	447	380.7	505	88.9	419.5	185.8	224	232.1	152.3	410.7	398.3	422.7	157.5	196.5	103.3
	Q8IZ83	Aldehyde dehydrogenase family 16 member A1 OS=Homo sapiens OX=9606 GN=ALDH16A1 PE=1 SV=2	>sp|Q8IZ83|A16A1_HUMAN Aldehyde dehydrogenase family 16 member A1 OS=Homo sapiens OX=9606 GN=ALDH16A1 PE=1 SV=2	ALDH16A1	43	28	49	210	551.6	507.1	562.8	450.7	619.5	41.3	189.4	64.8	68	84.1	44.7	87	83.6	106.6	59.8	75	28.3
	P53634	Dipeptidyl peptidase 1 OS=Homo sapiens OX=9606 GN=CTSC PE=1 SV=2	>sp|P53634|CATC_HUMAN Dipeptidyl peptidase 1 OS=Homo sapiens OX=9606 GN=CTSC PE=1 SV=2	CTSC	48	20	60	335.7	830.9	820.8	733	655	916.6	208.6	810.7	340.4	355.9	371.1	249.7	809.4	674.4	797.2	221.7	229.7	139.6
	Q9UBC2	Epidermal growth factor receptor substrate 15-like 1 OS=Homo sapiens OX=9606 GN=EPS15L1 PE=1 SV=1	>sp|Q9UBC2|EP15R_HUMAN Epidermal growth factor receptor substrate 15-like 1 OS=Homo sapiens OX=9606 GN=EPS15L1 PE=1 SV=1	EPS15L1	43	33	46	229.3	631.7	606.4	752.2	807.7	929.8	84.3	306.6	169	195.5	206.1	131.3	233.1	260.7	294.1	106.1	159.4	67.7
	Q5T9A4	ATPase family AAA domain-containing protein 3B OS=Homo sapiens OX=9606 GN=ATAD3B PE=1 SV=1	>sp|Q5T9A4|ATD3B_HUMAN ATPase family AAA domain-containing protein 3B OS=Homo sapiens OX=9606 GN=ATAD3B PE=1 SV=1	ATAD3B	37	3	65
	P62266	40S ribosomal protein S23 OS=Homo sapiens OX=9606 GN=RPS23 PE=1 SV=3	>sp|P62266|RS23_HUMAN 40S ribosomal protein S23 OS=Homo sapiens OX=9606 GN=RPS23 PE=1 SV=3	RPS23	75	21	124	866.1	2583.6	2378.2	2582.2	2750.8	3123.6	303.1	1947.1	747.2	1257.6	1651.9	1003	807.5	1187.8	1412.2	733.4	1145.9	574.7
	P18621	60S ribosomal protein L17 OS=Homo sapiens OX=9606 GN=RPL17 PE=1 SV=3	>sp|P18621|RL17_HUMAN 60S ribosomal protein L17 OS=Homo sapiens OX=9606 GN=RPL17 PE=1 SV=3	RPL17	65	20	102	661.4	1589.5	1751.5	1919.6	1888	2364.5	232.2	1657.2	565.7	1021.3	1333.5	674.8	619.1	848.4	1083.8	640.8	852.1	520.5
	P28288	ATP-binding cassette sub-family D member 3 OS=Homo sapiens OX=9606 GN=ABCD3 PE=1 SV=1	>sp|P28288|ABCD3_HUMAN ATP-binding cassette sub-family D member 3 OS=Homo sapiens OX=9606 GN=ABCD3 PE=1 SV=1	ABCD3	38	30	58	282.1	643.6	796.8	689.2	569.3	770.2	118.3	418.3	118.5	355.2	261.6	126.2	270.3	259.1	296.1	209.3	233.1	128.6
	Q9BWU0	Kanadaptin OS=Homo sapiens OX=9606 GN=SLC4A1AP PE=1 SV=1	>sp|Q9BWU0|NADAP_HUMAN Kanadaptin OS=Homo sapiens OX=9606 GN=SLC4A1AP PE=1 SV=1	SLC4A1AP	43	31	46	50.1	155.7	118.1	143.5	117.9	166.9	24.6	103	50.1	77.3	82.4	45.6	74.6	70.1	95.6	41.1	50.8	32.3
	Q15477	Helicase SKI2W OS=Homo sapiens OX=9606 GN=SKIV2L PE=1 SV=3	>sp|Q15477|SKIV2_HUMAN Helicase SKI2W OS=Homo sapiens OX=9606 GN=SKIV2L PE=1 SV=3	SKIV2L	32	33	56	216.4	587	579.3	657.2	640.2	762.7	117.7	390.3	175.8	407.9	424.7	291.1	362.2	432.9	388.8	202.2	324.1	142.5
	O14974	Protein phosphatase 1 regulatory subunit 12A OS=Homo sapiens OX=9606 GN=PPP1R12A PE=1 SV=1	>sp|O14974|MYPT1_HUMAN Protein phosphatase 1 regulatory subunit 12A OS=Homo sapiens OX=9606 GN=PPP1R12A PE=1 SV=1	PPP1R12A	31	31	44	225.1	516.6	548.6	649.7	546.2	755.8	71.1	233.6	121.9	113	130.3	83.4	151.1	192.6	192.3	52.9	79.1	30.5
	Q15003	Condensin complex subunit 2 OS=Homo sapiens OX=9606 GN=NCAPH PE=1 SV=3	>sp|Q15003|CND2_HUMAN Condensin complex subunit 2 OS=Homo sapiens OX=9606 GN=NCAPH PE=1 SV=3	NCAPH	48	28	51	214.6	624.5	548.3	742.3	752.4	907.3	86.1	306.5	125	254.8	284.1	156.5	225.1	295.6	278.6	133.5	206.7	99.1
	Q99570	Phosphoinositide 3-kinase regulatory subunit 4 OS=Homo sapiens OX=9606 GN=PIK3R4 PE=1 SV=3	>sp|Q99570|PI3R4_HUMAN Phosphoinositide 3-kinase regulatory subunit 4 OS=Homo sapiens OX=9606 GN=PIK3R4 PE=1 SV=3	PIK3R4	26	34	45	103.6	245.8	287	330.8	304.1	357	51	121	58.8	159.5	144.9	92.3	103.2	149.7	104.8	92.3	109.3	52.3
	O75153	Clustered mitochondria protein homolog OS=Homo sapiens OX=9606 GN=CLUH PE=1 SV=2	>sp|O75153|CLU_HUMAN Clustered mitochondria protein homolog OS=Homo sapiens OX=9606 GN=CLUH PE=1 SV=2	CLUH	32	34	47	123.1	379.2	345.9	434.3	453.5	547.3	41.9	185.7	79.7	182.4	180.2	115.8	129.9	137.1	183.2	92.4	123.9	70.7
	P49755	Transmembrane emp24 domain-containing protein 10 OS=Homo sapiens OX=9606 GN=TMED10 PE=1 SV=2	>sp|P49755|TMEDA_HUMAN Transmembrane emp24 domain-containing protein 10 OS=Homo sapiens OX=9606 GN=TMED10 PE=1 SV=2	TMED10	58	26	90	396.2	1081.8	1109.5	1153.8	1119.4	1360.3	435.9	1352.2	347.8	1174.2	1078.9	520.5	951.8	1100.2	1084.3	508.8	751	368.8
	Q05193	Dynamin-1 OS=Homo sapiens OX=9606 GN=DNM1 PE=1 SV=2	>sp|Q05193|DYN1_HUMAN Dynamin-1 OS=Homo sapiens OX=9606 GN=DNM1 PE=1 SV=2	DNM1	43	21	54	50.1	156.9	153.4	241.5	211.6	280.3	28.2	115.4	37.4	173.8	174.1	104.1	112.5	108.1	129.4	89.3	126.7	65.8
	Q16698	2,4-dienoyl-CoA reductase [(3E)-enoyl-CoA-producing], mitochondrial OS=Homo sapiens OX=9606 GN=DECR1 PE=1 SV=1	>sp|Q16698|DECR_HUMAN 2,4-dienoyl-CoA reductase [(3E)-enoyl-CoA-producing], mitochondrial OS=Homo sapiens OX=9606 GN=DECR1 PE=1 SV=1	DECR1	62	22	63	294	878.8	769	760.9	787	892.7	313.6	1276.5	429.3	758.8	943.9	447.4	1017.9	785.3	1228.7	466.7	625.9	366.7
	Q9ULV4	Coronin-1C OS=Homo sapiens OX=9606 GN=CORO1C PE=1 SV=1	>sp|Q9ULV4|COR1C_HUMAN Coronin-1C OS=Homo sapiens OX=9606 GN=CORO1C PE=1 SV=1	CORO1C	48	28	75	704.2	1946.3	1888.8	2196.6	2024.5	2606	255.1	1035.5	404.7	271.8	379.8	229.4	667.8	616.5	661.5	184.6	248.1	109.3
	P21964	Catechol O-methyltransferase OS=Homo sapiens OX=9606 GN=COMT PE=1 SV=2	>sp|P21964|COMT_HUMAN Catechol O-methyltransferase OS=Homo sapiens OX=9606 GN=COMT PE=1 SV=2	COMT	68	21	86	575.8	1396.3	1539.4	1282.4	1165.7	1476.9	385.1	1191.7	459.3	1002.2	970.6	614	979.3	1029.6	1054.9	540.7	698	374.1
	Q13283	Ras GTPase-activating protein-binding protein 1 OS=Homo sapiens OX=9606 GN=G3BP1 PE=1 SV=1	>sp|Q13283|G3BP1_HUMAN Ras GTPase-activating protein-binding protein 1 OS=Homo sapiens OX=9606 GN=G3BP1 PE=1 SV=1	G3BP1	50	20	100	819.8	2056.9	1937.8	2236.3	2202	2624.7	189.5	784.7	256.5	358.1	493.7	272.6	456.6	457.5	592.7	308.9	369.3	224.5
	Q5T1M5	FK506-binding protein 15 OS=Homo sapiens OX=9606 GN=FKBP15 PE=1 SV=2	>sp|Q5T1M5|FKB15_HUMAN FK506-binding protein 15 OS=Homo sapiens OX=9606 GN=FKBP15 PE=1 SV=2	FKBP15	25	27	41	82.9	247.9	234.1	240.4	222.7	309.7	27.6	141.7	50.6	85.8	79.2	44	93.7	74	104.9	38.9	51.9	31.6
	A2RRP1	NBAS subunit of NRZ tethering complex OS=Homo sapiens OX=9606 GN=NBAS PE=1 SV=2	>sp|A2RRP1|NBAS_HUMAN NBAS subunit of NRZ tethering complex OS=Homo sapiens OX=9606 GN=NBAS PE=1 SV=2	NBAS	20	38	46	187.9	508.2	503.8	506.2	471.2	578.2	122.9	405	145.6	274.9	310.2	185.3	267.1	314.5	296.3	162.3	217.2	105.1
	Q9Y4E1	WASH complex subunit 2C OS=Homo sapiens OX=9606 GN=WASHC2C PE=1 SV=4	>sp|Q9Y4E1|WAC2C_HUMAN WASH complex subunit 2C OS=Homo sapiens OX=9606 GN=WASHC2C PE=1 SV=4	WASHC2C	33	6	37
	Q13547	Histone deacetylase 1 OS=Homo sapiens OX=9606 GN=HDAC1 PE=1 SV=1	>sp|Q13547|HDAC1_HUMAN Histone deacetylase 1 OS=Homo sapiens OX=9606 GN=HDAC1 PE=1 SV=1	HDAC1	57	18	68	265.8	677	639.4	733.8	767.4	889	123.4	457.8	105.3	263.6	303.7	152.4	260.2	285.3	334.9	224	253.8	152.9
	O96008	Mitochondrial import receptor subunit TOM40 homolog OS=Homo sapiens OX=9606 GN=TOMM40 PE=1 SV=1	>sp|O96008|TOM40_HUMAN Mitochondrial import receptor subunit TOM40 homolog OS=Homo sapiens OX=9606 GN=TOMM40 PE=1 SV=1	TOMM40	53	19	54	187.7	457.1	414.5	336.7	486.8	382	125.9	650.1	127.6	313.6	372.9	184.2	519.2	244.6	491.2	335.6	267.3	259
	Q7Z3B4	Nucleoporin p54 OS=Homo sapiens OX=9606 GN=NUP54 PE=1 SV=2	>sp|Q7Z3B4|NUP54_HUMAN Nucleoporin p54 OS=Homo sapiens OX=9606 GN=NUP54 PE=1 SV=2	NUP54	47	29	50	223.4	603	627.9	518.6	481.6	606.1	111.4	441.7	139.1	291.3	272.9	164.7	325.7	272.8	345.9	185.4	205.9	117.8
	O43684	Mitotic checkpoint protein BUB3 OS=Homo sapiens OX=9606 GN=BUB3 PE=1 SV=1	>sp|O43684|BUB3_HUMAN Mitotic checkpoint protein BUB3 OS=Homo sapiens OX=9606 GN=BUB3 PE=1 SV=1	BUB3	61	23	70	515.7	1341	1296.6	1714.2	1453.7	1945.6	152	699	161	269.3	323.3	169.6	435.8	400.4	482.9	219.5	249.5	139.3
	Q15057	Arf-GAP with coiled-coil, ANK repeat and PH domain-containing protein 2 OS=Homo sapiens OX=9606 GN=ACAP2 PE=1 SV=3	>sp|Q15057|ACAP2_HUMAN Arf-GAP with coiled-coil, ANK repeat and PH domain-containing protein 2 OS=Homo sapiens OX=9606 GN=ACAP2 PE=1 SV=3	ACAP2	44	29	43	215.3	629.3	584.2	605.3	580.6	691	100.4	329	116.3	254.6	278.8	154.5	244.7	292	322.8	154.2	198.4	107
	Q96M96	FYVE, RhoGEF and PH domain-containing protein 4 OS=Homo sapiens OX=9606 GN=FGD4 PE=1 SV=2	>sp|Q96M96|FGD4_HUMAN FYVE, RhoGEF and PH domain-containing protein 4 OS=Homo sapiens OX=9606 GN=FGD4 PE=1 SV=2	FGD4	41	31	44	171.6	477.9	444.1	632.8	615.6	767.1	89.8	250.6	128.2	210.2	228.2	152.1	198.7	279	237.5	125.5	171.3	78
	Q9UBU9	Nuclear RNA export factor 1 OS=Homo sapiens OX=9606 GN=NXF1 PE=1 SV=1	>sp|Q9UBU9|NXF1_HUMAN Nuclear RNA export factor 1 OS=Homo sapiens OX=9606 GN=NXF1 PE=1 SV=1	NXF1	53	31	48	199.1	577.1	538.3	657.5	588.1	771.5	123.4	520	174.5	287.8	283.8	172.5	353.7	314.4	400	153	176	109.8
	P51649	Succinate-semialdehyde dehydrogenase, mitochondrial OS=Homo sapiens OX=9606 GN=ALDH5A1 PE=1 SV=2	>sp|P51649|SSDH_HUMAN Succinate-semialdehyde dehydrogenase, mitochondrial OS=Homo sapiens OX=9606 GN=ALDH5A1 PE=1 SV=2	ALDH5A1	52	28	54	213.9	549.3	514.2	680.8	614.8	805.1	243.3	793.9	285.4	592.8	585.1	344.5	589.4	682	759.8	339.5	443.4	229.7
	O95466	Formin-like protein 1 OS=Homo sapiens OX=9606 GN=FMNL1 PE=1 SV=3	>sp|O95466|FMNL1_HUMAN Formin-like protein 1 OS=Homo sapiens OX=9606 GN=FMNL1 PE=1 SV=3	FMNL1	29	33	72	189.5	601.4	509	499.4	473.3	637.4	105.9	524.2	228.9	367.6	341.6	243.4	456.7	368.9	561.4	165.3	220.4	140.1
	P35914	Hydroxymethylglutaryl-CoA lyase, mitochondrial OS=Homo sapiens OX=9606 GN=HMGCL PE=1 SV=2	>sp|P35914|HMGCL_HUMAN Hydroxymethylglutaryl-CoA lyase, mitochondrial OS=Homo sapiens OX=9606 GN=HMGCL PE=1 SV=2	HMGCL	54	26	46	189.7	515.4	486.5	477.7	475.2	557.3	196.6	740.5	289.6	486	493.7	321.9	715.9	704	779.7	270.6	348.5	186.2
	Q5SRE5	Nucleoporin NUP188 OS=Homo sapiens OX=9606 GN=NUP188 PE=1 SV=1	>sp|Q5SRE5|NU188_HUMAN Nucleoporin NUP188 OS=Homo sapiens OX=9606 GN=NUP188 PE=1 SV=1	NUP188	23	34	49	132.4	415.1	371.5	415	374.9	469.7	116	494.6	219.7	378.4	338.1	222.9	333	302.2	398.4	189.2	217.5	170.6
	Q5JSL3	Dedicator of cytokinesis protein 11 OS=Homo sapiens OX=9606 GN=DOCK11 PE=1 SV=2	>sp|Q5JSL3|DOC11_HUMAN Dedicator of cytokinesis protein 11 OS=Homo sapiens OX=9606 GN=DOCK11 PE=1 SV=2	DOCK11	20	37	52	95.4	257.8	282	271.4	228.4	329.9	37.2	128.5	61.2	94.7	92.8	66.8	91.6	107	98.8	52.8	75.8	32.8
	P40222	Alpha-taxilin OS=Homo sapiens OX=9606 GN=TXLNA PE=1 SV=3	>sp|P40222|TXLNA_HUMAN Alpha-taxilin OS=Homo sapiens OX=9606 GN=TXLNA PE=1 SV=3	TXLNA	52	30	51	252.5	696.6	671.4	633.7	665.3	808.3	35.9	257.6	48.3	155.4	155.9	56.1	160.5	134.1	204.9	106.2	100.1	70.6
	O43847	Nardilysin OS=Homo sapiens OX=9606 GN=NRDC PE=1 SV=3	>sp|O43847|NRDC_HUMAN Nardilysin OS=Homo sapiens OX=9606 GN=NRDC PE=1 SV=3	NRDC	29	31	52	346.9	615.5	837.3	821.8	732.4	955.1	32.7	102.9	19.9	52.5	75.6	16.3	36.7	98.7	60.9	50.2	66.1	16.8
	A8MVU1	Putative neutrophil cytosol factor 1C OS=Homo sapiens OX=9606 GN=NCF1C PE=5 SV=1	>sp|A8MVU1|NCF1C_HUMAN Putative neutrophil cytosol factor 1C OS=Homo sapiens OX=9606 GN=NCF1C PE=5 SV=1	NCF1C	75	1	64	6.2	11.9	9.3	9.7	8.2	14.4	14.2	8.9	14.8	11.7	11.4	10.1	10.9	34.2	9.8		8.4
	O15143	Actin-related protein 2/3 complex subunit 1B OS=Homo sapiens OX=9606 GN=ARPC1B PE=1 SV=3	>sp|O15143|ARC1B_HUMAN Actin-related protein 2/3 complex subunit 1B OS=Homo sapiens OX=9606 GN=ARPC1B PE=1 SV=3	ARPC1B	59	23	67	767.3	1783.9	1666.1	1505.1	1399.8	1665.1	131.5	560	138.9	307.2	361.5	150	366.7	357.9	522.8	242.4	217.8	142.9
	Q14005	Pro-interleukin-16 OS=Homo sapiens OX=9606 GN=IL16 PE=1 SV=4	>sp|Q14005|IL16_HUMAN Pro-interleukin-16 OS=Homo sapiens OX=9606 GN=IL16 PE=1 SV=4	IL16	26	30	47	270.2	795.9	708.6	857.3	689.5	986.4	88.7	451.2	159.4	183.8	193.4	93.9	350.3	275.4	407.5	115.1	114.6	68.4
	Q9H0L4	Cleavage stimulation factor subunit 2 tau variant OS=Homo sapiens OX=9606 GN=CSTF2T PE=1 SV=1	>sp|Q9H0L4|CSTFT_HUMAN Cleavage stimulation factor subunit 2 tau variant OS=Homo sapiens OX=9606 GN=CSTF2T PE=1 SV=1	CSTF2T	51	9	48	95.9	310.9	253.5	291.8	323.7	345.8	96.5	244.5	151.6	228.4	241.5	143.1	174.3	264.9	241.1	86.7	183.2	91.3
	Q9H4E7	Differentially expressed in FDCP 6 homolog OS=Homo sapiens OX=9606 GN=DEF6 PE=1 SV=1	>sp|Q9H4E7|DEFI6_HUMAN Differentially expressed in FDCP 6 homolog OS=Homo sapiens OX=9606 GN=DEF6 PE=1 SV=1	DEF6	49	31	55	100.3	325.4	301.6	342.5	349	394.9	62.2	304.4	98.1	238.9	264	144.7	262.4	217.8	293.4	128.3	159.2	117.1
	P30154	Serine/threonine-protein phosphatase 2A 65 kDa regulatory subunit A beta isoform OS=Homo sapiens OX=9606 GN=PPP2R1B PE=1 SV=3	>sp|P30154|2AAB_HUMAN Serine/threonine-protein phosphatase 2A 65 kDa regulatory subunit A beta isoform OS=Homo sapiens OX=9606 GN=PPP2R1B PE=1 SV=3	PPP2R1B	51	21	61	42.2	137	117.3	137.1	119.7	196.5	4.5	71.2	8	25.6	34.6	9	43.3	15.8	44.2	38.9	30.8	23.3
	Q06124	Tyrosine-protein phosphatase non-receptor type 11 OS=Homo sapiens OX=9606 GN=PTPN11 PE=1 SV=3	>sp|Q06124|PTN11_HUMAN Tyrosine-protein phosphatase non-receptor type 11 OS=Homo sapiens OX=9606 GN=PTPN11 PE=1 SV=3	PTPN11	61	36	56	245.5	616.1	598.5	650.9	625.1	774.4	99.4	325.6	162.3	227.4	240.6	158.9	218.3	255.7	299.9	119.8	179.1	70.5
	P26368	Splicing factor U2AF 65 kDa subunit OS=Homo sapiens OX=9606 GN=U2AF2 PE=1 SV=4	>sp|P26368|U2AF2_HUMAN Splicing factor U2AF 65 kDa subunit OS=Homo sapiens OX=9606 GN=U2AF2 PE=1 SV=4	U2AF2	65	24	94	271	1007	920.4	1085.8	1084.5	1245	203.7	894.6	274.4	282.9	303.7	153.9	512.9	481	623.3	167.7	215	105
	P52815	39S ribosomal protein L12, mitochondrial OS=Homo sapiens OX=9606 GN=MRPL12 PE=1 SV=2	>sp|P52815|RM12_HUMAN 39S ribosomal protein L12, mitochondrial OS=Homo sapiens OX=9606 GN=MRPL12 PE=1 SV=2	MRPL12	66	21	75	319.8	1053.2	863.1	901.6	950.8	1066.5	224.5	1318.2	353.1	727.8	744.7	320.4	993.1	775.5	1239.1	361.1	351	245.4
	Q8TEX9	Importin-4 OS=Homo sapiens OX=9606 GN=IPO4 PE=1 SV=2	>sp|Q8TEX9|IPO4_HUMAN Importin-4 OS=Homo sapiens OX=9606 GN=IPO4 PE=1 SV=2	IPO4	36	29	48	475.2	1267.6	1184.1	1276.8	1250.6	1507.1	246.9	758.9	326.3	895.7	893.1	586.2	627.9	661.1	687.9	481.7	615.7	359
	Q8WXF1	Paraspeckle component 1 OS=Homo sapiens OX=9606 GN=PSPC1 PE=1 SV=1	>sp|Q8WXF1|PSPC1_HUMAN Paraspeckle component 1 OS=Homo sapiens OX=9606 GN=PSPC1 PE=1 SV=1	PSPC1	42	26	80	259.9	782	688.9	673	626.5	777.5	148.3	666.3	298.2	248.4	246.4	166.2	529.1	448.3	621.4	117.2	175.6	72
	Q00688	Peptidyl-prolyl cis-trans isomerase FKBP3 OS=Homo sapiens OX=9606 GN=FKBP3 PE=1 SV=1	>sp|Q00688|FKBP3_HUMAN Peptidyl-prolyl cis-trans isomerase FKBP3 OS=Homo sapiens OX=9606 GN=FKBP3 PE=1 SV=1	FKBP3	83	28	64	484.4	1210.2	1165.9	1395.2	1337.5	1663.8	153.8	477.4	197.5	118.7	183.4	79.6	323.6	425.8	410	78.8	114.4	34.9
	P22090	40S ribosomal protein S4, Y isoform 1 OS=Homo sapiens OX=9606 GN=RPS4Y1 PE=1 SV=2	>sp|P22090|RS4Y1_HUMAN 40S ribosomal protein S4, Y isoform 1 OS=Homo sapiens OX=9606 GN=RPS4Y1 PE=1 SV=2	RPS4Y1	69	12	91	157.9	379.2	433.5	285.5	276.4	343.5	21.5	87.5	19.2	84.4	91.1	42.8	28.7	62.9	67.8	47.5	68.3	34.8
	P06400	Retinoblastoma-associated protein OS=Homo sapiens OX=9606 GN=RB1 PE=1 SV=2	>sp|P06400|RB_HUMAN Retinoblastoma-associated protein OS=Homo sapiens OX=9606 GN=RB1 PE=1 SV=2	RB1	29	32	54	237.8	648.8	642.4	797.5	651.8	942	115.5	387.6	127.6	325.5	312.7	172.9	277.3	320	320.4	174	264.3	103.3
	P40121	Macrophage-capping protein OS=Homo sapiens OX=9606 GN=CAPG PE=1 SV=2	>sp|P40121|CAPG_HUMAN Macrophage-capping protein OS=Homo sapiens OX=9606 GN=CAPG PE=1 SV=2	CAPG	67	18	108	1100.2	3005.8	2792.1	2373.8	2589.9	2685.9	575	2419.6	1072.8	1198.3	1304.3	717.7	1837.8	1454.5	2266	615.2	849.8	522.3
	Q7Z5K2	Wings apart-like protein homolog OS=Homo sapiens OX=9606 GN=WAPL PE=1 SV=1	>sp|Q7Z5K2|WAPL_HUMAN Wings apart-like protein homolog OS=Homo sapiens OX=9606 GN=WAPL PE=1 SV=1	WAPL	36	33	46	168.6	455.6	412.5	482.9	444.8	581.1	89.3	393.7	144.7	255.6	224.5	120.6	282.7	254.1	368	133.2	150.1	96.2
	P23634	Plasma membrane calcium-transporting ATPase 4 OS=Homo sapiens OX=9606 GN=ATP2B4 PE=1 SV=2	>sp|P23634|AT2B4_HUMAN Plasma membrane calcium-transporting ATPase 4 OS=Homo sapiens OX=9606 GN=ATP2B4 PE=1 SV=2	ATP2B4	25	21	44	104.3	299.7	291	239.6	245.7	299.2	75.4	292	82.2	137.6	114.7	77.1	182.7	210	229.8	83.1	75	55.6
	Q15648	Mediator of RNA polymerase II transcription subunit 1 OS=Homo sapiens OX=9606 GN=MED1 PE=1 SV=4	>sp|Q15648|MED1_HUMAN Mediator of RNA polymerase II transcription subunit 1 OS=Homo sapiens OX=9606 GN=MED1 PE=1 SV=4	MED1	22	31	39	84	233.7	221.8	281.7	257.1	325	49.2	198	94.7	134.2	135.6	82.7	155.4	144.5	192.5	67.4	92.7	53.4
	Q12904	Aminoacyl tRNA synthase complex-interacting multifunctional protein 1 OS=Homo sapiens OX=9606 GN=AIMP1 PE=1 SV=2	>sp|Q12904|AIMP1_HUMAN Aminoacyl tRNA synthase complex-interacting multifunctional protein 1 OS=Homo sapiens OX=9606 GN=AIMP1 PE=1 SV=2	AIMP1	71	24	56	403.4	1159.9	978.7	1044.5	1043.7	1227.6	152.3	580.6	149	308.3	384.3	145.6	401.3	372.2	501.1	229.4	286.5	163.2
	Q9NR50	Translation initiation factor eIF-2B subunit gamma OS=Homo sapiens OX=9606 GN=EIF2B3 PE=1 SV=1	>sp|Q9NR50|EI2BG_HUMAN Translation initiation factor eIF-2B subunit gamma OS=Homo sapiens OX=9606 GN=EIF2B3 PE=1 SV=1	EIF2B3	69	29	46	202.4	548.9	523	720.8	575.4	818.4	75.8	379.2	120.8	331.9	309.9	166	367.4	221	365.7	213.4	196.1	143.8
	Q14202	Zinc finger MYM-type protein 3 OS=Homo sapiens OX=9606 GN=ZMYM3 PE=1 SV=2	>sp|Q14202|ZMYM3_HUMAN Zinc finger MYM-type protein 3 OS=Homo sapiens OX=9606 GN=ZMYM3 PE=1 SV=2	ZMYM3	26	32	49	99.2	293	261.9	356.8	339.9	394.9	83.8	384	101.3	152.4	173.8	101.7	212.6	183.1	258.9	131.5	127.6	99.6
	Q9Y450	HBS1-like protein OS=Homo sapiens OX=9606 GN=HBS1L PE=1 SV=1	>sp|Q9Y450|HBS1L_HUMAN HBS1-like protein OS=Homo sapiens OX=9606 GN=HBS1L PE=1 SV=1	HBS1L	61	32	43	210.1	567.2	590.1	609.6	513.3	702.9	67.2	189.6	59.2	129.7	124	69	148.6	143.7	149.5	88.8	108.8	51.1
	Q14847	LIM and SH3 domain protein 1 OS=Homo sapiens OX=9606 GN=LASP1 PE=1 SV=2	>sp|Q14847|LASP1_HUMAN LIM and SH3 domain protein 1 OS=Homo sapiens OX=9606 GN=LASP1 PE=1 SV=2	LASP1	61	27	84	630.5	1716.8	1454.1	1115.1	1316.8	1369.8	113.2	452.8	143.5	71.9	131.1	28.9	234	230.2	324.8	66.8	94.7	30
	Q93074	Mediator of RNA polymerase II transcription subunit 12 OS=Homo sapiens OX=9606 GN=MED12 PE=1 SV=4	>sp|Q93074|MED12_HUMAN Mediator of RNA polymerase II transcription subunit 12 OS=Homo sapiens OX=9606 GN=MED12 PE=1 SV=4	MED12	21	34	38	92.9	301.1	266.3	363.2	297.8	429	54.2	268.2	71.3	136.2	149	69.8	164	163.4	217.9	85.5	96	54.7
	Q6NUK1	Calcium-binding mitochondrial carrier protein SCaMC-1 OS=Homo sapiens OX=9606 GN=SLC25A24 PE=1 SV=2	>sp|Q6NUK1|SCMC1_HUMAN Calcium-binding mitochondrial carrier protein SCaMC-1 OS=Homo sapiens OX=9606 GN=SLC25A24 PE=1 SV=2	SLC25A24	65	28	54	440.5	1026.3	1102.4	1000.8	898.2	1134	323.4	1122.2	316	933.3	842.9	488.8	890.1	881.9	958.9	493.2	643.9	346.8
	Q9Y4E8	Ubiquitin carboxyl-terminal hydrolase 15 OS=Homo sapiens OX=9606 GN=USP15 PE=1 SV=3	>sp|Q9Y4E8|UBP15_HUMAN Ubiquitin carboxyl-terminal hydrolase 15 OS=Homo sapiens OX=9606 GN=USP15 PE=1 SV=3	USP15	34	29	52	149	383.1	385.2	482.4	405.5	550	70.9	230.2	105.1	155.8	172.2	100	193.2	179	213	100.9	127.9	60.8
	P36873	Serine/threonine-protein phosphatase PP1-gamma catalytic subunit OS=Homo sapiens OX=9606 GN=PPP1CC PE=1 SV=1	>sp|P36873|PP1G_HUMAN Serine/threonine-protein phosphatase PP1-gamma catalytic subunit OS=Homo sapiens OX=9606 GN=PPP1CC PE=1 SV=1	PPP1CC	58	2	96
	P63096	Guanine nucleotide-binding protein G(i) subunit alpha-1 OS=Homo sapiens OX=9606 GN=GNAI1 PE=1 SV=2	>sp|P63096|GNAI1_HUMAN Guanine nucleotide-binding protein G(i) subunit alpha-1 OS=Homo sapiens OX=9606 GN=GNAI1 PE=1 SV=2	GNAI1	60	11	55	28.1	61	80.9	109.1	99.2	136.6	23.6	100.8	22.8	43.7	36.1	17	140.3	61.2	103.7	35.4	35.3	21.3
	P57740	Nuclear pore complex protein Nup107 OS=Homo sapiens OX=9606 GN=NUP107 PE=1 SV=1	>sp|P57740|NU107_HUMAN Nuclear pore complex protein Nup107 OS=Homo sapiens OX=9606 GN=NUP107 PE=1 SV=1	NUP107	39	31	48	180.6	446.2	454.7	518.1	479.1	615.2	110.8	394.3	166.1	294.4	293.5	177.7	267	279.2	310	162.1	199.9	101.4
	Q13523	Serine/threonine-protein kinase PRP4 homolog OS=Homo sapiens OX=9606 GN=PRPF4B PE=1 SV=3	>sp|Q13523|PRP4B_HUMAN Serine/threonine-protein kinase PRP4 homolog OS=Homo sapiens OX=9606 GN=PRPF4B PE=1 SV=3	PRPF4B	30	33	52	148.8	417.9	390.6	502.9	445	614.7	126.1	548.6	257.8	200.8	227.9	161.9	351.3	359.7	433.1	116.1	144.4	89.4
	P07948	Tyrosine-protein kinase Lyn OS=Homo sapiens OX=9606 GN=LYN PE=1 SV=3	>sp|P07948|LYN_HUMAN Tyrosine-protein kinase Lyn OS=Homo sapiens OX=9606 GN=LYN PE=1 SV=3	LYN	59	30	48	220.7	655.3	617.6	588.9	546	738.4	191.4	676.5	225.9	464.5	432.2	244.7	574.4	594.2	611.1	224.7	300.1	147.2
	Q15397	Pumilio homolog 3 OS=Homo sapiens OX=9606 GN=PUM3 PE=1 SV=3	>sp|Q15397|PUM3_HUMAN Pumilio homolog 3 OS=Homo sapiens OX=9606 GN=PUM3 PE=1 SV=3	PUM3	45	30	55	355.7	1005.3	1073.2	1348.1	1197.8	1563.5	228	1023	345.7	865.9	789	478.3	416.9	538.1	571.3	464.5	559.4	340.7
	Q16630	Cleavage and polyadenylation specificity factor subunit 6 OS=Homo sapiens OX=9606 GN=CPSF6 PE=1 SV=2	>sp|Q16630|CPSF6_HUMAN Cleavage and polyadenylation specificity factor subunit 6 OS=Homo sapiens OX=9606 GN=CPSF6 PE=1 SV=2	CPSF6	34	23	56	461.9	1250.3	1124.8	1204.7	1244.6	1425.7	289.8	943.7	487.2	305.3	395.5	252.4	815.4	768	890.8	174	243.4	99.6
	O00534	von Willebrand factor A domain-containing protein 5A OS=Homo sapiens OX=9606 GN=VWA5A PE=1 SV=2	>sp|O00534|VMA5A_HUMAN von Willebrand factor A domain-containing protein 5A OS=Homo sapiens OX=9606 GN=VWA5A PE=1 SV=2	VWA5A	51	31	56	372.5	1032.2	980.9	306.5	261.4	360.1	93.4	390.8	152.3	249.3	253.4	135	310.5	273.5	371.9	128.9	165.4	88.9
	Q9UJV9	Probable ATP-dependent RNA helicase DDX41 OS=Homo sapiens OX=9606 GN=DDX41 PE=1 SV=2	>sp|Q9UJV9|DDX41_HUMAN Probable ATP-dependent RNA helicase DDX41 OS=Homo sapiens OX=9606 GN=DDX41 PE=1 SV=2	DDX41	51	28	52	217.5	629.6	616.5	736.9	742	854.2	193.8	517.3	168	446.9	466.7	232.4	361.1	449.7	437.6	233.1	361.6	165
	Q96QH2	PML-RARA-regulated adapter molecule 1 OS=Homo sapiens OX=9606 GN=PRAM1 PE=1 SV=3	>sp|Q96QH2|PRAM_HUMAN PML-RARA-regulated adapter molecule 1 OS=Homo sapiens OX=9606 GN=PRAM1 PE=1 SV=3	PRAM1	64	34	57	166.5	429.3	426.3	409.9	345.6	449.8	42.7	147.1	48.9	79.2	78.8	32.9	113.9	122.9	118.2	47.7	73.9	27.3
	P61163	Alpha-centractin OS=Homo sapiens OX=9606 GN=ACTR1A PE=1 SV=1	>sp|P61163|ACTZ_HUMAN Alpha-centractin OS=Homo sapiens OX=9606 GN=ACTR1A PE=1 SV=1	ACTR1A	70	15	46	227.8	579.1	626.1	701.5	632.9	815.7	70.5	192.9	75.8	157.8	150.8	95.5	127.8	189.4	153.8	84.6	119.8	47.3
	Q92547	DNA topoisomerase 2-binding protein 1 OS=Homo sapiens OX=9606 GN=TOPBP1 PE=1 SV=3	>sp|Q92547|TOPB1_HUMAN DNA topoisomerase 2-binding protein 1 OS=Homo sapiens OX=9606 GN=TOPBP1 PE=1 SV=3	TOPBP1	28	32	39	60.6	163.9	175.8	194.5	181.8	246.9	50.6	168	76.2	105.8	109.9	81.5	162.8	137	150.8	58.7	69.7	48.1
	P49589	Cysteine--tRNA ligase, cytoplasmic OS=Homo sapiens OX=9606 GN=CARS1 PE=1 SV=3	>sp|P49589|SYCC_HUMAN Cysteine--tRNA ligase, cytoplasmic OS=Homo sapiens OX=9606 GN=CARS1 PE=1 SV=3	CARS1	40	31	44	358.8	1029.1	896.8	1024.6	875	1239.3	79.6	340.9	78.9	127.3	127.5	42.8	220.2	177.1	237.8	89.6	115.6	46.2
	P36542	ATP synthase subunit gamma, mitochondrial OS=Homo sapiens OX=9606 GN=ATP5F1C PE=1 SV=1	>sp|P36542|ATPG_HUMAN ATP synthase subunit gamma, mitochondrial OS=Homo sapiens OX=9606 GN=ATP5F1C PE=1 SV=1	ATP5F1C	64	23	86	516.5	1370.4	1425.9	1561.6	1486	1796.6	687.9	1908.4	629.8	1368.1	1466.2	818.1	1530.7	1854.4	1659.2	783.6	1087.9	544.2
	Q9BS26	Endoplasmic reticulum resident protein 44 OS=Homo sapiens OX=9606 GN=ERP44 PE=1 SV=1	>sp|Q9BS26|ERP44_HUMAN Endoplasmic reticulum resident protein 44 OS=Homo sapiens OX=9606 GN=ERP44 PE=1 SV=1	ERP44	52	25	82	532	1220.4	1277.3	1428.6	1336.7	1653.2	279.8	913.7	325.4	655	722.2	383.7	811	794.7	858.3	379.1	449.9	278.5
	P42768	Actin nucleation-promoting factor WAS OS=Homo sapiens OX=9606 GN=WAS PE=1 SV=4	>sp|P42768|WASP_HUMAN Actin nucleation-promoting factor WAS OS=Homo sapiens OX=9606 GN=WAS PE=1 SV=4	WAS	48	26	55	174.2	493.4	443.2	563.4	490.6	663.1	26.4	239.9	54.8	132.9	115	73	246.4	124.4	213.3	122.1	88.1	101
	P08621	U1 small nuclear ribonucleoprotein 70 kDa OS=Homo sapiens OX=9606 GN=SNRNP70 PE=1 SV=2	>sp|P08621|RU17_HUMAN U1 small nuclear ribonucleoprotein 70 kDa OS=Homo sapiens OX=9606 GN=SNRNP70 PE=1 SV=2	SNRNP70	43	34	83	457.3	1277.1	1251.2	1414.4	1272.4	1656	255.3	1047.7	457.6	362.6	384.6	207.2	615.1	533.1	779.5	179.9	254.4	116.2
	P06753	Tropomyosin alpha-3 chain OS=Homo sapiens OX=9606 GN=TPM3 PE=1 SV=2	>sp|P06753|TPM3_HUMAN Tropomyosin alpha-3 chain OS=Homo sapiens OX=9606 GN=TPM3 PE=1 SV=2	TPM3	52	12	97	81.8	298.2	260	241.3	228.5	300.4	26.7	134.9	59	52.1	45.1	30.5	124.9	61.8	107.6	18.4	30.9	14.7
	P78417	Glutathione S-transferase omega-1 OS=Homo sapiens OX=9606 GN=GSTO1 PE=1 SV=2	>sp|P78417|GSTO1_HUMAN Glutathione S-transferase omega-1 OS=Homo sapiens OX=9606 GN=GSTO1 PE=1 SV=2	GSTO1	69	22	74	1049.2	2296	2571.1	2327.1	2191.3	2704.1	240.2	732.6	245.4	418.3	513.5	264.7	650.7	825.3	708	263.2	386.5	160
	Q8IU81	Interferon regulatory factor 2-binding protein 1 OS=Homo sapiens OX=9606 GN=IRF2BP1 PE=1 SV=1	>sp|Q8IU81|I2BP1_HUMAN Interferon regulatory factor 2-binding protein 1 OS=Homo sapiens OX=9606 GN=IRF2BP1 PE=1 SV=1	IRF2BP1	62	29	44	161.6	441.6	392	527.8	503.9	586.6	98.8	330.9	167.3	299.5	292.2	200.3	295	316.3	349.5	149.4	196.5	117.5
	Q9NWH9	SAFB-like transcription modulator OS=Homo sapiens OX=9606 GN=SLTM PE=1 SV=2	>sp|Q9NWH9|SLTM_HUMAN SAFB-like transcription modulator OS=Homo sapiens OX=9606 GN=SLTM PE=1 SV=2	SLTM	34	37	77	233.7	728.9	602.1	731.7	678.2	869.9	189.7	709.2	292.3	172.1	216.3	132.8	487.7	473.1	582.4	106.6	150.7	79.9
	Q96EP5	DAZ-associated protein 1 OS=Homo sapiens OX=9606 GN=DAZAP1 PE=1 SV=1	>sp|Q96EP5|DAZP1_HUMAN DAZ-associated protein 1 OS=Homo sapiens OX=9606 GN=DAZAP1 PE=1 SV=1	DAZAP1	44	17	89	351.9	967.5	894.6	896.4	1157.7	1086.9	260.4	841.2	386	316.5	423.7	197.8	567.1	579.5	654	190.1	237	137.7
	P67809	Y-box-binding protein 1 OS=Homo sapiens OX=9606 GN=YBX1 PE=1 SV=3	>sp|P67809|YBOX1_HUMAN Y-box-binding protein 1 OS=Homo sapiens OX=9606 GN=YBX1 PE=1 SV=3	YBX1	64	12	104	283.5	776.7	733.3	882.4	610	1020.8	33.6	330.5	56.3	81.3	78.1	9.2	167.7	146.8	263.8	81.7	58	37.1
	P42858	Huntingtin OS=Homo sapiens OX=9606 GN=HTT PE=1 SV=2	>sp|P42858|HD_HUMAN Huntingtin OS=Homo sapiens OX=9606 GN=HTT PE=1 SV=2	HTT	14	38	50	63.2	185.6	196.3	278.6	229.9	306.6	25.4	140.2	41.3	77.8	77.7	49	77.6	62	90.6	50.9	56.1	38.6
	Q8N335	Glycerol-3-phosphate dehydrogenase 1-like protein OS=Homo sapiens OX=9606 GN=GPD1L PE=1 SV=1	>sp|Q8N335|GPD1L_HUMAN Glycerol-3-phosphate dehydrogenase 1-like protein OS=Homo sapiens OX=9606 GN=GPD1L PE=1 SV=1	GPD1L	75	29	56	213	523.1	579.1	834.8	782.7	951.4	102	259.9	72.3	235.4	214.4	104.2	215.2	248.5	228.2	131.6	179.1	78.3
	Q8TER5	Rho guanine nucleotide exchange factor 40 OS=Homo sapiens OX=9606 GN=ARHGEF40 PE=1 SV=3	>sp|Q8TER5|ARH40_HUMAN Rho guanine nucleotide exchange factor 40 OS=Homo sapiens OX=9606 GN=ARHGEF40 PE=1 SV=3	ARHGEF40	29	33	36	22.1	68.5	62.5	56.5	54.8	65	12.7	64.8	25	32.9	31.5	22	62.9	40	77.4	20.6	21.7	19
	Q16836	Hydroxyacyl-coenzyme A dehydrogenase, mitochondrial OS=Homo sapiens OX=9606 GN=HADH PE=1 SV=3	>sp|Q16836|HCDH_HUMAN Hydroxyacyl-coenzyme A dehydrogenase, mitochondrial OS=Homo sapiens OX=9606 GN=HADH PE=1 SV=3	HADH	76	24	59	340.8	790.9	897.4	661.2	590.3	793.4	197	438.4	151.4	399.4	380.2	211.1	322.9	379	380.8	194.9	318.7	120.7
	P26373	60S ribosomal protein L13 OS=Homo sapiens OX=9606 GN=RPL13 PE=1 SV=4	>sp|P26373|RL13_HUMAN 60S ribosomal protein L13 OS=Homo sapiens OX=9606 GN=RPL13 PE=1 SV=4	RPL13	62	26	126	523.2	1320.5	1415.8	1666.8	1673.7	2034.3	182.4	1622.4	588.2	993	1188.1	681.9	542.2	921	1169	510.6	793.4	417.5
	Q9UPT8	Zinc finger CCCH domain-containing protein 4 OS=Homo sapiens OX=9606 GN=ZC3H4 PE=1 SV=3	>sp|Q9UPT8|ZC3H4_HUMAN Zinc finger CCCH domain-containing protein 4 OS=Homo sapiens OX=9606 GN=ZC3H4 PE=1 SV=3	ZC3H4	30	29	50	207.6	630.8	562.8	679.3	544.2	759.7	54.3	294.4	61	46.8	51.9	12.3	180.5	149.2	213.8	29.5	38.8	3
	Q16401	26S proteasome non-ATPase regulatory subunit 5 OS=Homo sapiens OX=9606 GN=PSMD5 PE=1 SV=3	>sp|Q16401|PSMD5_HUMAN 26S proteasome non-ATPase regulatory subunit 5 OS=Homo sapiens OX=9606 GN=PSMD5 PE=1 SV=3	PSMD5	60	28	56	378.7	992.3	971.7	904.6	834.3	1029.5	141.9	533.5	216.9	419.8	423.7	261.5	511.8	513.9	503.9	206.9	255.1	135.2
	Q9UHI6	Probable ATP-dependent RNA helicase DDX20 OS=Homo sapiens OX=9606 GN=DDX20 PE=1 SV=2	>sp|Q9UHI6|DDX20_HUMAN Probable ATP-dependent RNA helicase DDX20 OS=Homo sapiens OX=9606 GN=DDX20 PE=1 SV=2	DDX20	47	29	44	141.7	374.5	356	476	394.6	530.2	68.3	210.8	92.2	192.9	213.2	132.9	175.9	224	188.5	106.8	155	79
	Q4V328	GRIP1-associated protein 1 OS=Homo sapiens OX=9606 GN=GRIPAP1 PE=1 SV=2	>sp|Q4V328|GRAP1_HUMAN GRIP1-associated protein 1 OS=Homo sapiens OX=9606 GN=GRIPAP1 PE=1 SV=2	GRIPAP1	51	35	46	157.2	480.2	419.5	471.2	409.5	551.5	56.1	332	108.6	208.7	180.8	103	287.2	182.7	337.6	107.9	115.5	91.1
	Q9P0M6	Core histone macro-H2A.2 OS=Homo sapiens OX=9606 GN=MACROH2A2 PE=1 SV=3	>sp|Q9P0M6|H2AW_HUMAN Core histone macro-H2A.2 OS=Homo sapiens OX=9606 GN=MACROH2A2 PE=1 SV=3	MACROH2A2	64	23	87	306.7	884.4	792.5	745	680.8	860.1	284.2	1918.1	720.3	899.7	998.7	614.3	786.1	1161.7	1418.1	501.2	696.8	414.2
	P54132	RecQ-like DNA helicase BLM OS=Homo sapiens OX=9606 GN=BLM PE=1 SV=1	>sp|P54132|BLM_HUMAN RecQ-like DNA helicase BLM OS=Homo sapiens OX=9606 GN=BLM PE=1 SV=1	BLM	30	32	42	89.9	271.6	256.2	330.8	292.4	398.2	35.7	296.5	53.2	152	134.9	66.8	161.3	104.9	198.1	91.9	84.2	80
	Q15751	Probable E3 ubiquitin-protein ligase HERC1 OS=Homo sapiens OX=9606 GN=HERC1 PE=1 SV=2	>sp|Q15751|HERC1_HUMAN Probable E3 ubiquitin-protein ligase HERC1 OS=Homo sapiens OX=9606 GN=HERC1 PE=1 SV=2	HERC1	8	34	44	61.5	202	199.4	225.3	220.8	275.4	38.2	133.8	70.9	136.5	129.9	99.9	128	147.4	138.4	63.2	101.3	41.9
	Q9BQ52	Zinc phosphodiesterase ELAC protein 2 OS=Homo sapiens OX=9606 GN=ELAC2 PE=1 SV=2	>sp|Q9BQ52|RNZ2_HUMAN Zinc phosphodiesterase ELAC protein 2 OS=Homo sapiens OX=9606 GN=ELAC2 PE=1 SV=2	ELAC2	44	29	52	237.5	682.7	637.6	858.5	786	964.3	92.2	451	146.6	358.1	380	223.2	294.8	284.6	361.4	219	257.7	157.1
	Q9BQ04	RNA-binding protein 4B OS=Homo sapiens OX=9606 GN=RBM4B PE=1 SV=1	>sp|Q9BQ04|RBM4B_HUMAN RNA-binding protein 4B OS=Homo sapiens OX=9606 GN=RBM4B PE=1 SV=1	RBM4B	62	5	55	27	89.5	76	83	81	93.2	22.7	133.5	45.7	73.5	67.9	35.9	84.2	67.3	120	36.4	37.5	33.8
	Q15008	26S proteasome non-ATPase regulatory subunit 6 OS=Homo sapiens OX=9606 GN=PSMD6 PE=1 SV=1	>sp|Q15008|PSMD6_HUMAN 26S proteasome non-ATPase regulatory subunit 6 OS=Homo sapiens OX=9606 GN=PSMD6 PE=1 SV=1	PSMD6	57	30	73	421.4	1027.4	1001.3	1028.2	1091.1	1141.5	183	572.9	188.1	314.5	508.7	252.1	410.3	414.4	413.6	297.6	383.5	231.8
	Q9BZH6	WD repeat-containing protein 11 OS=Homo sapiens OX=9606 GN=WDR11 PE=1 SV=1	>sp|Q9BZH6|WDR11_HUMAN WD repeat-containing protein 11 OS=Homo sapiens OX=9606 GN=WDR11 PE=1 SV=1	WDR11	29	30	39	79.6	196.4	214.8	187	147.2	225.9	37.8	182.3	64.4	105.7	118.5	89.8	116.7	118.7	119.4	77.6	80.5	50.1
	O43815	Striatin OS=Homo sapiens OX=9606 GN=STRN PE=1 SV=4	>sp|O43815|STRN_HUMAN Striatin OS=Homo sapiens OX=9606 GN=STRN PE=1 SV=4	STRN	45	27	51	209.9	608.4	505.9	612.8	624.1	787.1	163.8	707.5	348.9	342.5	395.9	256.5	578.9	515.9	679.6	208.5	231	141.4
	P62714	Serine/threonine-protein phosphatase 2A catalytic subunit beta isoform OS=Homo sapiens OX=9606 GN=PPP2CB PE=1 SV=1	>sp|P62714|PP2AB_HUMAN Serine/threonine-protein phosphatase 2A catalytic subunit beta isoform OS=Homo sapiens OX=9606 GN=PPP2CB PE=1 SV=1	PPP2CB	76	2	53
	P11177	Pyruvate dehydrogenase E1 component subunit beta, mitochondrial OS=Homo sapiens OX=9606 GN=PDHB PE=1 SV=3	>sp|P11177|ODPB_HUMAN Pyruvate dehydrogenase E1 component subunit beta, mitochondrial OS=Homo sapiens OX=9606 GN=PDHB PE=1 SV=3	PDHB	56	18	64	262.4	711.2	677.1	740.2	753.3	912.9	384.5	1359.5	444.1	872.9	903.2	360.3	972.4	614.8	1117.7	503.5	711.4	445.8
	O95373	Importin-7 OS=Homo sapiens OX=9606 GN=IPO7 PE=1 SV=1	>sp|O95373|IPO7_HUMAN Importin-7 OS=Homo sapiens OX=9606 GN=IPO7 PE=1 SV=1	IPO7	31	27	46	287.1	604.6	746.7	842.8	714.9	992.5	55.2	262.5	43.4	157	147.7	77.4	143.9	122.7	161.9	138.7	144.2	72.3
	O95163	Elongator complex protein 1 OS=Homo sapiens OX=9606 GN=ELP1 PE=1 SV=3	>sp|O95163|ELP1_HUMAN Elongator complex protein 1 OS=Homo sapiens OX=9606 GN=ELP1 PE=1 SV=3	ELP1	23	28	45	167.4	456.2	431.7	556.5	551	685.5	86.4	309.7	84.3	283.5	259	144.2	226.7	275.2	286.1	181.8	206.2	112.9
	Q02539	Histone H1.1 OS=Homo sapiens OX=9606 GN=H1-1 PE=1 SV=3	>sp|Q02539|H11_HUMAN Histone H1.1 OS=Homo sapiens OX=9606 GN=H1-1 PE=1 SV=3	H1-1	25	2	183	4.7	10.1	26.4	19.4	23.4	27.5	7.1	133.4	59.8	69.6	62.6	42	34.4	62.1	92.9	27.7	39.9	12
	O14686	Histone-lysine N-methyltransferase 2D OS=Homo sapiens OX=9606 GN=KMT2D PE=1 SV=2	>sp|O14686|KMT2D_HUMAN Histone-lysine N-methyltransferase 2D OS=Homo sapiens OX=9606 GN=KMT2D PE=1 SV=2	KMT2D	8	32	40	82.4	243.3	196.7	239.3	201.3	269.6	19.5	133.1	64.2	34.9	49.8	25.6	78.4	82.7	104.1	12.3	30.1	5.7
	Q00013	55 kDa erythrocyte membrane protein OS=Homo sapiens OX=9606 GN=MPP1 PE=1 SV=2	>sp|Q00013|EM55_HUMAN 55 kDa erythrocyte membrane protein OS=Homo sapiens OX=9606 GN=MPP1 PE=1 SV=2	MPP1	70	27	40	329.7	893.8	924	765.4	630.3	877.7	110.2	519.2	122.5	436.9	356.1	191.3	402.1	321.5	451.2	273.9	233.3	195.5
	Q6PCB5	Lysine-specific demethylase RSBN1L OS=Homo sapiens OX=9606 GN=RSBN1L PE=1 SV=2	>sp|Q6PCB5|RSBNL_HUMAN Lysine-specific demethylase RSBN1L OS=Homo sapiens OX=9606 GN=RSBN1L PE=1 SV=2	RSBN1L	34	28	44	134.8	365.1	372.9	507.2	444.8	571	58.6	178.8	69.8	114.4	115.6	57.3	122.4	140.1	142.8	59.5	83.8	32.8
	Q15554	Telomeric repeat-binding factor 2 OS=Homo sapiens OX=9606 GN=TERF2 PE=1 SV=3	>sp|Q15554|TERF2_HUMAN Telomeric repeat-binding factor 2 OS=Homo sapiens OX=9606 GN=TERF2 PE=1 SV=3	TERF2	36	23	43	124.5	432.8	341.5	492.2	451.1	616.5	127.8	747.2	188.9	414.8	384.8	201.5	507.6	350.5	600	248.5	216.6	174.5
	Q13596	Sorting nexin-1 OS=Homo sapiens OX=9606 GN=SNX1 PE=1 SV=3	>sp|Q13596|SNX1_HUMAN Sorting nexin-1 OS=Homo sapiens OX=9606 GN=SNX1 PE=1 SV=3	SNX1	53	26	48	336.1	966.4	862.6	1034.9	996.3	1201.3	88.1	443.9	205.4	379.7	406.8	265.8	485.6	421.5	498.6	204.5	278.7	146.6
	Q13586	Stromal interaction molecule 1 OS=Homo sapiens OX=9606 GN=STIM1 PE=1 SV=3	>sp|Q13586|STIM1_HUMAN Stromal interaction molecule 1 OS=Homo sapiens OX=9606 GN=STIM1 PE=1 SV=3	STIM1	47	33	48	101.9	323	277.5	318.4	381.8	393.5	132.5	405.1	200.3	178.6	220.6	133.6	293.1	363	338	83.3	141.7	54.3
	Q96C19	EF-hand domain-containing protein D2 OS=Homo sapiens OX=9606 GN=EFHD2 PE=1 SV=1	>sp|Q96C19|EFHD2_HUMAN EF-hand domain-containing protein D2 OS=Homo sapiens OX=9606 GN=EFHD2 PE=1 SV=1	EFHD2	65	26	75	398.9	1263.9	1108.7	972.1	920.1	1146.7	95.1	479.1	262.8	359.4	361.7	259.3	414	330.5	476.1	165	194.8	133
	P25685	DnaJ homolog subfamily B member 1 OS=Homo sapiens OX=9606 GN=DNAJB1 PE=1 SV=4	>sp|P25685|DNJB1_HUMAN DnaJ homolog subfamily B member 1 OS=Homo sapiens OX=9606 GN=DNAJB1 PE=1 SV=4	DNAJB1	71	29	80	421.7	1244.5	1139.2	1458.9	1421.8	1669.1	189.9	855.3	401.2	588.7	596.2	390.3	711.3	609.2	834.5	280.9	390.5	233.7
	Q12873	Chromodomain-helicase-DNA-binding protein 3 OS=Homo sapiens OX=9606 GN=CHD3 PE=1 SV=3	>sp|Q12873|CHD3_HUMAN Chromodomain-helicase-DNA-binding protein 3 OS=Homo sapiens OX=9606 GN=CHD3 PE=1 SV=3	CHD3	17	12	55	28.7	73.5	60.8	65.3	80.8	70.9	18.6	55.4	24	44.9	64.1	30.4	31.6	63.8	47.7	20.8	40.4	18.8
	Q05086	Ubiquitin-protein ligase E3A OS=Homo sapiens OX=9606 GN=UBE3A PE=1 SV=4	>sp|Q05086|UBE3A_HUMAN Ubiquitin-protein ligase E3A OS=Homo sapiens OX=9606 GN=UBE3A PE=1 SV=4	UBE3A	36	31	45	333.3	867	894.7	1002.6	855.7	1185.8	113	376.9	154.9	339.1	327.1	189	264	299.9	334.7	168.1	234	132.8
	O43681	ATPase GET3 OS=Homo sapiens OX=9606 GN=GET3 PE=1 SV=2	>sp|O43681|GET3_HUMAN ATPase GET3 OS=Homo sapiens OX=9606 GN=GET3 PE=1 SV=2	GET3	59	22	57	306.1	882.1	809.2	1012	957.4	1211.8	123.5	503.3	126.1	386.8	434.3	208.6	453.7	348.4	445.2	254.3	278.5	183.1
	Q12996	Cleavage stimulation factor subunit 3 OS=Homo sapiens OX=9606 GN=CSTF3 PE=1 SV=1	>sp|Q12996|CSTF3_HUMAN Cleavage stimulation factor subunit 3 OS=Homo sapiens OX=9606 GN=CSTF3 PE=1 SV=1	CSTF3	52	32	61	128.5	319	335.5	333.8	292.7	411.6	46.6	204.3	68.3	53.4	55.1	28.3	128	106.6	157.7	31.9	53	18.8
	P78332	RNA-binding protein 6 OS=Homo sapiens OX=9606 GN=RBM6 PE=1 SV=5	>sp|P78332|RBM6_HUMAN RNA-binding protein 6 OS=Homo sapiens OX=9606 GN=RBM6 PE=1 SV=5	RBM6	39	39	52	105.9	318.8	276.2	281.3	242.4	335.1	63.8	210.9	83.2	85.7	98.9	58	157.4	136.7	158.9	46.1	58	33.2
	P61011	Signal recognition particle 54 kDa protein OS=Homo sapiens OX=9606 GN=SRP54 PE=1 SV=1	>sp|P61011|SRP54_HUMAN Signal recognition particle 54 kDa protein OS=Homo sapiens OX=9606 GN=SRP54 PE=1 SV=1	SRP54	51	27	54	455.5	1199.8	1216.9	1187.4	1108.6	1355.6	128.2	461.1	146.3	364.8	323.8	169.5	276.2	309.6	342.7	186.1	242.3	106.2
	P08865	40S ribosomal protein SA OS=Homo sapiens OX=9606 GN=RPSA PE=1 SV=4	>sp|P08865|RSSA_HUMAN 40S ribosomal protein SA OS=Homo sapiens OX=9606 GN=RPSA PE=1 SV=4	RPSA	57	17	108	568.8	1803.4	1569.7	1775.1	1853.5	2057.6	190.7	762.8	497.9	752.4	856.8	627.8	632	605.4	754.5	377.2	557.9	250.1
	A3KN83	Protein strawberry notch homolog 1 OS=Homo sapiens OX=9606 GN=SBNO1 PE=1 SV=1	>sp|A3KN83|SBNO1_HUMAN Protein strawberry notch homolog 1 OS=Homo sapiens OX=9606 GN=SBNO1 PE=1 SV=1	SBNO1	31	27	48	167.8	461.6	440.7	568.9	462.8	641.6	32.9	127.3	33.7	82.9	81.7	29.7	76	89.7	90.3	53.6	67	22.6
	P55036	26S proteasome non-ATPase regulatory subunit 4 OS=Homo sapiens OX=9606 GN=PSMD4 PE=1 SV=1	>sp|P55036|PSMD4_HUMAN 26S proteasome non-ATPase regulatory subunit 4 OS=Homo sapiens OX=9606 GN=PSMD4 PE=1 SV=1	PSMD4	46	19	46	442.3	1279.4	1105.9	1136	1227.7	1298.9	137.5	655	335.7	413.9	409.8	281	480.4	475.5	634.1	170.5	256.2	148.1
	O94966	Ubiquitin carboxyl-terminal hydrolase 19 OS=Homo sapiens OX=9606 GN=USP19 PE=1 SV=2	>sp|O94966|UBP19_HUMAN Ubiquitin carboxyl-terminal hydrolase 19 OS=Homo sapiens OX=9606 GN=USP19 PE=1 SV=2	USP19	39	35	44	60.7	153.1	144.3	190.9	178.7	228.8	16.2	72.9	19.1	56.1	49.4	33.6	48.2	51.2	56.8	34.6	34.3	12.9
	O94973	AP-2 complex subunit alpha-2 OS=Homo sapiens OX=9606 GN=AP2A2 PE=1 SV=2	>sp|O94973|AP2A2_HUMAN AP-2 complex subunit alpha-2 OS=Homo sapiens OX=9606 GN=AP2A2 PE=1 SV=2	AP2A2	39	21	51	136	403.4	350.5	351.2	343.4	416.7	51.3	209.9	86.7	139.6	156.5	102.3	158.3	129.6	176.4	78.9	98	64.3
	Q69YN2	CWF19-like protein 1 OS=Homo sapiens OX=9606 GN=CWF19L1 PE=1 SV=2	>sp|Q69YN2|C19L1_HUMAN CWF19-like protein 1 OS=Homo sapiens OX=9606 GN=CWF19L1 PE=1 SV=2	CWF19L1	58	29	45	286.7	820.5	738.8	979.8	981.7	1166.2	164.1	588.1	208.9	380.4	520.7	300.2	424.4	487.4	523	255.6	354.2	188.3
	Q96L91	E1A-binding protein p400 OS=Homo sapiens OX=9606 GN=EP400 PE=1 SV=4	>sp|Q96L91|EP400_HUMAN E1A-binding protein p400 OS=Homo sapiens OX=9606 GN=EP400 PE=1 SV=4	EP400	14	37	43	93.6	281.3	270.4	312.1	271.8	347	52.6	265.3	100.4	175.3	160.5	100.1	199.7	194.7	245.7	89.5	113.2	75.2
	P42566	Epidermal growth factor receptor substrate 15 OS=Homo sapiens OX=9606 GN=EPS15 PE=1 SV=2	>sp|P42566|EPS15_HUMAN Epidermal growth factor receptor substrate 15 OS=Homo sapiens OX=9606 GN=EPS15 PE=1 SV=2	EPS15	41	25	37	183.2	447.4	442.7	545.6	502.2	626.9	42.9	202.6	67.1	90.1	103.6	53.3	172.7	133.6	174.3	55.5	71.9	36.5
	Q99598	Translin-associated protein X OS=Homo sapiens OX=9606 GN=TSNAX PE=1 SV=1	>sp|Q99598|TSNAX_HUMAN Translin-associated protein X OS=Homo sapiens OX=9606 GN=TSNAX PE=1 SV=1	TSNAX	79	22	46	236.4	667	702.3	723	687.8	891.4	89.4	299.8	149.5	203.2	204.6	159	253.7	184.2	244.7	113.7	128.2	75
	Q8TDD1	ATP-dependent RNA helicase DDX54 OS=Homo sapiens OX=9606 GN=DDX54 PE=1 SV=2	>sp|Q8TDD1|DDX54_HUMAN ATP-dependent RNA helicase DDX54 OS=Homo sapiens OX=9606 GN=DDX54 PE=1 SV=2	DDX54	35	28	48	28.9	70.9	73.3	127.2	104.4	132.9	31.2	169.7	51.3	102	113.1	63.6	56.1	67.8	89.8	61.2	81.6	49.5
	Q9UQ88	Cyclin-dependent kinase 11A OS=Homo sapiens OX=9606 GN=CDK11A PE=1 SV=4	>sp|Q9UQ88|CD11A_HUMAN Cyclin-dependent kinase 11A OS=Homo sapiens OX=9606 GN=CDK11A PE=1 SV=4	CDK11A	30	3	57
	Q53GL7	Protein mono-ADP-ribosyltransferase PARP10 OS=Homo sapiens OX=9606 GN=PARP10 PE=1 SV=2	>sp|Q53GL7|PAR10_HUMAN Protein mono-ADP-ribosyltransferase PARP10 OS=Homo sapiens OX=9606 GN=PARP10 PE=1 SV=2	PARP10	42	31	43	38.9	120.8	113.1	155.8	150.6	188.7	29.7	115.4	80.7	113.6	105.7	81	112.6	95.3	129.9	54.2	68.8	46
	Q8N684	Cleavage and polyadenylation specificity factor subunit 7 OS=Homo sapiens OX=9606 GN=CPSF7 PE=1 SV=1	>sp|Q8N684|CPSF7_HUMAN Cleavage and polyadenylation specificity factor subunit 7 OS=Homo sapiens OX=9606 GN=CPSF7 PE=1 SV=1	CPSF7	44	24	54	304.1	928.3	830.3	947.1	972.7	1174.2	252.9	715.1	375	234.9	282.6	184.9	512.2	612.6	589.9	109.9	176.9	56
	Q7L0Y3	tRNA methyltransferase 10 homolog C OS=Homo sapiens OX=9606 GN=TRMT10C PE=1 SV=2	>sp|Q7L0Y3|TM10C_HUMAN tRNA methyltransferase 10 homolog C OS=Homo sapiens OX=9606 GN=TRMT10C PE=1 SV=2	TRMT10C	59	26	50	306	601.5	702.8	878.2	784.5	966.9	169.6	508	157.7	288.6	241.2	142.4	364.1	339.4	405.9	211	192.3	123.7
	P49753	Acyl-coenzyme A thioesterase 2, mitochondrial OS=Homo sapiens OX=9606 GN=ACOT2 PE=1 SV=6	>sp|P49753|ACOT2_HUMAN Acyl-coenzyme A thioesterase 2, mitochondrial OS=Homo sapiens OX=9606 GN=ACOT2 PE=1 SV=6	ACOT2	62	3	65
	Q8IY17	Patatin-like phospholipase domain-containing protein 6 OS=Homo sapiens OX=9606 GN=PNPLA6 PE=1 SV=3	>sp|Q8IY17|PLPL6_HUMAN Patatin-like phospholipase domain-containing protein 6 OS=Homo sapiens OX=9606 GN=PNPLA6 PE=1 SV=3	PNPLA6	26	30	42	56.9	202.9	178.3	196.5	180.9	223.6	55.7	158.9	69.6	162.3	152.2	100.3	141.5	164.1	141.2	90.1	117.7	52.4
	O94915	Protein furry homolog-like OS=Homo sapiens OX=9606 GN=FRYL PE=1 SV=2	>sp|O94915|FRYL_HUMAN Protein furry homolog-like OS=Homo sapiens OX=9606 GN=FRYL PE=1 SV=2	FRYL	12	34	48	107.8	295.9	307	474.4	436.9	523.7	45.2	140.2	66	138	134.9	88.9	115.6	134.9	136.6	64.3	108.3	38.4
	Q9Y606	Pseudouridylate synthase 1 homolog OS=Homo sapiens OX=9606 GN=PUS1 PE=1 SV=3	>sp|Q9Y606|PUS1_HUMAN Pseudouridylate synthase 1 homolog OS=Homo sapiens OX=9606 GN=PUS1 PE=1 SV=3	PUS1	60	31	50	191.1	400.6	435.5	637.4	526.4	708.6	125.4	338.5	143.3	295.3	322.3	155.2	255.2	317.5	311.3	158.5	225.1	115.5
	Q92620	Pre-mRNA-splicing factor ATP-dependent RNA helicase PRP16 OS=Homo sapiens OX=9606 GN=DHX38 PE=1 SV=2	>sp|Q92620|PRP16_HUMAN Pre-mRNA-splicing factor ATP-dependent RNA helicase PRP16 OS=Homo sapiens OX=9606 GN=DHX38 PE=1 SV=2	DHX38	32	32	40	100.3	239.6	288.2	271.6	266.4	286	53.3	165.4	69.8	183.9	183.4	107.6	123.1	143.1	122.4	90.9	112.5	50.9
	Q15181	Inorganic pyrophosphatase OS=Homo sapiens OX=9606 GN=PPA1 PE=1 SV=2	>sp|Q15181|IPYR_HUMAN Inorganic pyrophosphatase OS=Homo sapiens OX=9606 GN=PPA1 PE=1 SV=2	PPA1	91	21	59	201.3	442.8	519.9	577.2	501.4	691	22.8	95.8	41	71.4	67	30	39.9	69.9	67.8	30	58	10.4
	Q96QK1	Vacuolar protein sorting-associated protein 35 OS=Homo sapiens OX=9606 GN=VPS35 PE=1 SV=2	>sp|Q96QK1|VPS35_HUMAN Vacuolar protein sorting-associated protein 35 OS=Homo sapiens OX=9606 GN=VPS35 PE=1 SV=2	VPS35	39	31	60	261.8	630.3	707.6	723.6	694.4	875.5	74.7	306.3	74.3	123.9	135.1	75	196.7	180.1	206.7	93	96.3	60.5
	Q15436	Protein transport protein Sec23A OS=Homo sapiens OX=9606 GN=SEC23A PE=1 SV=2	>sp|Q15436|SC23A_HUMAN Protein transport protein Sec23A OS=Homo sapiens OX=9606 GN=SEC23A PE=1 SV=2	SEC23A	42	24	46	226.7	507.4	536.2	597.9	516.1	698.3	73.1	241.7	52.1	159.6	147.7	78.1	155.2	164.4	176.2	105.1	115.6	59
	Q8NFW8	N-acylneuraminate cytidylyltransferase OS=Homo sapiens OX=9606 GN=CMAS PE=1 SV=2	>sp|Q8NFW8|NEUA_HUMAN N-acylneuraminate cytidylyltransferase OS=Homo sapiens OX=9606 GN=CMAS PE=1 SV=2	CMAS	57	27	50	231.8	558.3	581.8	801.6	678.3	905.9	309.6	953.7	320.6	447.8	503.2	252.7	769.6	936.4	912.9	279.6	342.7	173.3
	Q9UNN5	FAS-associated factor 1 OS=Homo sapiens OX=9606 GN=FAF1 PE=1 SV=2	>sp|Q9UNN5|FAF1_HUMAN FAS-associated factor 1 OS=Homo sapiens OX=9606 GN=FAF1 PE=1 SV=2	FAF1	39	29	46	312.3	729.4	763.2	1070.2	968.4	1271.2	79.1	284.5	84.4	182.5	202.2	95	194.5	211.2	220.8	123.8	157.3	69.2
	Q8N8A2	Serine/threonine-protein phosphatase 6 regulatory ankyrin repeat subunit B OS=Homo sapiens OX=9606 GN=ANKRD44 PE=1 SV=3	>sp|Q8N8A2|ANR44_HUMAN Serine/threonine-protein phosphatase 6 regulatory ankyrin repeat subunit B OS=Homo sapiens OX=9606 GN=ANKRD44 PE=1 SV=3	ANKRD44	36	24	37	213.1	647.2	614.6	581.5	540.3	655.6	115.5	395.2	139.2	449.3	422.2	221.4	377.6	414.6	418.4	237.1	293.3	161.4
	Q9Y3R5	Protein dopey-2 OS=Homo sapiens OX=9606 GN=DOP1B PE=1 SV=5	>sp|Q9Y3R5|DOP2_HUMAN Protein dopey-2 OS=Homo sapiens OX=9606 GN=DOP1B PE=1 SV=5	DOP1B	16	32	50	195.4	461.4	468.2	597.9	533.8	663.5	37.4	136.5	58.9	116.1	99.8	56.2	99.2	123.2	134.6	66.8	92	50.4
	Q9Y4C8	Probable RNA-binding protein 19 OS=Homo sapiens OX=9606 GN=RBM19 PE=1 SV=3	>sp|Q9Y4C8|RBM19_HUMAN Probable RNA-binding protein 19 OS=Homo sapiens OX=9606 GN=RBM19 PE=1 SV=3	RBM19	33	29	47	128.5	388.9	391.1	407.7	418	512.6	100.7	382.6	177.7	206.4	234.8	149.8	223.6	249.6	286.9	108.2	131.9	81.6
	O00178	GTP-binding protein 1 OS=Homo sapiens OX=9606 GN=GTPBP1 PE=1 SV=3	>sp|O00178|GTPB1_HUMAN GTP-binding protein 1 OS=Homo sapiens OX=9606 GN=GTPBP1 PE=1 SV=3	GTPBP1	45	26	46	228.6	654	618.8	706.4	654	806.5	127.8	519.1	193.9	350.7	369.7	209.7	361.7	403.1	445	184.2	253.2	137.7
	P40429	60S ribosomal protein L13a OS=Homo sapiens OX=9606 GN=RPL13A PE=1 SV=2	>sp|P40429|RL13A_HUMAN 60S ribosomal protein L13a OS=Homo sapiens OX=9606 GN=RPL13A PE=1 SV=2	RPL13A	67	29	136	749.3	1891	1805.4	1868.9	2085.6	2233.7	251.4	1953.9	538.7	641.9	1126.5	512.5	471.5	679.2	951.5	708.9	1019.2	594.4
	Q9P2D1	Chromodomain-helicase-DNA-binding protein 7 OS=Homo sapiens OX=9606 GN=CHD7 PE=1 SV=3	>sp|Q9P2D1|CHD7_HUMAN Chromodomain-helicase-DNA-binding protein 7 OS=Homo sapiens OX=9606 GN=CHD7 PE=1 SV=3	CHD7	13	23	41	85.2	245.7	206.5	305.4	249.2	346.9	37.2	196.4	72.7	68.3	80.3	52.2	114.4	103.4	151.1	42.7	55	35.1
	O60488	Long-chain-fatty-acid--CoA ligase 4 OS=Homo sapiens OX=9606 GN=ACSL4 PE=1 SV=2	>sp|O60488|ACSL4_HUMAN Long-chain-fatty-acid--CoA ligase 4 OS=Homo sapiens OX=9606 GN=ACSL4 PE=1 SV=2	ACSL4	42	26	49	318.3	888.6	882.9	924.2	834.6	1069.2	142.3	762.9	226.2	655.8	575.9	311.8	616.4	562.9	745.1	334.2	372	255.8
	O00411	DNA-directed RNA polymerase, mitochondrial OS=Homo sapiens OX=9606 GN=POLRMT PE=1 SV=2	>sp|O00411|RPOM_HUMAN DNA-directed RNA polymerase, mitochondrial OS=Homo sapiens OX=9606 GN=POLRMT PE=1 SV=2	POLRMT	33	30	39	122.1	342	323.7	434.3	373.9	454.9	53	156.8	60	108.6	121.1	70.3	79.4	88.6	92.6	72.4	95.9	38
	O60826	Coiled-coil domain-containing protein 22 OS=Homo sapiens OX=9606 GN=CCDC22 PE=1 SV=1	>sp|O60826|CCD22_HUMAN Coiled-coil domain-containing protein 22 OS=Homo sapiens OX=9606 GN=CCDC22 PE=1 SV=1	CCDC22	51	32	48	215	590.5	591.5	611.5	526.8	727.5	109.8	408.7	133.8	247.1	250	149.7	329.2	252	344.7	165.6	170.4	115.6
	P17174	Aspartate aminotransferase, cytoplasmic OS=Homo sapiens OX=9606 GN=GOT1 PE=1 SV=3	>sp|P17174|AATC_HUMAN Aspartate aminotransferase, cytoplasmic OS=Homo sapiens OX=9606 GN=GOT1 PE=1 SV=3	GOT1	60	23	55	415.8	1153.7	1129.1	1689.5	1484.2	1978.1	95.9	473.7	216.6	129.3	185.1	81.2	297.5	292.7	323.9	78.6	128.4	64.9
	Q06323	Proteasome activator complex subunit 1 OS=Homo sapiens OX=9606 GN=PSME1 PE=1 SV=1	>sp|Q06323|PSME1_HUMAN Proteasome activator complex subunit 1 OS=Homo sapiens OX=9606 GN=PSME1 PE=1 SV=1	PSME1	75	23	61	711.4	1835.6	1873.7	2458.1	2319.2	2783.8	161.8	645.2	270.1	242.9	288.3	124.6	667.9	531.5	583.5	167.9	199	62.3
	Q9NVN8	Guanine nucleotide-binding protein-like 3-like protein OS=Homo sapiens OX=9606 GN=GNL3L PE=1 SV=1	>sp|Q9NVN8|GNL3L_HUMAN Guanine nucleotide-binding protein-like 3-like protein OS=Homo sapiens OX=9606 GN=GNL3L PE=1 SV=1	GNL3L	54	29	51	135.5	425.1	367.9	602.5	563.5	733	135.3	930.8	265.3	455.4	472.7	274.8	640.1	563.2	838.6	283	348.1	245.9
	Q99961	Endophilin-A2 OS=Homo sapiens OX=9606 GN=SH3GL1 PE=1 SV=1	>sp|Q99961|SH3G1_HUMAN Endophilin-A2 OS=Homo sapiens OX=9606 GN=SH3GL1 PE=1 SV=1	SH3GL1	55	27	48	292.6	815.9	782.2	776.6	708.2	904.5	95.6	412.5	148	284.1	297.4	141.5	315.2	286	379.2	170	207.7	114.5
	Q15269	Periodic tryptophan protein 2 homolog OS=Homo sapiens OX=9606 GN=PWP2 PE=1 SV=2	>sp|Q15269|PWP2_HUMAN Periodic tryptophan protein 2 homolog OS=Homo sapiens OX=9606 GN=PWP2 PE=1 SV=2	PWP2	31	29	47	224.5	612.1	664.2	910.1	820.8	1023.3	153.8	480.6	166.3	521.7	463.2	261.3	336.5	359.4	341.8	288.7	347.2	195.9
	P46782	40S ribosomal protein S5 OS=Homo sapiens OX=9606 GN=RPS5 PE=1 SV=4	>sp|P46782|RS5_HUMAN 40S ribosomal protein S5 OS=Homo sapiens OX=9606 GN=RPS5 PE=1 SV=4	RPS5	68	18	105	937.8	3222.1	2638.6	2698.7	2976.6	3183.2	227.9	1483.6	581.6	1093.8	1259	764.6	875.7	697.6	1123.6	712.2	864.3	528.6
	P46781	40S ribosomal protein S9 OS=Homo sapiens OX=9606 GN=RPS9 PE=1 SV=3	>sp|P46781|RS9_HUMAN 40S ribosomal protein S9 OS=Homo sapiens OX=9606 GN=RPS9 PE=1 SV=3	RPS9	73	31	121	533	1162.1	1384.5	1572.6	1489.3	1847.8	118.1	935.2	248.8	666	648.3	374.9	349.1	506.3	648.1	399.2	553	297.6
	O95571	Persulfide dioxygenase ETHE1, mitochondrial OS=Homo sapiens OX=9606 GN=ETHE1 PE=1 SV=2	>sp|O95571|ETHE1_HUMAN Persulfide dioxygenase ETHE1, mitochondrial OS=Homo sapiens OX=9606 GN=ETHE1 PE=1 SV=2	ETHE1	88	19	75	221.1	741.2	625.4	412.6	466.6	506.1	280.6	1083.3	660	682.3	730.9	506.2	910.3	919	1228.3	287.1	435	276.7
	P17655	Calpain-2 catalytic subunit OS=Homo sapiens OX=9606 GN=CAPN2 PE=1 SV=6	>sp|P17655|CAN2_HUMAN Calpain-2 catalytic subunit OS=Homo sapiens OX=9606 GN=CAPN2 PE=1 SV=6	CAPN2	42	23	37	105.8	303.3	326.3	309.2	312.9	383.8	18.8	100.5	29.9	85.5	92.3	44.1	69.7	70.1	67.4	33.5	58.6	23.7
	Q49A26	Cytokine-like nuclear factor N-PAC OS=Homo sapiens OX=9606 GN=GLYR1 PE=1 SV=4	>sp|Q49A26|GLYR1_HUMAN Cytokine-like nuclear factor N-PAC OS=Homo sapiens OX=9606 GN=GLYR1 PE=1 SV=4	GLYR1	56	27	39	168.3	402.9	324.4	408.2	356.5	464.7	111.4	415.1	158.6	251.7	288.7	188.2	343.7	341.6	412.1	129.5	165.3	91
	Q92576	PHD finger protein 3 OS=Homo sapiens OX=9606 GN=PHF3 PE=1 SV=3	>sp|Q92576|PHF3_HUMAN PHD finger protein 3 OS=Homo sapiens OX=9606 GN=PHF3 PE=1 SV=3	PHF3	21	34	42	114.8	320	327.6	355.8	295.7	404.2	44.2	229.6	61.6	73.8	88	44.7	115.2	111.4	140.5	50.6	57.8	30.4
	O15355	Protein phosphatase 1G OS=Homo sapiens OX=9606 GN=PPM1G PE=1 SV=1	>sp|O15355|PPM1G_HUMAN Protein phosphatase 1G OS=Homo sapiens OX=9606 GN=PPM1G PE=1 SV=1	PPM1G	50	26	68	274.6	741.6	766.5	983.4	873	1165	78.2	390.3	115.7	307.3	302.4	154.6	270	235.7	324.9	180.1	224.8	132.5
	P51858	Hepatoma-derived growth factor OS=Homo sapiens OX=9606 GN=HDGF PE=1 SV=1	>sp|P51858|HDGF_HUMAN Hepatoma-derived growth factor OS=Homo sapiens OX=9606 GN=HDGF PE=1 SV=1	HDGF	59	18	70	727.4	1857.1	1680.1	1727	1723.7	2137.3	249.4	756.5	251.5	252.7	311.3	152.9	445.6	384.6	535.4	186.3	253.9	121.4
	O60812	Heterogeneous nuclear ribonucleoprotein C-like 1 OS=Homo sapiens OX=9606 GN=HNRNPCL1 PE=1 SV=1	>sp|O60812|HNRC1_HUMAN Heterogeneous nuclear ribonucleoprotein C-like 1 OS=Homo sapiens OX=9606 GN=HNRNPCL1 PE=1 SV=1	HNRNPCL1	29	1	149
	P62269	40S ribosomal protein S18 OS=Homo sapiens OX=9606 GN=RPS18 PE=1 SV=3	>sp|P62269|RS18_HUMAN 40S ribosomal protein S18 OS=Homo sapiens OX=9606 GN=RPS18 PE=1 SV=3	RPS18	61	22	104	655.7	1651.2	1566.9	1626	1815.7	1966.8	169.5	892.4	387.4	474.7	646.9	471.6	354.3	582.3	610.7	330.3	486.6	236.6
	Q8N9T8	Protein KRI1 homolog OS=Homo sapiens OX=9606 GN=KRI1 PE=1 SV=3	>sp|Q8N9T8|KRI1_HUMAN Protein KRI1 homolog OS=Homo sapiens OX=9606 GN=KRI1 PE=1 SV=3	KRI1	35	32	50	273.1	674.6	653.1	873.6	802.3	1034.1	128.4	662.7	249.3	260.9	324.7	175.4	400.6	356.1	530.8	168.1	230.6	128.7
	Q15080	Neutrophil cytosol factor 4 OS=Homo sapiens OX=9606 GN=NCF4 PE=1 SV=2	>sp|Q15080|NCF4_HUMAN Neutrophil cytosol factor 4 OS=Homo sapiens OX=9606 GN=NCF4 PE=1 SV=2	NCF4	70	28	58	275.7	679.8	753.8	683.3	612.7	800.4	116.2	339.4	119.6	395.3	376.4	229.2	242.3	296	275	211	333.8	138.7
	P49189	4-trimethylaminobutyraldehyde dehydrogenase OS=Homo sapiens OX=9606 GN=ALDH9A1 PE=1 SV=3	>sp|P49189|AL9A1_HUMAN 4-trimethylaminobutyraldehyde dehydrogenase OS=Homo sapiens OX=9606 GN=ALDH9A1 PE=1 SV=3	ALDH9A1	54	28	53	235.3	671.8	660.8	720.9	744.6	853.1	152.9	532.4	240.4	384	406.8	234.7	404	384.5	456	204.5	270.6	136.1
	O75477	Erlin-1 OS=Homo sapiens OX=9606 GN=ERLIN1 PE=1 SV=2	>sp|O75477|ERLN1_HUMAN Erlin-1 OS=Homo sapiens OX=9606 GN=ERLIN1 PE=1 SV=2	ERLIN1	56	22	65	326.6	856.3	872	790.2	680.9	961.3	212	780	246.4	643.1	622.9	340.2	570.9	672.4	703.1	364.7	479.2	261.2
	P50213	Isocitrate dehydrogenase [NAD] subunit alpha, mitochondrial OS=Homo sapiens OX=9606 GN=IDH3A PE=1 SV=1	>sp|P50213|IDH3A_HUMAN Isocitrate dehydrogenase [NAD] subunit alpha, mitochondrial OS=Homo sapiens OX=9606 GN=IDH3A PE=1 SV=1	IDH3A	49	26	66	273.1	807	704.4	912.9	983.3	1086.3	363.8	1267.7	491.2	942.2	1062.7	590	1100.7	1160.8	1298.7	462.5	720.5	342.6
	Q14644	Ras GTPase-activating protein 3 OS=Homo sapiens OX=9606 GN=RASA3 PE=1 SV=3	>sp|Q14644|RASA3_HUMAN Ras GTPase-activating protein 3 OS=Homo sapiens OX=9606 GN=RASA3 PE=1 SV=3	RASA3	43	30	44	117.7	398.1	367.7	278.4	260.4	326.6	72.6	303.9	159.5	170.5	190.5	141.2	261.7	248.3	312.3	80.5	112.5	56.9
	Q86Y56	Dynein axonemal assembly factor 5 OS=Homo sapiens OX=9606 GN=DNAAF5 PE=1 SV=4	>sp|Q86Y56|DAAF5_HUMAN Dynein axonemal assembly factor 5 OS=Homo sapiens OX=9606 GN=DNAAF5 PE=1 SV=4	DNAAF5	42	31	44	162.5	505.6	465.3	404.9	381.1	453.1	41.6	191.1	112.7	193.4	226.6	171.4	172.9	176.6	208.3	110.2	146.3	81.1
	Q06210	Glutamine--fructose-6-phosphate aminotransferase [isomerizing] 1 OS=Homo sapiens OX=9606 GN=GFPT1 PE=1 SV=3	>sp|Q06210|GFPT1_HUMAN Glutamine--fructose-6-phosphate aminotransferase [isomerizing] 1 OS=Homo sapiens OX=9606 GN=GFPT1 PE=1 SV=3	GFPT1	42	27	45	113.1	258.1	298.3	355	324.1	407.3	44.4	112.2	46.7	93.9	98	69.5	81.8	119.8	82.5	59.1	76.6	33.4
	P82650	28S ribosomal protein S22, mitochondrial OS=Homo sapiens OX=9606 GN=MRPS22 PE=1 SV=1	>sp|P82650|RT22_HUMAN 28S ribosomal protein S22, mitochondrial OS=Homo sapiens OX=9606 GN=MRPS22 PE=1 SV=1	MRPS22	66	23	42	115.8	259	274.8	344.2	283.9	383.7	60.5	248.6	71.4	108.1	112	46.7	161.7	124.4	193.6	56.6	71	32.5
	P36507	Dual specificity mitogen-activated protein kinase kinase 2 OS=Homo sapiens OX=9606 GN=MAP2K2 PE=1 SV=1	>sp|P36507|MP2K2_HUMAN Dual specificity mitogen-activated protein kinase kinase 2 OS=Homo sapiens OX=9606 GN=MAP2K2 PE=1 SV=1	MAP2K2	49	18	56	45.1	139.5	114.6	141.6	136.4	167.5	22.6	85.7	39.4	51.9	64.7	44	63.9	68.5	63.8	32.4	53	24.5
	Q15813	Tubulin-specific chaperone E OS=Homo sapiens OX=9606 GN=TBCE PE=1 SV=1	>sp|Q15813|TBCE_HUMAN Tubulin-specific chaperone E OS=Homo sapiens OX=9606 GN=TBCE PE=1 SV=1	TBCE	57	26	41	153.5	405.1	402.4	508.9	420.9	576.3	61.6	176.9	77	178.7	169.1	92.9	130.7	166.5	134.5	91.2	132.8	69.6
	P10155	RNA-binding protein RO60 OS=Homo sapiens OX=9606 GN=RO60 PE=1 SV=2	>sp|P10155|RO60_HUMAN RNA-binding protein RO60 OS=Homo sapiens OX=9606 GN=RO60 PE=1 SV=2	RO60	46	28	52	436.4	1105.5	1193.9	1437	1212.7	1612.4	174.4	444.7	158.7	355.1	318.4	198.9	374	416.1	340.1	184.7	289.3	133.8
	Q9NXH9	tRNA (guanine(26)-N(2))-dimethyltransferase OS=Homo sapiens OX=9606 GN=TRMT1 PE=1 SV=1	>sp|Q9NXH9|TRM1_HUMAN tRNA (guanine(26)-N(2))-dimethyltransferase OS=Homo sapiens OX=9606 GN=TRMT1 PE=1 SV=1	TRMT1	48	27	33	188.4	545.2	482.1	715.9	636.9	831.9	44	253.2	117.5	155.4	161.3	117.3	189.4	132	210.5	89.5	115	66.2
	P37198	Nuclear pore glycoprotein p62 OS=Homo sapiens OX=9606 GN=NUP62 PE=1 SV=3	>sp|P37198|NUP62_HUMAN Nuclear pore glycoprotein p62 OS=Homo sapiens OX=9606 GN=NUP62 PE=1 SV=3	NUP62	33	22	43	104.5	282.7	256.9	251.3	255.5	308.7	90.6	234.3	87.7	201.5	238.3	106	152.5	225.9	206.8	87.4	158.8	63.6
	Q641Q2	WASH complex subunit 2A OS=Homo sapiens OX=9606 GN=WASHC2A PE=1 SV=3	>sp|Q641Q2|WAC2A_HUMAN WASH complex subunit 2A OS=Homo sapiens OX=9606 GN=WASHC2A PE=1 SV=3	WASHC2A	29	4	35	13.9	32.2	23.9	32.7	27.5	35.6	4.6	31.9	17.3	13.2	12.9	13.8	30.1	16.6	22.8	6.4	9.7	8.7
	Q9HCE1	Helicase MOV-10 OS=Homo sapiens OX=9606 GN=MOV10 PE=1 SV=2	>sp|Q9HCE1|MOV10_HUMAN Helicase MOV-10 OS=Homo sapiens OX=9606 GN=MOV10 PE=1 SV=2	MOV10	38	31	43	147	375.5	354.8	366.5	346.1	425.3	51.1	228.9	76.6	189.4	183.6	106.6	182.5	184.5	213	95.1	133.9	68.2
	P36957	Dihydrolipoyllysine-residue succinyltransferase component of 2-oxoglutarate dehydrogenase complex, mitochondrial OS=Homo sapiens OX=9606 GN=DLST PE=1 SV=4	>sp|P36957|ODO2_HUMAN Dihydrolipoyllysine-residue succinyltransferase component of 2-oxoglutarate dehydrogenase complex, mitochondrial OS=Homo sapiens OX=9606 GN=DLST PE=1 SV=4	DLST	41	24	63	136.8	340.1	331.6	410	359.9	477.8	194.9	507.1	188.8	393.5	404.9	237.3	425.9	511.9	482.5	210.1	286.2	142.8
	P09525	Annexin A4 OS=Homo sapiens OX=9606 GN=ANXA4 PE=1 SV=4	>sp|P09525|ANXA4_HUMAN Annexin A4 OS=Homo sapiens OX=9606 GN=ANXA4 PE=1 SV=4	ANXA4	79	29	51	217.4	493.4	496.4	558.2	481.2	658.7	68.1	181.2	74.9	157.9	159.8	108.6	145.2	178.2	157.2	79.3	101.4	38.7
	Q9NZ08	Endoplasmic reticulum aminopeptidase 1 OS=Homo sapiens OX=9606 GN=ERAP1 PE=1 SV=3	>sp|Q9NZ08|ERAP1_HUMAN Endoplasmic reticulum aminopeptidase 1 OS=Homo sapiens OX=9606 GN=ERAP1 PE=1 SV=3	ERAP1	35	30	50	305.2	706.2	769.5	719.6	675	852.5	159.9	540	184.2	517.2	463.3	250	390.9	431.4	468.6	255.8	337.6	176.8
	Q76FK4	Nucleolar protein 8 OS=Homo sapiens OX=9606 GN=NOL8 PE=1 SV=1	>sp|Q76FK4|NOL8_HUMAN Nucleolar protein 8 OS=Homo sapiens OX=9606 GN=NOL8 PE=1 SV=1	NOL8	29	28	39	120.9	381.5	362.6	494.1	457	578.6	118.4	432.8	193.6	250.7	279.1	170	271.6	329.5	353.1	121.2	165.8	103.2
	Q9Y4C1	Lysine-specific demethylase 3A OS=Homo sapiens OX=9606 GN=KDM3A PE=1 SV=4	>sp|Q9Y4C1|KDM3A_HUMAN Lysine-specific demethylase 3A OS=Homo sapiens OX=9606 GN=KDM3A PE=1 SV=4	KDM3A	31	31	41	19.6	68.7	62.8	83.9	70.8	97.1	23.9	118.5	34.6	72.4	80.3	45.9	66.8	50.8	70	34.9	39.6	29
	P19474	E3 ubiquitin-protein ligase TRIM21 OS=Homo sapiens OX=9606 GN=TRIM21 PE=1 SV=1	>sp|P19474|RO52_HUMAN E3 ubiquitin-protein ligase TRIM21 OS=Homo sapiens OX=9606 GN=TRIM21 PE=1 SV=1	TRIM21	62	30	53	95.2	232.1	200.9	280.7	314.5	343.7	42.8	122.6	66.9	111.9	157.3	97.4	79	110.7	109.1	60.1	106.8	49.2
	P50579	Methionine aminopeptidase 2 OS=Homo sapiens OX=9606 GN=METAP2 PE=1 SV=1	>sp|P50579|MAP2_HUMAN Methionine aminopeptidase 2 OS=Homo sapiens OX=9606 GN=METAP2 PE=1 SV=1	METAP2	56	27	53	492.2	1431.6	1270.3	1585.6	1680.5	1920.3	164.6	560.9	247.2	289.7	341.6	180.4	345.7	434.9	428.8	179.2	248.7	97.3
	Q9NYV4	Cyclin-dependent kinase 12 OS=Homo sapiens OX=9606 GN=CDK12 PE=1 SV=2	>sp|Q9NYV4|CDK12_HUMAN Cyclin-dependent kinase 12 OS=Homo sapiens OX=9606 GN=CDK12 PE=1 SV=2	CDK12	22	22	36	73.5	212	200.8	242.7	232.9	288.1	23.6	174	31.5	35.7	38.8	25.1	88.3	58	93	45.2	40.8	28.9
	Q16822	Phosphoenolpyruvate carboxykinase [GTP], mitochondrial OS=Homo sapiens OX=9606 GN=PCK2 PE=1 SV=4	>sp|Q16822|PCKGM_HUMAN Phosphoenolpyruvate carboxykinase [GTP], mitochondrial OS=Homo sapiens OX=9606 GN=PCK2 PE=1 SV=4	PCK2	47	31	46	64.1	179.7	174.1	158.6	148.4	203.2	108.8	472.3	166.3	366.7	334.1	222.2	429.8	366	460.1	171.6	230.2	139.8
	Q9Y6K5	2'-5'-oligoadenylate synthase 3 OS=Homo sapiens OX=9606 GN=OAS3 PE=1 SV=3	>sp|Q9Y6K5|OAS3_HUMAN 2'-5'-oligoadenylate synthase 3 OS=Homo sapiens OX=9606 GN=OAS3 PE=1 SV=3	OAS3	30	30	48	82.7	214	240.2	219.9	178.6	252.3	37.6	213.8	44.4	90.3	79	43.9	194.3	104.1	180.3	74.1	61.5	53.8
	O43823	A-kinase anchor protein 8 OS=Homo sapiens OX=9606 GN=AKAP8 PE=1 SV=1	>sp|O43823|AKAP8_HUMAN A-kinase anchor protein 8 OS=Homo sapiens OX=9606 GN=AKAP8 PE=1 SV=1	AKAP8	37	27	53	261.1	706.7	670.6	798.6	765.2	927.6	215.7	621.5	374.2	257.7	337.3	232.2	415.5	538.4	503.1	137.9	253	91.6
	Q13884	Beta-1-syntrophin OS=Homo sapiens OX=9606 GN=SNTB1 PE=1 SV=3	>sp|Q13884|SNTB1_HUMAN Beta-1-syntrophin OS=Homo sapiens OX=9606 GN=SNTB1 PE=1 SV=3	SNTB1	54	26	40	58.6	189.3	163.5	264.1	245.6	320	71.7	252.8	97.4	206.3	190.1	105.2	202.9	218.1	239.2	98.6	144.7	73.6
	P22033	Methylmalonyl-CoA mutase, mitochondrial OS=Homo sapiens OX=9606 GN=MMUT PE=1 SV=4	>sp|P22033|MUTA_HUMAN Methylmalonyl-CoA mutase, mitochondrial OS=Homo sapiens OX=9606 GN=MMUT PE=1 SV=4	MMUT	37	24	41	158.3	468.1	431.9	340.1	325.5	398.6	84.1	301	98.5	136.1	141.4	78.5	276.2	315	336.7	77.3	78.9	43.2
	Q16576	Histone-binding protein RBBP7 OS=Homo sapiens OX=9606 GN=RBBP7 PE=1 SV=1	>sp|Q16576|RBBP7_HUMAN Histone-binding protein RBBP7 OS=Homo sapiens OX=9606 GN=RBBP7 PE=1 SV=1	RBBP7	68	13	62	214.2	573.3	539.9	779.6	796.5	926	88.1	288.8	123.6	229.9	220.3	116.4	195.2	230.5	238.3	104	179.1	64.8
	Q92538	Golgi-specific brefeldin A-resistance guanine nucleotide exchange factor 1 OS=Homo sapiens OX=9606 GN=GBF1 PE=1 SV=2	>sp|Q92538|GBF1_HUMAN Golgi-specific brefeldin A-resistance guanine nucleotide exchange factor 1 OS=Homo sapiens OX=9606 GN=GBF1 PE=1 SV=2	GBF1	19	28	41	196.2	447.6	441.9	552.8	466.3	637.4	59.5	185.3	59.1	160.7	149.4	81.3	116.6	155.1	151.6	91.1	99.1	50.7
	P10768	S-formylglutathione hydrolase OS=Homo sapiens OX=9606 GN=ESD PE=1 SV=2	>sp|P10768|ESTD_HUMAN S-formylglutathione hydrolase OS=Homo sapiens OX=9606 GN=ESD PE=1 SV=2	ESD	62	20	89	754.6	2182.6	1850.1	2187.7	2241.9	2644.8	147.9	753.3	315.4	320.2	413.1	244.2	456.3	459.2	602.4	225	251.1	145.3
	Q9NQ29	Putative RNA-binding protein Luc7-like 1 OS=Homo sapiens OX=9606 GN=LUC7L PE=1 SV=1	>sp|Q9NQ29|LUC7L_HUMAN Putative RNA-binding protein Luc7-like 1 OS=Homo sapiens OX=9606 GN=LUC7L PE=1 SV=1	LUC7L	50	16	55	112.6	331.6	312	384.9	368.5	443.4	52.4	153.2	63.7	89.8	87.2	59.5	88.6	119.1	114.9	47.8	68.6	30.5
	Q13111	Chromatin assembly factor 1 subunit A OS=Homo sapiens OX=9606 GN=CHAF1A PE=1 SV=3	>sp|Q13111|CAF1A_HUMAN Chromatin assembly factor 1 subunit A OS=Homo sapiens OX=9606 GN=CHAF1A PE=1 SV=3	CHAF1A	37	33	55	278.4	689.5	665.7	759.9	655.4	893.3	135.9	376.6	205.4	203.3	218.7	154.2	238.9	287.6	315.9	106.7	169.2	71.4
	O43148	mRNA cap guanine-N7 methyltransferase OS=Homo sapiens OX=9606 GN=RNMT PE=1 SV=1	>sp|O43148|MCES_HUMAN mRNA cap guanine-N7 methyltransferase OS=Homo sapiens OX=9606 GN=RNMT PE=1 SV=1	RNMT	52	29	44	211.5	547.5	579.2	727.7	723.7	834.7	139.2	384.8	135.4	218.8	210.6	122.5	286.8	328.4	301.8	116	155	79.8
	O00541	Pescadillo homolog OS=Homo sapiens OX=9606 GN=PES1 PE=1 SV=1	>sp|O00541|PESC_HUMAN Pescadillo homolog OS=Homo sapiens OX=9606 GN=PES1 PE=1 SV=1	PES1	46	36	64	182.7	449.6	407.3	606.2	631.5	709	100.2	507.8	146	317.5	347.9	172.4	184.4	312.5	311	182.1	261.9	122.3
	Q9UH65	Switch-associated protein 70 OS=Homo sapiens OX=9606 GN=SWAP70 PE=1 SV=1	>sp|Q9UH65|SWP70_HUMAN Switch-associated protein 70 OS=Homo sapiens OX=9606 GN=SWAP70 PE=1 SV=1	SWAP70	49	31	40	13.2	39.2	33	39.5	35	49.5	6.6	10.5	4.9	9.9	7	4.8	8.8	11.5	10.5	4.5	6.7	2.9
	Q09028	Histone-binding protein RBBP4 OS=Homo sapiens OX=9606 GN=RBBP4 PE=1 SV=3	>sp|Q09028|RBBP4_HUMAN Histone-binding protein RBBP4 OS=Homo sapiens OX=9606 GN=RBBP4 PE=1 SV=3	RBBP4	56	13	75	437.6	1118.8	985.2	1007.1	1240.7	1158.3	120.7	513.1	91.4	177.3	219.7	19.5	224.6	130.3	310.7	163.5	166.6	106.5
	Q9HAV7	GrpE protein homolog 1, mitochondrial OS=Homo sapiens OX=9606 GN=GRPEL1 PE=1 SV=2	>sp|Q9HAV7|GRPE1_HUMAN GrpE protein homolog 1, mitochondrial OS=Homo sapiens OX=9606 GN=GRPEL1 PE=1 SV=2	GRPEL1	81	27	70	243.8	635	642.9	1054.1	997.9	1206.1	215.6	903.2	458.1	780.2	753.3	457.8	660.7	570.2	784.9	386.2	478.4	294.7
	Q96T76	MMS19 nucleotide excision repair protein homolog OS=Homo sapiens OX=9606 GN=MMS19 PE=1 SV=2	>sp|Q96T76|MMS19_HUMAN MMS19 nucleotide excision repair protein homolog OS=Homo sapiens OX=9606 GN=MMS19 PE=1 SV=2	MMS19	31	25	37	107.5	310.2	271.2	340.1	269.6	396.3	83.1	221.4	110.3	210.9	261	170.5	148.6	211.8	193.2	123.4	180.6	102.7
	P18887	DNA repair protein XRCC1 OS=Homo sapiens OX=9606 GN=XRCC1 PE=1 SV=3	>sp|P18887|XRCC1_HUMAN DNA repair protein XRCC1 OS=Homo sapiens OX=9606 GN=XRCC1 PE=1 SV=3	XRCC1	44	30	66	113.8	316.6	258.7	323.9	339.4	428.4	87	265	102.2	144.1	178.5	101.4	177.3	241.1	233.7	81.5	123.4	70
	Q9P2I0	Cleavage and polyadenylation specificity factor subunit 2 OS=Homo sapiens OX=9606 GN=CPSF2 PE=1 SV=2	>sp|Q9P2I0|CPSF2_HUMAN Cleavage and polyadenylation specificity factor subunit 2 OS=Homo sapiens OX=9606 GN=CPSF2 PE=1 SV=2	CPSF2	44	29	46	203.3	612.1	514.6	560.6	574.2	663.7	107.2	506.7	201.8	247.5	329.9	198.2	364.2	316.8	398.6	165.5	207.1	129.3
	P43490	Nicotinamide phosphoribosyltransferase OS=Homo sapiens OX=9606 GN=NAMPT PE=1 SV=1	>sp|P43490|NAMPT_HUMAN Nicotinamide phosphoribosyltransferase OS=Homo sapiens OX=9606 GN=NAMPT PE=1 SV=1	NAMPT	62	29	45	357.2	829.6	933.7	960.9	821.6	1110.4	109.5	288.4	102.6	176.6	155.5	68.9	181.3	232.1	207.8	88	121.1	28.9
	Q9BT78	COP9 signalosome complex subunit 4 OS=Homo sapiens OX=9606 GN=COPS4 PE=1 SV=1	>sp|Q9BT78|CSN4_HUMAN COP9 signalosome complex subunit 4 OS=Homo sapiens OX=9606 GN=COPS4 PE=1 SV=1	COPS4	65	24	41	376.6	989.8	1026.1	1001.6	875.4	1160.5	90.2	377.8	108	230.7	256.5	140.5	277.6	269.4	315.5	175.3	188.6	125.4
	Q9UPU5	Ubiquitin carboxyl-terminal hydrolase 24 OS=Homo sapiens OX=9606 GN=USP24 PE=1 SV=3	>sp|Q9UPU5|UBP24_HUMAN Ubiquitin carboxyl-terminal hydrolase 24 OS=Homo sapiens OX=9606 GN=USP24 PE=1 SV=3	USP24	14	30	39	140.7	366.4	366.6	394.9	353.2	446.3	43.7	159.3	91.2	182.9	181.2	125.1	112.3	159.6	159	96	124.2	63.4
	P82094	TATA element modulatory factor OS=Homo sapiens OX=9606 GN=TMF1 PE=1 SV=2	>sp|P82094|TMF1_HUMAN TATA element modulatory factor OS=Homo sapiens OX=9606 GN=TMF1 PE=1 SV=2	TMF1	30	30	34	136.8	376.5	356.1	374.3	328.6	445.1	51.5	199.2	62.5	79.9	91.3	35.5	139.5	144.5	180.7	48.6	65.4	28.4
	Q9Y2R4	Probable ATP-dependent RNA helicase DDX52 OS=Homo sapiens OX=9606 GN=DDX52 PE=1 SV=4	>sp|Q9Y2R4|DDX52_HUMAN Probable ATP-dependent RNA helicase DDX52 OS=Homo sapiens OX=9606 GN=DDX52 PE=1 SV=4	DDX52	43	26	46	112.1	360.8	296.4	465.3	463.9	597.7	72.6	392.9	101.2	269	276.7	156.6	150.5	176.6	237.8	147.9	182	117.7
	Q8IXB1	DnaJ homolog subfamily C member 10 OS=Homo sapiens OX=9606 GN=DNAJC10 PE=1 SV=2	>sp|Q8IXB1|DJC10_HUMAN DnaJ homolog subfamily C member 10 OS=Homo sapiens OX=9606 GN=DNAJC10 PE=1 SV=2	DNAJC10	38	26	40	124.7	377	354.2	332.5	335.4	383.3	80.6	310.2	121	248.3	236.2	144.8	234.7	218.3	276.6	147.6	155.4	94.3
	O95453	Poly(A)-specific ribonuclease PARN OS=Homo sapiens OX=9606 GN=PARN PE=1 SV=1	>sp|O95453|PARN_HUMAN Poly(A)-specific ribonuclease PARN OS=Homo sapiens OX=9606 GN=PARN PE=1 SV=1	PARN	44	32	48	208.9	613.4	641.7	791.2	713.5	903	139.6	595.8	188.3	567.8	513.5	275.9	416.6	415.5	491.9	313.1	398.7	200
	Q93050	V-type proton ATPase 116 kDa subunit a 1 OS=Homo sapiens OX=9606 GN=ATP6V0A1 PE=1 SV=3	>sp|Q93050|VPP1_HUMAN V-type proton ATPase 116 kDa subunit a 1 OS=Homo sapiens OX=9606 GN=ATP6V0A1 PE=1 SV=3	ATP6V0A1	26	24	51	175.5	507.2	489.2	560.9	474.6	647	214.6	780.8	335.4	516	468.3	311.8	684.7	670.1	718.1	259.5	350.2	200.8
	P05387	60S acidic ribosomal protein P2 OS=Homo sapiens OX=9606 GN=RPLP2 PE=1 SV=1	>sp|P05387|RLA2_HUMAN 60S acidic ribosomal protein P2 OS=Homo sapiens OX=9606 GN=RPLP2 PE=1 SV=1	RPLP2	98	13	106	817.6	1616.8	1917.4	2292.1	1913.4	2691	191.6	586.9	234.8	698.6	759.9	361.6	456.8	645.3	532	344.9	595	209.7
	Q13148	TAR DNA-binding protein 43 OS=Homo sapiens OX=9606 GN=TARDBP PE=1 SV=1	>sp|Q13148|TADBP_HUMAN TAR DNA-binding protein 43 OS=Homo sapiens OX=9606 GN=TARDBP PE=1 SV=1	TARDBP	50	22	58	725.8	2251	2093.9	2024.7	2873.6	2808.6	884	2035.5	784	1332.6	1765.1	930.2	1710.4	2481	1953.7	806.7	1238.8	580.9
	Q5JRX3	Presequence protease, mitochondrial OS=Homo sapiens OX=9606 GN=PITRM1 PE=1 SV=3	>sp|Q5JRX3|PREP_HUMAN Presequence protease, mitochondrial OS=Homo sapiens OX=9606 GN=PITRM1 PE=1 SV=3	PITRM1	36	30	42	158.6	510	430.7	476.3	486.4	558	141.7	522.4	237.1	309.6	340.9	217.6	352	384.1	394.8	156.2	229.2	119.6
	Q9C0C9	(E3-independent) E2 ubiquitin-conjugating enzyme OS=Homo sapiens OX=9606 GN=UBE2O PE=1 SV=3	>sp|Q9C0C9|UBE2O_HUMAN (E3-independent) E2 ubiquitin-conjugating enzyme OS=Homo sapiens OX=9606 GN=UBE2O PE=1 SV=3	UBE2O	29	30	44	153.2	454.6	410.4	447.7	419.7	511.2	45.7	204.1	102.6	180.5	183.5	110.1	166.6	165.3	185.1	88	107.9	63.3
	P35659	Protein DEK OS=Homo sapiens OX=9606 GN=DEK PE=1 SV=1	>sp|P35659|DEK_HUMAN Protein DEK OS=Homo sapiens OX=9606 GN=DEK PE=1 SV=1	DEK	41	26	79	603	1566.2	1450.3	1325.8	1549.2	1524.1	519.1	1427	609.4	908	1063.2	597.9	995.5	1050.8	1151.7	575.8	799.2	428.5
	Q9HCU5	Prolactin regulatory element-binding protein OS=Homo sapiens OX=9606 GN=PREB PE=1 SV=2	>sp|Q9HCU5|PREB_HUMAN Prolactin regulatory element-binding protein OS=Homo sapiens OX=9606 GN=PREB PE=1 SV=2	PREB	59	21	43	199	569.5	519.8	523.9	511.7	661.2	201.7	799.2	338.9	604.6	601.6	383.2	598.5	631.9	749.1	304.4	455.3	236.1
	Q15691	Microtubule-associated protein RP/EB family member 1 OS=Homo sapiens OX=9606 GN=MAPRE1 PE=1 SV=3	>sp|Q15691|MARE1_HUMAN Microtubule-associated protein RP/EB family member 1 OS=Homo sapiens OX=9606 GN=MAPRE1 PE=1 SV=3	MAPRE1	68	21	57	364.8	908	884.7	1016.7	832.1	1235.2	39.4	311	95.4	84.4	110.3	74.6	188.6	137	205.7	85.4	70.3	51.5
	Q02809	Procollagen-lysine,2-oxoglutarate 5-dioxygenase 1 OS=Homo sapiens OX=9606 GN=PLOD1 PE=1 SV=2	>sp|Q02809|PLOD1_HUMAN Procollagen-lysine,2-oxoglutarate 5-dioxygenase 1 OS=Homo sapiens OX=9606 GN=PLOD1 PE=1 SV=2	PLOD1	45	27	43	166	403.9	415.4	573.5	566.6	673.3	174.6	492.7	188.2	279.7	316.5	195.1	314.9	386.3	379.2	154.8	202.3	103.1
	P00813	Adenosine deaminase OS=Homo sapiens OX=9606 GN=ADA PE=1 SV=3	>sp|P00813|ADA_HUMAN Adenosine deaminase OS=Homo sapiens OX=9606 GN=ADA PE=1 SV=3	ADA	77	26	65	509.6	1531.9	1363.5	1426.1	1358.5	1711.7	96.1	473.3	175.7	195.9	236.9	108.5	297.9	257.9	380.8	113.6	156.1	51
	P60891	Ribose-phosphate pyrophosphokinase 1 OS=Homo sapiens OX=9606 GN=PRPS1 PE=1 SV=2	>sp|P60891|PRPS1_HUMAN Ribose-phosphate pyrophosphokinase 1 OS=Homo sapiens OX=9606 GN=PRPS1 PE=1 SV=2	PRPS1	69	14	52	130.9	315.4	279.5	351	386.2	444	26.2	124.7	48.6	83.4	83.9	49	93.1	88	116.3	44.7	64.7	34
	Q00534	Cyclin-dependent kinase 6 OS=Homo sapiens OX=9606 GN=CDK6 PE=1 SV=1	>sp|Q00534|CDK6_HUMAN Cyclin-dependent kinase 6 OS=Homo sapiens OX=9606 GN=CDK6 PE=1 SV=1	CDK6	63	21	63	504.9	1469.9	1337.5	1534.3	1380.7	1774.1	106.8	635.7	195	492.4	541.3	285.3	456.7	333.4	512.9	372.9	349.1	283.5
	O43865	S-adenosylhomocysteine hydrolase-like protein 1 OS=Homo sapiens OX=9606 GN=AHCYL1 PE=1 SV=2	>sp|O43865|SAHH2_HUMAN S-adenosylhomocysteine hydrolase-like protein 1 OS=Homo sapiens OX=9606 GN=AHCYL1 PE=1 SV=2	AHCYL1	52	12	50	38.5	114.6	100.3	99.1	124.1	106.8	25	75.6	48	92.5	91.6	71.9	84.5	67.6	91.2	42.2	68	31.3
	O95714	E3 ubiquitin-protein ligase HERC2 OS=Homo sapiens OX=9606 GN=HERC2 PE=1 SV=2	>sp|O95714|HERC2_HUMAN E3 ubiquitin-protein ligase HERC2 OS=Homo sapiens OX=9606 GN=HERC2 PE=1 SV=2	HERC2	8	33	40	35.6	112.5	114.5	110.5	117.8	124.9	18.7	78.8	37.1	75.8	64.2	59.5	77.5	67.6	88.3	37.9	58.3	26.8
	P06493	Cyclin-dependent kinase 1 OS=Homo sapiens OX=9606 GN=CDK1 PE=1 SV=3	>sp|P06493|CDK1_HUMAN Cyclin-dependent kinase 1 OS=Homo sapiens OX=9606 GN=CDK1 PE=1 SV=3	CDK1	72	25	82	485.5	1304.5	1189.1	1494.6	1459.8	1834.1	178.3	732	300.5	638.1	810.8	482.1	655.5	602.1	703	418	518.3	319.7
	P23919	Thymidylate kinase OS=Homo sapiens OX=9606 GN=DTYMK PE=1 SV=4	>sp|P23919|KTHY_HUMAN Thymidylate kinase OS=Homo sapiens OX=9606 GN=DTYMK PE=1 SV=4	DTYMK	77	30	50	212.9	578.9	563.8	579.5	586.7	688.7	155.7	425.5	193.9	385.1	392.9	265.7	393.2	390.5	439.4	206	288.7	139.4
	O76003	Glutaredoxin-3 OS=Homo sapiens OX=9606 GN=GLRX3 PE=1 SV=2	>sp|O76003|GLRX3_HUMAN Glutaredoxin-3 OS=Homo sapiens OX=9606 GN=GLRX3 PE=1 SV=2	GLRX3	64	28	52	430.1	1069.9	1099.6	1403.5	1186.3	1635.1	145.2	620.1	203.2	579.8	485.1	245	422.1	373.3	529.2	294.1	354.3	217.6
	P25398	40S ribosomal protein S12 OS=Homo sapiens OX=9606 GN=RPS12 PE=1 SV=3	>sp|P25398|RS12_HUMAN 40S ribosomal protein S12 OS=Homo sapiens OX=9606 GN=RPS12 PE=1 SV=3	RPS12	71	17	76	593.9	1835.5	1725.6	1719.2	1823.7	1966.7	142.1	788.8	298.8	524.3	666.4	341.4	461.6	490.2	592.5	314.7	509.2	223.3
	Q9Y5M8	Signal recognition particle receptor subunit beta OS=Homo sapiens OX=9606 GN=SRPRB PE=1 SV=3	>sp|Q9Y5M8|SRPRB_HUMAN Signal recognition particle receptor subunit beta OS=Homo sapiens OX=9606 GN=SRPRB PE=1 SV=3	SRPRB	68	22	46	267	699.5	671.6	635.2	580.7	773.1	138.7	636.5	238.1	485.4	467.3	285.4	456	403.3	527.3	269.3	345.3	214.3
	Q13057	Bifunctional coenzyme A synthase OS=Homo sapiens OX=9606 GN=COASY PE=1 SV=4	>sp|Q13057|COASY_HUMAN Bifunctional coenzyme A synthase OS=Homo sapiens OX=9606 GN=COASY PE=1 SV=4	COASY	54	24	37	116.5	374	364.6	487.6	417.2	593	118.3	363	145.9	231	289	164	250.4	226.2	253.9	145.5	217.2	125.3
	P46783	40S ribosomal protein S10 OS=Homo sapiens OX=9606 GN=RPS10 PE=1 SV=1	>sp|P46783|RS10_HUMAN 40S ribosomal protein S10 OS=Homo sapiens OX=9606 GN=RPS10 PE=1 SV=1	RPS10	76	21	132	793.4	1962.6	2080.2	2197.4	2180	2371.1	204.5	684.2	205.3	611.5	700.6	336.7	403.9	504	510.5	360.8	484.9	225.6
	P55209	Nucleosome assembly protein 1-like 1 OS=Homo sapiens OX=9606 GN=NAP1L1 PE=1 SV=1	>sp|P55209|NP1L1_HUMAN Nucleosome assembly protein 1-like 1 OS=Homo sapiens OX=9606 GN=NAP1L1 PE=1 SV=1	NAP1L1	45	19	118	1051.8	2917.5	2900.7	3317.2	3102.2	3838.8	344.6	1299	462.1	1305.6	1359.5	705.7	1027.5	961.2	1184.7	787.9	1015.7	580
	Q8TAT6	Nuclear protein localization protein 4 homolog OS=Homo sapiens OX=9606 GN=NPLOC4 PE=1 SV=3	>sp|Q8TAT6|NPL4_HUMAN Nuclear protein localization protein 4 homolog OS=Homo sapiens OX=9606 GN=NPLOC4 PE=1 SV=3	NPLOC4	51	29	60	406	1049.8	985.5	1103.5	964	1253.6	161.1	755.6	337.1	370.2	335.8	225.6	490.9	461.7	632.2	182.5	230.7	141.5
	Q99797	Mitochondrial intermediate peptidase OS=Homo sapiens OX=9606 GN=MIPEP PE=1 SV=2	>sp|Q99797|MIPEP_HUMAN Mitochondrial intermediate peptidase OS=Homo sapiens OX=9606 GN=MIPEP PE=1 SV=2	MIPEP	43	27	44	229.5	651.4	601.9	705.3	714.7	876	166.6	629.9	295.9	380.6	393.2	265	551.7	513.3	541.8	191.4	272.6	131.9
	Q7L5N7	Lysophosphatidylcholine acyltransferase 2 OS=Homo sapiens OX=9606 GN=LPCAT2 PE=1 SV=1	>sp|Q7L5N7|PCAT2_HUMAN Lysophosphatidylcholine acyltransferase 2 OS=Homo sapiens OX=9606 GN=LPCAT2 PE=1 SV=1	LPCAT2	46	22	48	304.3	721.7	796.1	667.1	553.6	818.8	234.2	543.4	185.6	499.3	426	219.7	317.1	568.6	409.1	238.4	411.2	167.4
	Q6P1J9	Parafibromin OS=Homo sapiens OX=9606 GN=CDC73 PE=1 SV=1	>sp|Q6P1J9|CDC73_HUMAN Parafibromin OS=Homo sapiens OX=9606 GN=CDC73 PE=1 SV=1	CDC73	46	29	46	334.6	1073.1	1010.4	1149.4	1152.9	1345.5	244.4	932	371.9	791.5	818.4	476.9	763.6	795.1	903.5	402	491.8	281.8
	Q13601	KRR1 small subunit processome component homolog OS=Homo sapiens OX=9606 GN=KRR1 PE=1 SV=4	>sp|Q13601|KRR1_HUMAN KRR1 small subunit processome component homolog OS=Homo sapiens OX=9606 GN=KRR1 PE=1 SV=4	KRR1	47	23	44	202.9	559.8	515.9	701.8	667.7	833	152.8	880.3	163.3	442.3	500.5	234.5	405.4	525.8	568.6	281	330.7	205.6
	Q92766	Ras-responsive element-binding protein 1 OS=Homo sapiens OX=9606 GN=RREB1 PE=1 SV=3	>sp|Q92766|RREB1_HUMAN Ras-responsive element-binding protein 1 OS=Homo sapiens OX=9606 GN=RREB1 PE=1 SV=3	RREB1	24	29	37	73	267.1	227.2	257.8	222.2	307.7	34.6	226.5	67.5	80.4	79.8	49	131.7	98.7	166.5	38.9	65.6	33.2
	Q0VDF9	Heat shock 70 kDa protein 14 OS=Homo sapiens OX=9606 GN=HSPA14 PE=1 SV=1	>sp|Q0VDF9|HSP7E_HUMAN Heat shock 70 kDa protein 14 OS=Homo sapiens OX=9606 GN=HSPA14 PE=1 SV=1	HSPA14	57	24	43	85.2	279.7	233.4	334.2	286.1	397.1	62	299.2	110.4	215.6	221	157.1	271.2	210.7	266.3	133.9	149.1	110.7
	P23193	Transcription elongation factor A protein 1 OS=Homo sapiens OX=9606 GN=TCEA1 PE=1 SV=2	>sp|P23193|TCEA1_HUMAN Transcription elongation factor A protein 1 OS=Homo sapiens OX=9606 GN=TCEA1 PE=1 SV=2	TCEA1	76	20	45	122	347.5	309.4	272.1	323.2	322.4	39.9	166.3	68	93.1	100.4	46	115.7	80.2	137.1	51.1	64.5	45.3
	P50502	Hsc70-interacting protein OS=Homo sapiens OX=9606 GN=ST13 PE=1 SV=2	>sp|P50502|F10A1_HUMAN Hsc70-interacting protein OS=Homo sapiens OX=9606 GN=ST13 PE=1 SV=2	ST13	42	24	71	966.9	1990.9	2085.2	2844	2673.5	3362.5	164.8	483.5	162.6	179.6	232.4	71.4	290.9	358.4	340.5	118.5	181.6	28.1
	Q9BZF1	Oxysterol-binding protein-related protein 8 OS=Homo sapiens OX=9606 GN=OSBPL8 PE=1 SV=3	>sp|Q9BZF1|OSBL8_HUMAN Oxysterol-binding protein-related protein 8 OS=Homo sapiens OX=9606 GN=OSBPL8 PE=1 SV=3	OSBPL8	36	26	41	104.2	247.3	247.7	249.8	223.5	306.3	59.1	203.9	81.2	123.5	98.3	78.7	132.8	173	164.2	68.6	73.8	49.2
	Q9NYL9	Tropomodulin-3 OS=Homo sapiens OX=9606 GN=TMOD3 PE=1 SV=1	>sp|Q9NYL9|TMOD3_HUMAN Tropomodulin-3 OS=Homo sapiens OX=9606 GN=TMOD3 PE=1 SV=1	TMOD3	73	21	44	327.4	972.9	960.5	1006.5	1008.4	1319.6	71.3	465.8	144.1	255.7	282	147.4	302.5	193.8	339.1	147.9	153.2	108.3
	P78406	mRNA export factor RAE1 OS=Homo sapiens OX=9606 GN=RAE1 PE=1 SV=1	>sp|P78406|RAE1L_HUMAN mRNA export factor RAE1 OS=Homo sapiens OX=9606 GN=RAE1 PE=1 SV=1	RAE1	77	26	50	213.4	585.3	540.2	621.2	539.9	767.6	124.2	617.1	207.9	273.6	307.3	161.9	418.7	324.3	494	166.2	199.1	146.3
	Q9BZF9	Uveal autoantigen with coiled-coil domains and ankyrin repeats OS=Homo sapiens OX=9606 GN=UACA PE=1 SV=2	>sp|Q9BZF9|UACA_HUMAN Uveal autoantigen with coiled-coil domains and ankyrin repeats OS=Homo sapiens OX=9606 GN=UACA PE=1 SV=2	UACA	26	35	42	74.3	288.1	244.9	265.5	255.3	289.9	90.6	255.5	149.6	243.6	260.9	183.7	248.2	271.3	279.9	103.3	225.6	75.5
	P61289	Proteasome activator complex subunit 3 OS=Homo sapiens OX=9606 GN=PSME3 PE=1 SV=1	>sp|P61289|PSME3_HUMAN Proteasome activator complex subunit 3 OS=Homo sapiens OX=9606 GN=PSME3 PE=1 SV=1	PSME3	68	24	65	435.4	1323	1267.3	1534.4	1619.8	1789.7	96.9	552.3	255.6	355.5	399.7	270.7	460.6	394	516.7	240.1	272.3	163
	P62750	60S ribosomal protein L23a OS=Homo sapiens OX=9606 GN=RPL23A PE=1 SV=1	>sp|P62750|RL23A_HUMAN 60S ribosomal protein L23a OS=Homo sapiens OX=9606 GN=RPL23A PE=1 SV=1	RPL23A	67	22	213	904.8	2021.8	2502.1	2842.9	2715.6	3302.5	212.1	1545.3	372.2	644.5	692.2	334.9	460.8	781	979	384.2	532.3	267.5
	O60701	UDP-glucose 6-dehydrogenase OS=Homo sapiens OX=9606 GN=UGDH PE=1 SV=1	>sp|O60701|UGDH_HUMAN UDP-glucose 6-dehydrogenase OS=Homo sapiens OX=9606 GN=UGDH PE=1 SV=1	UGDH	68	25	39	146	378.3	376.3	579.8	483.4	637.3	60	210.5	77.1	146.3	159.8	104.7	176.8	151.5	162.9	94.9	120.1	65.7
	P30085	UMP-CMP kinase OS=Homo sapiens OX=9606 GN=CMPK1 PE=1 SV=3	>sp|P30085|KCY_HUMAN UMP-CMP kinase OS=Homo sapiens OX=9606 GN=CMPK1 PE=1 SV=3	CMPK1	78	20	64	278.3	881.9	752.1	767.2	766.8	969.9	114.5	639.6	232.4	398.1	422.8	235.4	428.1	386.3	511.7	278.8	301.1	204.1
	O75330	Hyaluronan mediated motility receptor OS=Homo sapiens OX=9606 GN=HMMR PE=1 SV=2	>sp|O75330|HMMR_HUMAN Hyaluronan mediated motility receptor OS=Homo sapiens OX=9606 GN=HMMR PE=1 SV=2	HMMR	46	29	33	68.3	218.2	202.4	236.8	218.3	280.8	22.2	109.7	35.8	121.9	113	60.2	102.7	88.5	131.4	66.1	80.6	49.7
	P09104	Gamma-enolase OS=Homo sapiens OX=9606 GN=ENO2 PE=1 SV=3	>sp|P09104|ENOG_HUMAN Gamma-enolase OS=Homo sapiens OX=9606 GN=ENO2 PE=1 SV=3	ENO2	42	10	267	83.8	257	239.8	222	207.1	253.5	41.9	172.5	70.3	41.6	52.7	44.8	78.9	77.6	90.4	25.8	28	10.9
	Q92769	Histone deacetylase 2 OS=Homo sapiens OX=9606 GN=HDAC2 PE=1 SV=2	>sp|Q92769|HDAC2_HUMAN Histone deacetylase 2 OS=Homo sapiens OX=9606 GN=HDAC2 PE=1 SV=2	HDAC2	53	12	65	259.4	685	716	846.6	797.2	990.7	92.7	424.2	123	252.6	265.9	142.8	268.6	270.9	326.8	171.8	187.6	112
	Q9Y2L5	Trafficking protein particle complex subunit 8 OS=Homo sapiens OX=9606 GN=TRAPPC8 PE=1 SV=2	>sp|Q9Y2L5|TPPC8_HUMAN Trafficking protein particle complex subunit 8 OS=Homo sapiens OX=9606 GN=TRAPPC8 PE=1 SV=2	TRAPPC8	24	28	38	146.1	386.8	368.2	327.7	369.3	414.5	75.6	185.6	107.6	135	165.1	109.4	121.1	200	157.8	66.8	144.6	44
	Q86TX2	Acyl-coenzyme A thioesterase 1 OS=Homo sapiens OX=9606 GN=ACOT1 PE=1 SV=1	>sp|Q86TX2|ACOT1_HUMAN Acyl-coenzyme A thioesterase 1 OS=Homo sapiens OX=9606 GN=ACOT1 PE=1 SV=1	ACOT1	71	1	61	3.6	8.8	8.4	8.7	11	7.2	5	21.5	11.2	11.4	11.4	10.3	17	12.5	17.2	6.5	7.7	3.7
	P20585	DNA mismatch repair protein Msh3 OS=Homo sapiens OX=9606 GN=MSH3 PE=1 SV=4	>sp|P20585|MSH3_HUMAN DNA mismatch repair protein Msh3 OS=Homo sapiens OX=9606 GN=MSH3 PE=1 SV=4	MSH3	31	26	36	53.1	133.6	132.5	132.3	129.3	147.5	26.1	95	30.9	82.7	85.7	49.5	51.7	52.6	58.3	46.7	60	32
	Q9NUQ9	CYFIP-related Rac1 interactor B OS=Homo sapiens OX=9606 GN=CYRIB PE=1 SV=1	>sp|Q9NUQ9|CYRIB_HUMAN CYFIP-related Rac1 interactor B OS=Homo sapiens OX=9606 GN=CYRIB PE=1 SV=1	CYRIB	68	22	55	391.4	1032.7	999.4	953	845.1	1164.2	69.2	427.9	162.1	161.4	183.9	102.4	317.7	240	342.3	96.5	134.5	69.4
	Q15942	Zyxin OS=Homo sapiens OX=9606 GN=ZYX PE=1 SV=1	>sp|Q15942|ZYX_HUMAN Zyxin OS=Homo sapiens OX=9606 GN=ZYX PE=1 SV=1	ZYX	52	24	64	364.1	1131.3	926.5	1159.1	984.1	1391.3	66.5	472	184.2	94.2	129.3	45.9	299.7	217.4	362.2	73.7	86.5	45.2
	P62280	40S ribosomal protein S11 OS=Homo sapiens OX=9606 GN=RPS11 PE=1 SV=3	>sp|P62280|RS11_HUMAN 40S ribosomal protein S11 OS=Homo sapiens OX=9606 GN=RPS11 PE=1 SV=3	RPS11	74	25	99	656.2	1694.9	1724.2	1744.7	1802.9	2143.2	189.9	1250.2	372	850.3	1073.5	578.9	514.9	740.4	924	557.4	758.8	448.3
	Q96D46	60S ribosomal export protein NMD3 OS=Homo sapiens OX=9606 GN=NMD3 PE=1 SV=1	>sp|Q96D46|NMD3_HUMAN 60S ribosomal export protein NMD3 OS=Homo sapiens OX=9606 GN=NMD3 PE=1 SV=1	NMD3	60	23	41	89.1	231.9	219	318.1	294.8	349.8	48.6	203.3	65.8	156.6	171.4	103.2	141.1	166.1	160.9	104.6	138.2	69.3
	P61204	ADP-ribosylation factor 3 OS=Homo sapiens OX=9606 GN=ARF3 PE=1 SV=2	>sp|P61204|ARF3_HUMAN ADP-ribosylation factor 3 OS=Homo sapiens OX=9606 GN=ARF3 PE=1 SV=2	ARF3	72	10	55	95.3	170.3	253.4	221.1	164.1	274.7	10.7	30	6.1	7.3	14.5	2.1	13.6	5.7	18.6	25.9	24.1	4.1
	Q99439	Calponin-2 OS=Homo sapiens OX=9606 GN=CNN2 PE=1 SV=4	>sp|Q99439|CNN2_HUMAN Calponin-2 OS=Homo sapiens OX=9606 GN=CNN2 PE=1 SV=4	CNN2	75	23	56	635.3	2098.3	1707	1529.5	1478.7	1855.9	134	658.8	221.9	238.2	302.6	132.4	422.7	414.3	526.9	134	210.9	88.7
	P49848	Transcription initiation factor TFIID subunit 6 OS=Homo sapiens OX=9606 GN=TAF6 PE=1 SV=1	>sp|P49848|TAF6_HUMAN Transcription initiation factor TFIID subunit 6 OS=Homo sapiens OX=9606 GN=TAF6 PE=1 SV=1	TAF6	47	27	43	78.7	235.2	186.7	252.4	254.4	292	61.3	285.8	111.9	182.2	184.1	111.2	196.4	192.7	246.3	96.5	113	73.7
	Q9NQG5	Regulation of nuclear pre-mRNA domain-containing protein 1B OS=Homo sapiens OX=9606 GN=RPRD1B PE=1 SV=1	>sp|Q9NQG5|RPR1B_HUMAN Regulation of nuclear pre-mRNA domain-containing protein 1B OS=Homo sapiens OX=9606 GN=RPRD1B PE=1 SV=1	RPRD1B	66	18	45	274.3	718.7	702.3	764	642.9	889.3	134.7	610.5	276.5	338.1	272.7	186.6	436.3	366.6	530.8	162.4	168.2	122.3
	Q86XL3	Ankyrin repeat and LEM domain-containing protein 2 OS=Homo sapiens OX=9606 GN=ANKLE2 PE=1 SV=4	>sp|Q86XL3|ANKL2_HUMAN Ankyrin repeat and LEM domain-containing protein 2 OS=Homo sapiens OX=9606 GN=ANKLE2 PE=1 SV=4	ANKLE2	43	32	43	111.2	317.1	287.6	332.4	375.6	404.4	94.9	259.5	169.7	180.8	235.7	175.3	172.8	302.6	251.9	85.1	148.4	64.8
	Q9BWM7	Sideroflexin-3 OS=Homo sapiens OX=9606 GN=SFXN3 PE=1 SV=3	>sp|Q9BWM7|SFXN3_HUMAN Sideroflexin-3 OS=Homo sapiens OX=9606 GN=SFXN3 PE=1 SV=3	SFXN3	64	18	53	145.9	493	454.9	401.6	373.3	474.7	210.8	982.6	364.8	538.9	567.7	363.3	864.4	624.3	875.8	317.5	379.5	258.5
	O14672	Disintegrin and metalloproteinase domain-containing protein 10 OS=Homo sapiens OX=9606 GN=ADAM10 PE=1 SV=1	>sp|O14672|ADA10_HUMAN Disintegrin and metalloproteinase domain-containing protein 10 OS=Homo sapiens OX=9606 GN=ADAM10 PE=1 SV=1	ADAM10	39	26	38	159.7	397.7	418.5	353.5	379	444	69.9	202.9	172.1	194	264.3	188.6	183.2	289.6	223.3	108	164.5	63
	Q9NTJ5	Phosphatidylinositol-3-phosphatase SAC1 OS=Homo sapiens OX=9606 GN=SACM1L PE=1 SV=2	>sp|Q9NTJ5|SAC1_HUMAN Phosphatidylinositol-3-phosphatase SAC1 OS=Homo sapiens OX=9606 GN=SACM1L PE=1 SV=2	SACM1L	45	27	51	443.2	1095.8	1208.8	1196.4	1104.3	1392	348.8	949.2	338.7	794.3	708.7	437.7	563.3	813.3	670.2	445.6	608.8	293.7
	P36551	Oxygen-dependent coproporphyrinogen-III oxidase, mitochondrial OS=Homo sapiens OX=9606 GN=CPOX PE=1 SV=3	>sp|P36551|HEM6_HUMAN Oxygen-dependent coproporphyrinogen-III oxidase, mitochondrial OS=Homo sapiens OX=9606 GN=CPOX PE=1 SV=3	CPOX	63	27	60	153.5	482.6	435.6	651.7	621.3	792.5	139.9	721.3	246.3	262.8	279.6	176.3	593.3	466.9	662.9	154.7	160.7	100.7
	A0A0B4J2D5	Putative glutamine amidotransferase-like class 1 domain-containing protein 3B, mitochondrial OS=Homo sapiens OX=9606 GN=GATD3B PE=5 SV=1	>sp|A0A0B4J2D5|GAL3B_HUMAN Putative glutamine amidotransferase-like class 1 domain-containing protein 3B, mitochondrial OS=Homo sapiens OX=9606 GN=GATD3B PE=5 SV=1	GATD3B	68	19	49	44.7	159.8	116.7	122.9	133.3	169.2	50	245.1	83.6	131.1	143.6	73.8	208.8	166.7	214.4	70.1	92.3	62
	O14647	Chromodomain-helicase-DNA-binding protein 2 OS=Homo sapiens OX=9606 GN=CHD2 PE=1 SV=2	>sp|O14647|CHD2_HUMAN Chromodomain-helicase-DNA-binding protein 2 OS=Homo sapiens OX=9606 GN=CHD2 PE=1 SV=2	CHD2	18	22	37	54.7	181.5	164.6	127.6	136.1	151.3	50.6	281.1	94.2	160.8	164.1	91.9	149	170.4	216.1	85	103.1	80.8
	O75351	Vacuolar protein sorting-associated protein 4B OS=Homo sapiens OX=9606 GN=VPS4B PE=1 SV=2	>sp|O75351|VPS4B_HUMAN Vacuolar protein sorting-associated protein 4B OS=Homo sapiens OX=9606 GN=VPS4B PE=1 SV=2	VPS4B	48	17	39	70.7	207.5	180.4	212.7	188.5	247.3	31.5	114	53.7	80.4	84.2	54.3	86.1	102.8	111.9	41.5	66.5	31.8
	P60228	Eukaryotic translation initiation factor 3 subunit E OS=Homo sapiens OX=9606 GN=EIF3E PE=1 SV=1	>sp|P60228|EIF3E_HUMAN Eukaryotic translation initiation factor 3 subunit E OS=Homo sapiens OX=9606 GN=EIF3E PE=1 SV=1	EIF3E	65	26	51	972.9	2432.3	2572.4	3006.4	2849.8	3449	217.2	719	240.4	733.7	718.9	399.8	545.9	620.2	656	459.1	603.6	323
	Q13823	Nucleolar GTP-binding protein 2 OS=Homo sapiens OX=9606 GN=GNL2 PE=1 SV=1	>sp|Q13823|NOG2_HUMAN Nucleolar GTP-binding protein 2 OS=Homo sapiens OX=9606 GN=GNL2 PE=1 SV=1	GNL2	37	29	44	173.3	469.1	449.3	712.6	610.8	842.6	113.2	672.6	190.3	360.1	371	211.1	286	387.5	428	227.9	283.3	165.1
	P62277	40S ribosomal protein S13 OS=Homo sapiens OX=9606 GN=RPS13 PE=1 SV=2	>sp|P62277|RS13_HUMAN 40S ribosomal protein S13 OS=Homo sapiens OX=9606 GN=RPS13 PE=1 SV=2	RPS13	75	27	130	644.7	1601.7	1661.2	1926.3	1865.4	2190.8	170.1	792.9	182.1	418.1	392	169.4	260.5	398	416	260.5	361.1	155.5
	Q15019	Septin-2 OS=Homo sapiens OX=9606 GN=SEPTIN2 PE=1 SV=1	>sp|Q15019|SEPT2_HUMAN Septin-2 OS=Homo sapiens OX=9606 GN=SEPTIN2 PE=1 SV=1	SEPTIN2	62	23	46	383.4	917.5	919	1152.4	1096.6	1399.5	98.8	382.5	194	218.6	242.3	169.7	318.8	288	344.6	109.6	157.3	60.8
	Q96DI7	U5 small nuclear ribonucleoprotein 40 kDa protein OS=Homo sapiens OX=9606 GN=SNRNP40 PE=1 SV=1	>sp|Q96DI7|SNR40_HUMAN U5 small nuclear ribonucleoprotein 40 kDa protein OS=Homo sapiens OX=9606 GN=SNRNP40 PE=1 SV=1	SNRNP40	67	20	41	150.7	459.4	385.8	419.9	403.9	531.2	75.1	404.1	127.2	157.5	182.1	95.2	283.3	212.9	331.3	90.7	117.1	78.3
	O00330	Pyruvate dehydrogenase protein X component, mitochondrial OS=Homo sapiens OX=9606 GN=PDHX PE=1 SV=3	>sp|O00330|ODPX_HUMAN Pyruvate dehydrogenase protein X component, mitochondrial OS=Homo sapiens OX=9606 GN=PDHX PE=1 SV=3	PDHX	43	27	41	106	330.1	274.8	318.7	364.7	414.5	185.9	590.1	355.4	490.2	572.5	380	498.6	583.4	640.2	191.1	370.8	153.3
	Q9BY77	Polymerase delta-interacting protein 3 OS=Homo sapiens OX=9606 GN=POLDIP3 PE=1 SV=2	>sp|Q9BY77|PDIP3_HUMAN Polymerase delta-interacting protein 3 OS=Homo sapiens OX=9606 GN=POLDIP3 PE=1 SV=2	POLDIP3	62	23	48	266.8	920	749.4	986.9	884.3	1171.2	109.7	888	377.1	220.1	193.1	125.5	655.5	397.8	788.9	85.8	114	30.2
	Q03169	Tumor necrosis factor alpha-induced protein 2 OS=Homo sapiens OX=9606 GN=TNFAIP2 PE=1 SV=2	>sp|Q03169|TNAP2_HUMAN Tumor necrosis factor alpha-induced protein 2 OS=Homo sapiens OX=9606 GN=TNFAIP2 PE=1 SV=2	TNFAIP2	48	28	44	160.5	362.7	388	133.7	108.2	156	39.8	129.8	44.8	70.7	84.7	54.7	118.5	110.9	98.2	46.5	62.1	24.1
	Q13415	Origin recognition complex subunit 1 OS=Homo sapiens OX=9606 GN=ORC1 PE=1 SV=2	>sp|Q13415|ORC1_HUMAN Origin recognition complex subunit 1 OS=Homo sapiens OX=9606 GN=ORC1 PE=1 SV=2	ORC1	41	27	38	95.7	283.2	245.1	399.2	429.6	502.5	130.5	529.6	252.7	606.2	662.4	434.4	313.6	392.8	397.2	281.5	473.7	229.5
	Q9UJX3	Anaphase-promoting complex subunit 7 OS=Homo sapiens OX=9606 GN=ANAPC7 PE=1 SV=5	>sp|Q9UJX3|APC7_HUMAN Anaphase-promoting complex subunit 7 OS=Homo sapiens OX=9606 GN=ANAPC7 PE=1 SV=5	ANAPC7	56	25	34	71.9	228.4	203.4	291	273.9	332.6	26.6	145.4	61.5	155.4	165.9	114.2	122.2	134.5	148.2	85.5	100.5	58.6
	P31942	Heterogeneous nuclear ribonucleoprotein H3 OS=Homo sapiens OX=9606 GN=HNRNPH3 PE=1 SV=2	>sp|P31942|HNRH3_HUMAN Heterogeneous nuclear ribonucleoprotein H3 OS=Homo sapiens OX=9606 GN=HNRNPH3 PE=1 SV=2	HNRNPH3	60	18	98	457	1253.6	1270.1	1256	1206	1491.5	389.8	1290.4	580.1	1184	1184.2	719.4	1175.7	1203.4	1318.3	558.1	793.2	410.7
[truncated: 7,064 more rows]

## Sheet: S. Data 2. Phospho Protein
	Supple Data 2, Phospho Protein. The list of proteins from the phosphoproteomics analysis. The list of proteins identified from each conditions. Protein ID, Symbol, coverage, number of unique are shown.
[truncated: 7,159 more rows]

[truncated: 4 more sheets: S. Data 3. DEPs, S. Data 4. Phospho DEP, S. Data 5. GOBP cluster, S. Data 6. GO Ref]
